# Supplementary material for: Co-crystallization of N′-benzyl­idene­pyridine-4-carbohydrazide and benzoic acid via autoxidation of benzaldehyde
Source: Acta Crystallogr E Crystallogr Commun. 2023 Jul 4;79(Pt 8):682–5. doi: 10.1107/S2056989023005698 (PMC10439410; doi:10.1107/S2056989023005698)
Supplement: Supplementary file 1 [file e-79-00682-sup1.cif]

##############################################################################
#                                                                            #
# This CIF contains the data in a paper accepted for publication in          #
# Acta Crystallographica Section E. It conforms to the requirements of       #
# Notes for Authors for Acta Crystallographica Section E, and has been       #
# peer reviewed under the auspices of the IUCr Commission on Journals.       #
#                                                                            #
# Full details of the Crystallographic Information File format               #
# are given in the paper "The Crystallographic Information File (CIF):       #
# a New Standard Archive File for Crystallography" by S. R. Hall, F. H.      #
# Allen and I. D. Brown [Acta Cryst. (1991), A47, 655-685].                  #
#                                                                            #
# The current version of the core CIF dictionary is obtainable from          #
# ftp://ftp.iucr.org/pub/cif_core.dic.                                       #
#                                                                            #
# Software is freely available for graphical display of the structure(s)     #
# in this CIF. For information consult the CIF software page                 #
# http://www.iucr.org/resources/cif/software.                                #
#                                                                            #
# This file may be used for bona fide research purposes within the           #
# scientific community so long as proper attribution is given to the journal # 
# article from which it was obtained.                                        #
#                                                                            #
##############################################################################
data_global
_audit_creation_method     'WinGX routine CIF_UPDATE'
_audit_conform_dict_name     cif_core.dic
_audit_conform_dict_version     2.4.3
_journal_data_validation_number     ?
_journal_date_recd_electronic     2023-05-08
_journal_date_accepted     2023-06-28
_journal_name_full     'Acta Crystallographica, Section E'
_journal_year     2023
_journal_volume     79
_journal_issue      8
_journal_page_first     0
_journal_page_last     0
_journal_paper_category     GO
_journal_paper_doi     10.1107/S2056989023005698
_journal_coeditor_code     EX2072
_publ_contact_author_name     'Mark G. Smith'
_publ_contact_author_address
;
University of South Africa
Chemistry Department
Unisa Science Campus
28 Pioneer Avenue
Florida, Roodepoort
Gauteng
South Africa
;
_publ_contact_author_email     smithm2@unisa.ac.za
_publ_contact_author_fax     ?
_publ_contact_author_phone     '+27 (0) 11 670 9314'
_publ_section_title
;
Co-crystallization of <i>N</i>'-benzylidenepyridine-4-carbohydrazide and benzoic
acid <i>via</i> autoxidation of benzaldehyde
;
_publ_section_title_footnote     .
loop_
    _publ_author_name
    _publ_author_footnote
    _publ_author_address
    'Itumeleng B. Setshedi' .
;
University of South Africa
Department of Life Science
Unisa Science Campus
28 Pioneer Avenue
Florida, Roodepoort
Gauteng, South Africa
;
    'Andreas Lemmerer' .
;
Molecular Sciences Institute
School of Chemistry
University of the Witwatersrand
Johannesburg,
Gauteng, South Africa
;
    'Mark G. Smith' .
;
University of South Africa
Chemistry Department
Unisa Science Campus
28 Pioneer Avenue
Florida, Roodepoort
Gauteng, South Africa
;
_publ_section_synopsis
;
The 1:1 co-crystal
<i>N</i>'-[(2-methylphenyl)methylidene]pyridine-4-carbohydrazide--benzoic acid
(1/1) formed unexpectedly after autoxidation of benzaldehyde during the slow
evaporation process of a solution of isoniazid in benzaldehyde. The original
intent of the synthesis was to modify isoniazid with benzaldehyde and
crystallize the product in order to improve efficacy against
<i>Mycobacteria</i> species, but benzoic acid formed spontaneously and
co-crystallized with the intended product,
<i>N</i>'-benzylidenepyridine-4-carbohydrazide.
;
data_I
_audit_creation_method     'WinGX routine CIF_UPDATE'
_audit_conform_dict_name     cif_core.dic
_audit_conform_dict_version     2.4.5
_chemical_name_systematic
;
<i>N</i>'-[(2-methylphenyl)methylidene]pyridine-4-carbohydrazide; benzoic acid
;
_chemical_formula_moiety     'C13 H11 N3 O, C7 H6 O2'
_chemical_formula_sum     'C20 H17 N3 O3'
_chemical_formula_iupac     'C13 H11 N3 O, C7 H6 O2'
_chemical_formula_weight     347.36
_space_group_crystal_system     orthorhombic
_space_group_name_H-M_alt     'P b c a'
_space_group_name_Hall     '-P 2ac 2ab'
loop_
    _space_group_symop_operation_xyz
    'x, y, z'
    '-x+1/2, -y, z+1/2'
    '-x, y+1/2, -z+1/2'
    'x+1/2, -y+1/2, -z'
    '-x, -y, -z'
    'x-1/2, y, -z-1/2'
    'x, -y-1/2, z-1/2'
    '-x-1/2, y-1/2, z'
_cell_length_a     11.7044(17)
_cell_length_b     7.8531(10)
_cell_length_c     38.253(5)
_cell_angle_alpha     90
_cell_angle_beta     90
_cell_angle_gamma     90
_cell_volume     3516.1(8)
_cell_formula_units_Z     8
_cell_measurement_reflns_used     9857
_cell_measurement_theta_min     2.75
_cell_measurement_theta_max     28.1
_cell_measurement_temperature     173(2)
_exptl_crystal_description     block
_exptl_crystal_colour     colourless
_exptl_crystal_size_max     0.302
_exptl_crystal_size_mid     0.22
_exptl_crystal_size_min     0.158
_exptl_crystal_density_diffrn     1.312
_exptl_crystal_density_method     'not measured'
_exptl_crystal_F_000     1456
loop_
    _exptl_crystal_face_index_h
    _exptl_crystal_face_index_k
    _exptl_crystal_face_index_l
    _exptl_crystal_face_perp_dist
    0 0 -1 0.079
    0 0 1 0.014
    1 0 1 0.082
    -1 0 -1 0.059
    0 1 1 0.116
    0 -1 -1 0.145
_exptl_absorpt_coefficient_mu     0.09
_exptl_absorpt_correction_type     multi-scan
_exptl_absorpt_process_details
;
(SADABS; Krause <i>et al.</i>,  2015)
;
_exptl_absorpt_correction_T_min     0.7086
_exptl_absorpt_correction_T_max     0.7457
_exptl_special_details
;
 Absorption corrections were made using the program SADABS
        (Sheldrick, 1996)
;
_diffrn_ambient_temperature     173(2)
_diffrn_radiation_type     MoK\a
_diffrn_radiation_wavelength     0.71073
_diffrn_radiation_monochromator     graphite
_diffrn_measurement_device_type
                'Bruker D8 Venture Microfocus with Photon III CCD area-detector'
_diffrn_measurement_method     '\w scans'
_diffrn_reflns_number     73794
_diffrn_reflns_av_R_equivalents     0.0356
_diffrn_reflns_av_unetI/netI     0.014
_diffrn_reflns_theta_min     3.169
_diffrn_reflns_theta_max     27.996
_diffrn_reflns_theta_full     25.242
_diffrn_measured_fraction_theta_max     0.997
_diffrn_measured_fraction_theta_full     0.996
_diffrn_reflns_limit_h_min     -15
_diffrn_reflns_limit_h_max     15
_diffrn_reflns_limit_k_min     -8
_diffrn_reflns_limit_k_max     10
_diffrn_reflns_limit_l_min     -49
_diffrn_reflns_limit_l_max     50
_diffrn_standards_number     0
_diffrn_standards_interval_count     .
_diffrn_standards_interval_time     .
_diffrn_standards_decay_%     ?
_diffrn_radiation_probe     x-ray
_refine_special_details
;
The crystal structure was solved through direct methods using <i>SHELXT</i>.
Non-hydrogen atoms were first refined isotropically followed by anisotropic
refinement by full matrix least-squares calculations based on <i>F</i>^2^
using <i>SHELXL</i>.
;
_reflns_number_total     4239
_reflns_number_gt     3902
_reflns_threshold_expression     'I > 2\s(I)'
_refine_ls_structure_factor_coef     Fsqd
_refine_ls_matrix_type     full
_refine_ls_R_factor_all     0.0584
_refine_ls_R_factor_gt     0.0537
_refine_ls_wR_factor_gt     0.1102
_refine_ls_wR_factor_ref     0.1123
_refine_ls_goodness_of_fit_ref     1.177
_refine_ls_restrained_S_all     1.177
_refine_ls_number_reflns     4239
_refine_ls_number_parameters     243
_refine_ls_number_restraints     0
_refine_ls_number_constraints     0
_refine_ls_hydrogen_treatment     mixed
_refine_ls_weighting_scheme     calc
_refine_ls_weighting_details
              'w=1/[\s^2^(Fo^2^)+(0.0274P)^2^+2.3245P] where P=(Fo^2^+2Fc^2^)/3'
_atom_sites_solution_hydrogens     mixed
_atom_sites_solution_primary     dual
_atom_sites_solution_secondary     dual
_refine_ls_shift/su_max     0.001
_refine_ls_shift/su_mean     0
_refine_diff_density_max     0.33
_refine_diff_density_min     -0.206
_refine_ls_extinction_method     none
loop_
    _atom_type_symbol
    _atom_type_description
    _atom_type_scat_dispersion_real
    _atom_type_scat_dispersion_imag
    _atom_type_scat_source
    C C 0.0033 0.0016 'International Tables Vol C Tables 4.2.6.8 and 6.1.1.4'
    H H 0 0 'International Tables Vol C Tables 4.2.6.8 and 6.1.1.4'
    N N 0.0061 0.0033 'International Tables Vol C Tables 4.2.6.8 and 6.1.1.4'
    O O 0.0106 0.006 'International Tables Vol C Tables 4.2.6.8 and 6.1.1.4'
_computing_data_collection
;
APEX3 (Bruker, 2016)
;
_computing_cell_refinement
;
SAINT-Plus (Bruker, 2016)
;
_computing_data_reduction
;
SAINT-Plus and XPREP (Bruker 2016)
;
_computing_structure_solution
;
<i>SHELXT2014</i> (Sheldrick, 2015a)
;
_computing_structure_refinement
;
<i>SHELXL2019/2</i> (Sheldrick, 2015b)
;
_computing_molecular_graphics
;
ORTEP-3 for Windows (Farrugia, 2012)
;
_computing_publication_material
;
WinGX (Farrugia, 2012)
;
loop_
    _atom_site_type_symbol
    _atom_site_label
    _atom_site_fract_x
    _atom_site_fract_y
    _atom_site_fract_z
    _atom_site_U_iso_or_equiv
    _atom_site_adp_type
    _atom_site_calc_flag
    _atom_site_occupancy
    _atom_site_disorder_assembly
    _atom_site_disorder_group
    C C1 0.63979(12) 0.05245(18) 0.40684(4) 0.0224(3) Uani d 1 . .
    C C2 0.71809(13) 0.15589(19) 0.42397(4) 0.0252(3) Uani d 1 . .
    H H2A 0.79074 0.178612 0.413922 0.03 Uiso calc 1 . .
    C C3 0.68809(13) 0.2256(2) 0.45612(4) 0.0278(3) Uani d 1 . .
    H H3 0.742184 0.295037 0.467926 0.033 Uiso calc 1 . .
    C C4 0.51195(13) 0.0976(2) 0.45471(4) 0.0294(3) Uani d 1 . .
    H H4 0.439948 0.077268 0.465382 0.035 Uiso calc 1 . .
    C C5 0.53502(13) 0.0207(2) 0.42278(4) 0.0273(3) Uani d 1 . .
    H H5 0.48046 -0.052042 0.412045 0.033 Uiso calc 1 . .
    C C6 0.66282(12) -0.03373(18) 0.37245(4) 0.0217(3) Uani d 1 . .
    C C7 0.83497(12) 0.04298(19) 0.29981(4) 0.0241(3) Uani d 1 . .
    H H7 0.875011 0.138628 0.308817 0.029 Uiso calc 1 . .
    C C8 0.85942(12) -0.01869(18) 0.26424(4) 0.0225(3) Uani d 1 . .
    C C9 0.78697(13) -0.13366(19) 0.24744(4) 0.0275(3) Uani d 1 . .
    H H9 0.72116 -0.175227 0.259209 0.033 Uiso calc 1 . .
    C C10 0.81045(14) -0.1876(2) 0.21367(4) 0.0325(3) Uani d 1 . .
    H H10 0.761097 -0.266749 0.202491 0.039 Uiso calc 1 . .
    C C11 0.90585(15) -0.1264(2) 0.19618(4) 0.0329(4) Uani d 1 . .
    H H11 0.921511 -0.16284 0.17299 0.039 Uiso calc 1 . .
    C C12 0.97809(14) -0.0121(2) 0.21258(4) 0.0330(4) Uani d 1 . .
    H H12 1.043564 0.029452 0.200633 0.04 Uiso calc 1 . .
    C C13 0.95532(13) 0.0423(2) 0.24649(4) 0.0288(3) Uani d 1 . .
    H H13 1.005101 0.121063 0.257586 0.035 Uiso calc 1 . .
    N N1 0.73940(11) 0.04239(16) 0.35104(3) 0.0243(3) Uani d 1 . .
    N N2 0.58653(11) 0.19911(17) 0.47113(3) 0.0284(3) Uani d 1 . .
    N N3 0.75993(11) -0.03198(16) 0.31860(3) 0.0235(3) Uani d 1 . .
    O O1 0.61404(9) -0.16790(13) 0.36487(3) 0.0264(2) Uani d 1 . .
    H H1 0.7778(16) 0.136(3) 0.3562(5) 0.035(5) Uiso d 1 . .
    C C14 0.62773(13) 0.54692(19) 0.57434(4) 0.0255(3) Uani d 1 . .
    C C15 0.71251(13) 0.6581(2) 0.58553(4) 0.0296(3) Uani d 1 . .
    H H15 0.776244 0.680985 0.570885 0.036 Uiso calc 1 . .
    C C16 0.70449(15) 0.7358(2) 0.61798(4) 0.0359(4) Uani d 1 . .
    H H16 0.762819 0.81133 0.625584 0.043 Uiso calc 1 . .
    C C17 0.61171(16) 0.7034(3) 0.63923(4) 0.0415(4) Uani d 1 . .
    H H17 0.605726 0.757686 0.661344 0.05 Uiso calc 1 . .
    C C18 0.52751(16) 0.5920(3) 0.62834(5) 0.0463(5) Uani d 1 . .
    H H18 0.463906 0.569504 0.643068 0.056 Uiso calc 1 . .
    C C19 0.53547(14) 0.5127(2) 0.59597(4) 0.0365(4) Uani d 1 . .
    H H19 0.477851 0.435326 0.588664 0.044 Uiso calc 1 . .
    C C20 0.63940(13) 0.4638(2) 0.53921(4) 0.0281(3) Uani d 1 . .
    O O2 0.55589(10) 0.35567(16) 0.53235(3) 0.0357(3) Uani d 1 . .
    O O3 0.71911(11) 0.49208(17) 0.51992(3) 0.0428(3) Uani d 1 . .
    H H2 0.565(2) 0.303(3) 0.5101(6) 0.070(7) Uiso d 1 . .
loop_
    _atom_site_aniso_label
    _atom_site_aniso_U_11
    _atom_site_aniso_U_22
    _atom_site_aniso_U_33
    _atom_site_aniso_U_12
    _atom_site_aniso_U_13
    _atom_site_aniso_U_23
    C1 0.0269(7) 0.0212(6) 0.0192(6) 0.0038(6) -0.0001(5) 0.0006(5)
    C2 0.0264(7) 0.0278(7) 0.0212(6) -0.0004(6) 0.0014(5) 0.0009(6)
    C3 0.0313(8) 0.0302(8) 0.0220(7) -0.0009(6) -0.0012(6) -0.0021(6)
    C4 0.0280(7) 0.0339(8) 0.0261(7) 0.0010(6) 0.0051(6) 0.0002(6)
    C5 0.0266(7) 0.0280(7) 0.0273(7) -0.0013(6) 0.0017(6) -0.0017(6)
    C6 0.0229(7) 0.0218(6) 0.0205(6) 0.0042(5) -0.0018(5) -0.0001(5)
    C7 0.0262(7) 0.0235(7) 0.0226(7) -0.0011(6) -0.0010(5) -0.0012(5)
    C8 0.0258(7) 0.0214(6) 0.0203(6) 0.0027(6) 0.0007(5) 0.0017(5)
    C9 0.0296(7) 0.0304(7) 0.0226(7) -0.0043(6) 0.0001(6) 0.0015(6)
    C10 0.0383(8) 0.0353(8) 0.0240(7) -0.0029(7) -0.0047(6) -0.0032(6)
    C11 0.0403(9) 0.0392(9) 0.0192(7) 0.0088(7) 0.0023(6) -0.0003(6)
    C12 0.0298(8) 0.0415(9) 0.0276(8) 0.0025(7) 0.0075(6) 0.0043(7)
    C13 0.0267(7) 0.0317(8) 0.0279(7) -0.0022(6) 0.0018(6) -0.0009(6)
    N1 0.0289(6) 0.0238(6) 0.0201(5) -0.0027(5) 0.0019(5) -0.0051(5)
    N2 0.0340(7) 0.0300(7) 0.0212(6) 0.0026(5) 0.0023(5) -0.0012(5)
    N3 0.0266(6) 0.0254(6) 0.0185(5) 0.0017(5) 0.0003(5) -0.0031(5)
    O1 0.0295(5) 0.0244(5) 0.0252(5) -0.0022(4) 0.0007(4) -0.0028(4)
    C14 0.0261(7) 0.0264(7) 0.0240(7) 0.0016(6) -0.0001(6) 0.0018(6)
    C15 0.0294(7) 0.0300(8) 0.0294(7) -0.0038(6) 0.0006(6) 0.0032(6)
    C16 0.0382(9) 0.0349(8) 0.0348(8) -0.0053(7) -0.0086(7) -0.0029(7)
    C17 0.0439(10) 0.0542(11) 0.0263(8) 0.0004(9) -0.0018(7) -0.0125(8)
    C18 0.0338(9) 0.0726(14) 0.0324(9) -0.0093(9) 0.0096(7) -0.0118(9)
    C19 0.0277(8) 0.0499(10) 0.0318(8) -0.0110(7) 0.0037(6) -0.0070(7)
    C20 0.0312(7) 0.0282(7) 0.0250(7) -0.0002(6) 0.0023(6) 0.0016(6)
    O2 0.0366(6) 0.0436(7) 0.0271(6) -0.0091(5) 0.0055(5) -0.0098(5)
    O3 0.0474(8) 0.0493(7) 0.0316(6) -0.0129(6) 0.0156(5) -0.0054(6)
_geom_special_details
;
 All esds (except the esd in the dihedral angle between two l.s. planes)
 are estimated using the full covariance matrix.  The cell esds are taken
 into account individually in the estimation of esds in distances, angles
 and torsion angles; correlations between esds in cell parameters are only
 used when they are defined by crystal symmetry.  An approximate (isotropic)
 treatment of cell esds is used for estimating esds involving l.s. planes.
;
loop_
    _geom_bond_atom_site_label_1
    _geom_bond_atom_site_label_2
    _geom_bond_site_symmetry_2
    _geom_bond_distance
    _geom_bond_publ_flag
    C1 C2 . 1.389(2) ?
    C1 C5 . 1.392(2) ?
    C1 C6 . 1.5039(19) ?
    C2 C3 . 1.391(2) ?
    C2 H2A . 0.95 ?
    C3 N2 . 1.336(2) ?
    C3 H3 . 0.95 ?
    C4 N2 . 1.338(2) ?
    C4 C5 . 1.389(2) ?
    C4 H4 . 0.95 ?
    C5 H5 . 0.95 ?
    C6 O1 . 1.2328(17) ?
    C6 N1 . 1.3533(19) ?
    C7 N3 . 1.2784(19) ?
    C7 C8 . 1.4725(19) ?
    C7 H7 . 0.95 ?
    C8 C9 . 1.395(2) ?
    C8 C13 . 1.397(2) ?
    C9 C10 . 1.387(2) ?
    C9 H9 . 0.95 ?
    C10 C11 . 1.388(2) ?
    C10 H10 . 0.95 ?
    C11 C12 . 1.384(2) ?
    C11 H11 . 0.95 ?
    C12 C13 . 1.391(2) ?
    C12 H12 . 0.95 ?
    C13 H13 . 0.95 ?
    N1 N3 . 1.3922(16) ?
    N1 H1 . 0.89(2) ?
    C14 C19 . 1.387(2) ?
    C14 C15 . 1.389(2) ?
    C14 C20 . 1.500(2) ?
    C15 C16 . 1.386(2) ?
    C15 H15 . 0.95 ?
    C16 C17 . 1.380(2) ?
    C16 H16 . 0.95 ?
    C17 C18 . 1.382(3) ?
    C17 H17 . 0.95 ?
    C18 C19 . 1.389(2) ?
    C18 H18 . 0.95 ?
    C19 H19 . 0.95 ?
    C20 O3 . 1.2101(19) ?
    C20 O2 . 1.3210(19) ?
    O2 H2 . 0.95(2) ?
loop_
    _geom_angle_atom_site_label_1
    _geom_angle_atom_site_label_2
    _geom_angle_atom_site_label_3
    _geom_angle_site_symmetry_1
    _geom_angle_site_symmetry_3
    _geom_angle
    _geom_angle_publ_flag
    C2 C1 C5 . . 118.66(13) ?
    C2 C1 C6 . . 123.89(13) ?
    C5 C1 C6 . . 117.41(13) ?
    C3 C2 C1 . . 118.72(14) ?
    C3 C2 H2A . . 120.6 ?
    C1 C2 H2A . . 120.6 ?
    N2 C3 C2 . . 122.90(14) ?
    N2 C3 H3 . . 118.6 ?
    C2 C3 H3 . . 118.6 ?
    N2 C4 C5 . . 123.01(14) ?
    N2 C4 H4 . . 118.5 ?
    C5 C4 H4 . . 118.5 ?
    C4 C5 C1 . . 118.57(14) ?
    C4 C5 H5 . . 120.7 ?
    C1 C5 H5 . . 120.7 ?
    O1 C6 N1 . . 122.82(13) ?
    O1 C6 C1 . . 120.47(13) ?
    N1 C6 C1 . . 116.70(12) ?
    N3 C7 C8 . . 120.11(13) ?
    N3 C7 H7 . . 119.9 ?
    C8 C7 H7 . . 119.9 ?
    C9 C8 C13 . . 119.10(13) ?
    C9 C8 C7 . . 121.35(13) ?
    C13 C8 C7 . . 119.53(13) ?
    C10 C9 C8 . . 120.42(14) ?
    C10 C9 H9 . . 119.8 ?
    C8 C9 H9 . . 119.8 ?
    C9 C10 C11 . . 120.16(15) ?
    C9 C10 H10 . . 119.9 ?
    C11 C10 H10 . . 119.9 ?
    C12 C11 C10 . . 119.87(14) ?
    C12 C11 H11 . . 120.1 ?
    C10 C11 H11 . . 120.1 ?
    C11 C12 C13 . . 120.31(15) ?
    C11 C12 H12 . . 119.8 ?
    C13 C12 H12 . . 119.8 ?
    C12 C13 C8 . . 120.14(15) ?
    C12 C13 H13 . . 119.9 ?
    C8 C13 H13 . . 119.9 ?
    C6 N1 N3 . . 117.93(12) ?
    C6 N1 H1 . . 124.6(12) ?
    N3 N1 H1 . . 117.5(12) ?
    C3 N2 C4 . . 118.11(13) ?
    C7 N3 N1 . . 115.24(12) ?
    C19 C14 C15 . . 119.61(14) ?
    C19 C14 C20 . . 121.40(14) ?
    C15 C14 C20 . . 118.98(14) ?
    C16 C15 C14 . . 120.27(15) ?
    C16 C15 H15 . . 119.9 ?
    C14 C15 H15 . . 119.9 ?
    C17 C16 C15 . . 119.97(16) ?
    C17 C16 H16 . . 120 ?
    C15 C16 H16 . . 120 ?
    C16 C17 C18 . . 120.03(16) ?
    C16 C17 H17 . . 120 ?
    C18 C17 H17 . . 120 ?
    C17 C18 C19 . . 120.28(16) ?
    C17 C18 H18 . . 119.9 ?
    C19 C18 H18 . . 119.9 ?
    C14 C19 C18 . . 119.84(16) ?
    C14 C19 H19 . . 120.1 ?
    C18 C19 H19 . . 120.1 ?
    O3 C20 O2 . . 124.57(15) ?
    O3 C20 C14 . . 122.44(15) ?
    O2 C20 C14 . . 112.98(13) ?
    C20 O2 H2 . . 112.0(15) ?
loop_
    _geom_torsion_atom_site_label_1
    _geom_torsion_atom_site_label_2
    _geom_torsion_atom_site_label_3
    _geom_torsion_atom_site_label_4
    _geom_torsion_site_symmetry_1
    _geom_torsion_site_symmetry_2
    _geom_torsion_site_symmetry_3
    _geom_torsion_site_symmetry_4
    _geom_torsion
    _geom_torsion_publ_flag
    C5 C1 C2 C3 . . . . -0.9(2) ?
    C6 C1 C2 C3 . . . . -178.49(13) ?
    C1 C2 C3 N2 . . . . -0.8(2) ?
    N2 C4 C5 C1 . . . . -1.0(2) ?
    C2 C1 C5 C4 . . . . 1.7(2) ?
    C6 C1 C5 C4 . . . . 179.49(13) ?
    C2 C1 C6 O1 . . . . 152.30(14) ?
    C5 C1 C6 O1 . . . . -25.3(2) ?
    C2 C1 C6 N1 . . . . -27.0(2) ?
    C5 C1 C6 N1 . . . . 155.35(13) ?
    N3 C7 C8 C9 . . . . 13.8(2) ?
    N3 C7 C8 C13 . . . . -167.96(14) ?
    C13 C8 C9 C10 . . . . 0.5(2) ?
    C7 C8 C9 C10 . . . . 178.77(14) ?
    C8 C9 C10 C11 . . . . -0.6(2) ?
    C9 C10 C11 C12 . . . . 0.5(3) ?
    C10 C11 C12 C13 . . . . -0.3(3) ?
    C11 C12 C13 C8 . . . . 0.2(2) ?
    C9 C8 C13 C12 . . . . -0.3(2) ?
    C7 C8 C13 C12 . . . . -178.61(14) ?
    O1 C6 N1 N3 . . . . 2.5(2) ?
    C1 C6 N1 N3 . . . . -178.20(11) ?
    C2 C3 N2 C4 . . . . 1.6(2) ?
    C5 C4 N2 C3 . . . . -0.7(2) ?
    C8 C7 N3 N1 . . . . -176.72(12) ?
    C6 N1 N3 C7 . . . . -178.41(13) ?
    C19 C14 C15 C16 . . . . -0.6(2) ?
    C20 C14 C15 C16 . . . . -179.49(15) ?
    C14 C15 C16 C17 . . . . -0.3(3) ?
    C15 C16 C17 C18 . . . . 0.8(3) ?
    C16 C17 C18 C19 . . . . -0.3(3) ?
    C15 C14 C19 C18 . . . . 1.1(3) ?
    C20 C14 C19 C18 . . . . 179.94(17) ?
    C17 C18 C19 C14 . . . . -0.7(3) ?
    C19 C14 C20 O3 . . . . 179.85(17) ?
    C15 C14 C20 O3 . . . . -1.3(2) ?
    C19 C14 C20 O2 . . . . -1.6(2) ?
    C15 C14 C20 O2 . . . . 177.25(14) ?
loop_
    _geom_hbond_atom_site_label_D
    _geom_hbond_atom_site_label_H
    _geom_hbond_atom_site_label_A
    _geom_hbond_site_symmetry_A
    _geom_hbond_distance_DH
    _geom_hbond_distance_HA
    _geom_hbond_distance_DA
    _geom_hbond_angle_DHA
    _geom_hbond_publ_flag
    N1 H1 O1 8_765 0.89(2) 2.02(2) 2.8981(17) 171(2) yes
    O2 H2 N2 . 0.95(2) 1.72(3) 2.6693(17) 176(2) yes
    C3 H3 O3 . 0.95 2.53 3.236(2) 131 yes
_shelx_estimated_absorpt_T_min     0.973
_shelx_estimated_absorpt_T_max     0.986
_shelx_hkl_file
;
   0   1   0    0.05    0.08
   0   1   0    0.73    0.13
   0   1   0    0.32    0.09
   0  -3   0    0.33    0.20
   0   3   0    0.10    0.18
   0   3   0    0.01    0.18
   0   3   0    0.40    0.20
   0   3   0    0.20    0.29
   0  -3   0    0.26    0.17
   0   4   0  455.16   11.21
   0   4   0  452.50   11.35
   0   4   0  444.69   11.20
   0  -4   0  481.83   11.41
   0  -4   0  452.39   11.21
   0   4   0  446.10   11.22
   0  -5   0    0.08    0.23
   0   5   0   -0.16    0.31
   0   5   0   -0.26    0.22
   0   5   0    0.16    0.25
   0   5   0   -0.03    0.23
   0  -5   0   -0.47    0.19
   0   6   0  381.47    9.36
   0   6   0  365.81    9.32
   0   6   0  372.92    9.59
   0   6   0  364.67    9.35
   0  -6   0  370.18    9.30
   0   7   0   -0.54    0.28
   0   7   0    0.00    0.46
   0   7   0    0.31    0.34
   0   7   0    0.29    0.30
   0  -7   0    0.35    0.30
   0   8   0    0.48    0.52
   0   8   0    0.47    0.38
   0   8   0    1.25    0.39
   0  -8   0    0.94    0.33
   0   8   0    1.60    0.45
   0   9   0   -0.33    0.44
   0   9   0   -0.32    0.39
   0   9   0    0.20    0.44
   0   9   0   -0.42    0.56
   0  10   0   33.66    1.57
   0  10   0   36.08    1.94
   0  10   0   36.34    1.65
   0  10   0   34.41    2.09
  -1   1   0    0.04    0.08
  -1   1   0   -0.09    0.12
  -1   1   0    0.16    0.11
   1  -1   0    0.01    0.12
   1  -1   0    0.01    0.08
   1  -1   0    0.16    0.12
  -1   1   0    0.03    0.07
   1   1   0   -0.04    0.10
  -1  -1   0    0.25    0.09
  -1  -1   0    0.35    0.14
   1   1   0    0.24    0.14
  -1   1   0    0.07    0.14
   1   1   0    0.11    0.09
  -1  -1   0    0.09    0.12
   1   1   0   -0.05    0.08
   1  -1   0    0.11    0.11
   1   1   0    0.29    0.11
  -1   2   0    0.43    0.24
   1   2   0    0.02    0.20
  -1   2   0    0.16    0.19
   1   2   0    0.13    0.14
   1  -2   0    0.18    0.16
   1   2   0   -0.36    0.15
  -1  -2   0    0.33    0.15
  -1  -2   0   -0.08    0.21
  -1  -2   0   -0.09    0.14
  -1   2   0    0.29    0.15
   1   2   0    0.23    0.15
   1  -2   0    0.03    0.17
   1  -2   0    0.24    0.19
   1  -2   0    0.13    0.23
  -1   2   0   -0.12    0.19
  -1  -3   0   -0.05    0.17
   1   3   0   -0.17    0.17
   1   3   0    0.04    0.17
  -1  -3   0    0.20    0.16
   1   3   0   -0.11    0.13
   1  -3   0    0.35    0.20
  -1  -3   0   -0.05    0.15
  -1   3   0   -0.11    0.18
  -1   3   0    0.09    0.16
  -1   3   0   -0.03    0.29
   1   3   0   -0.17    0.18
  -1  -3   0    0.08    0.23
  -1   3   0    0.05    0.21
   1  -3   0    0.11    0.27
   1  -3   0   -0.13    0.18
  -1   4   0    0.07    0.20
   1   4   0    0.00    0.24
   1   4   0    0.30    0.36
  -1  -4   0   -0.03    0.19
   1   4   0   -0.40    0.19
  -1   4   0   -0.78    0.28
   1   4   0   -0.28    0.15
  -1   4   0   -0.14    0.23
  -1  -4   0   -0.27    0.23
  -1   4   0   -0.03    0.21
   1   4   0   -0.06    0.20
   1  -4   0    0.23    0.22
  -1  -5   0   -0.08    0.26
  -1  -5   0   -0.05    0.21
   1  -5   0    0.44    0.24
   1   5   0   -0.22    0.25
  -1   5   0    0.52    0.24
  -1   5   0    0.10    0.25
   1   5   0    0.38    0.35
   1   5   0    0.09    0.20
   1   5   0    0.05    0.21
  -1   5   0    0.15    0.24
  -1   5   0   -0.06    0.33
   1  -5   0   -0.06    0.22
   1   6   0    0.09    0.29
  -1   6   0    0.12    0.27
   1   6   0    0.28    0.31
  -1   6   0    0.16    0.47
   1   6   0    0.17    0.46
  -1  -6   0    0.02    0.23
   1   6   0    0.23    0.27
  -1   6   0   -0.38    0.27
   1  -6   0    0.12    0.27
  -1   6   0    0.30    0.29
   1  -6   0    0.24    0.31
  -1   7   0   -0.27    0.43
   1   7   0   -0.09    0.29
   1   7   0    0.25    0.37
  -1  -7   0   -0.08    0.24
   1   7   0    0.11    0.32
  -1   7   0    0.28    0.32
  -1   7   0    0.70    0.34
  -1   7   0   -0.24    0.32
   1   7   0    0.14    0.50
   1  -7   0    0.25    0.31
  -1   8   0   -0.13    0.35
   1   8   0    0.10    0.59
  -1   8   0    0.42    0.38
   1   8   0   -0.05    0.34
  -1   8   0   -0.06    0.51
  -1   8   0    0.40    0.34
   1  -8   0    0.90    0.36
   1   8   0    0.40    0.41
  -1   9   0   -0.08    0.37
   1   9   0    0.09    0.67
   1   9   0    0.19    0.34
   1   9   0    0.21    0.41
  -1   9   0   -1.42    0.59
   1   9   0   -0.12    0.36
  -1  10   0    0.49    0.76
  -1  10   0    0.67    0.44
  -1  10   0   -0.05    0.48
   1  10   0    0.91    0.51
   1  10   0    0.09    0.64
  -1  10   0    0.21    0.65
  -2   0   0  335.55    7.53
   2   0   0  278.99    7.49
  -2  -1   0   64.17    1.65
   2   1   0   64.31    1.71
  -2  -1   0   65.43    1.72
   2  -1   0   62.83    1.70
   2  -1   0   62.52    1.71
   2   1   0   64.83    1.70
   2   1   0   63.53    1.66
   2   1   0   62.48    1.64
  -2   1   0   64.08    1.69
  -2   1   0   60.19    1.70
  -2   1   0   62.85    1.72
  -2   1   0   69.06    1.67
  -2   1   0   63.51    1.70
   2   1   0   64.03    1.72
  -2  -1   0   61.64    1.65
  -2  -1   0   66.76    1.72
   2  -1   0   62.24    1.66
   2   1   0   63.34    1.66
  -2  -2   0  182.70    4.57
  -2  -2   0  184.23    4.48
   2   2   0  179.06    4.53
   2  -2   0  184.97    4.56
   2  -2   0  175.44    4.46
  -2  -2   0  182.27    4.52
  -2   2   0  162.05    4.42
   2  -2   0  181.54    4.57
   2   2   0  182.83    4.52
  -2   2   0  180.05    4.59
  -2   2   0  180.06    4.55
  -2   2   0  184.43    4.46
   2   2   0  183.04    4.53
   2  -2   0  182.30    4.43
   2  -2   0  177.51    4.55
   2   2   0  177.00    4.57
   2   2   0  184.17    4.48
  -2  -2   0  181.09    4.47
   2   3   0    8.59    0.42
   2  -3   0    8.28    0.50
  -2   3   0    9.10    0.41
   2  -3   0    8.34    0.29
  -2   3   0    9.20    0.53
  -2   3   0    7.93    0.56
  -2  -3   0    8.69    0.42
   2  -3   0    8.18    0.48
   2  -3   0    8.63    0.50
   2   3   0    8.27    0.41
   2   3   0    8.65    0.50
   2   3   0    7.64    0.43
   2  -3   0    9.26    0.41
  -2  -3   0    7.00    0.52
  -2  -3   0    8.05    0.40
  -2  -3   0    8.78    0.45
   2   4   0  107.03    2.85
   2  -4   0   98.16    2.94
  -2   4   0  110.47    3.09
  -2  -4   0  110.72    2.87
   2   4   0  111.05    2.89
  -2   4   0  111.01    3.00
   2   4   0  110.61    3.02
  -2  -4   0  107.49    2.86
   2   4   0  112.43    2.89
  -2   4   0  108.35    2.98
  -2  -4   0  108.88    3.00
   2  -4   0  112.80    2.88
  -2   4   0  115.57    2.99
   2   5   0    9.31    0.52
   2   5   0    8.52    0.71
   2   5   0    8.18    0.49
   2   5   0    8.52    0.60
   2   5   0    7.63    0.44
  -2  -5   0    7.29    0.45
  -2  -5   0    8.27    0.48
   2  -5   0    8.30    0.52
  -2   5   0    8.46    0.51
  -2   5   0    8.45    0.71
  -2   5   0    7.70    0.56
  -2   5   0    8.32    0.60
   2   6   0   17.91    0.78
   2   6   0   17.32    0.79
  -2   6   0   17.03    1.00
   2  -6   0   17.41    0.78
  -2   6   0   17.37    0.78
  -2  -6   0   16.29    0.65
  -2   6   0   16.14    0.88
   2   6   0   17.59    0.91
  -2  -6   0   16.88    0.73
   2   6   0   17.39    0.67
   2   6   0   16.32    1.03
  -2   6   0   17.10    0.85
  -2   7   0    3.51    0.47
  -2   7   0    3.19    0.49
   2   7   0    3.67    0.45
  -2   7   0    3.94    0.72
   2   7   0    3.08    0.64
   2  -7   0    3.10    0.49
   2   7   0    2.94    0.30
   2   7   0    2.84    0.53
   2   7   0    3.19    0.46
  -2  -7   0    3.04    0.38
  -2  -8   0    2.47    0.40
   2   8   0    1.88    0.79
   2   8   0    1.87    0.45
   2   8   0    1.70    0.41
  -2   8   0    2.67    0.46
   2  -8   0    3.19    0.52
   2   8   0    2.99    0.58
  -2   8   0    2.76    0.53
  -2   9   0    1.01    0.71
   2   9   0    1.02    0.40
  -2   9   0    0.55    0.47
   2   9   0    0.94    0.49
   2   9   0    0.55    0.39
   2   9   0    0.44    0.57
  -2   9   0    0.91    0.76
  -2   9   0    0.42    0.43
   2  10   0   28.10    1.39
  -2  10   0   28.19    1.55
   2  10   0   25.07    1.48
  -2  10   0   27.67    1.75
   2  10   0   28.77    1.84
  -2  10   0   27.78    1.78
   3   0   0   -0.05    0.14
  -3   0   0    0.17    0.24
   3   0   0    0.25    0.22
   3   0   0    0.03    0.27
  -3   0   0   -0.09    0.16
   3   0   0    0.35    0.23
   3   0   0    0.01    0.24
  -3   0   0    0.42    0.23
  -3   0   0   -0.04    0.23
   3   0   0   -0.29    0.21
  -3   0   0    0.14    0.26
   3   1   0   -0.16    0.23
  -3  -1   0    0.40    0.20
  -3   1   0   -0.31    0.21
  -3  -1   0    1.09    0.25
  -3   1   0    0.04    0.25
   3  -1   0    0.80    0.25
   3   1   0    0.23    0.20
  -3  -1   0   -0.31    0.25
   3   1   0    0.96    0.24
  -3  -1   0    0.05    0.19
  -3   1   0    0.59    0.23
   3   1   0    0.24    0.25
  -3  -1   0    0.25    0.23
   3   1   0    0.46    0.20
  -3   1   0    0.99    0.29
   3  -1   0   -0.15    0.23
   3  -1   0   -0.26    0.22
   3  -1   0   -0.10    0.17
  -3   1   0    0.31    0.27
   3  -1   0   -0.06    0.22
   3  -2   0    0.23    0.24
   3   2   0    0.43    0.20
  -3  -2   0    0.63    0.19
  -3   2   0    0.71    0.26
  -3  -2   0    0.86    0.19
   3  -2   0    0.02    0.23
  -3   2   0    0.15    0.25
  -3   2   0    0.85    0.26
   3   2   0    0.85    0.31
   3   2   0    1.15    0.23
  -3  -2   0    0.06    0.25
  -3   2   0   -0.07    0.26
   3   2   0    0.79    0.20
   3   2   0    0.74    0.30
   3  -2   0    0.99    0.27
  -3  -2   0    0.62    0.27
  -3   3   0    1.39    0.31
  -3   3   0    1.51    0.35
  -3  -3   0    2.50    0.34
  -3   4   0    1.29    0.24
   3   4   0    1.66    0.39
  -3  -4   0    1.13    0.27
  -3   4   0    1.09    0.32
   3  -4   0    0.96    0.30
  -3   4   0    1.96    0.41
  -3   5   0    0.14    0.23
   3   5   0    0.46    0.30
   3   5   0   -0.16    0.21
   3  -5   0    0.21    0.21
   3  -5   0   -0.21    0.27
   3   5   0    0.16    0.23
  -3   5   0    0.26    0.28
   3   5   0    0.09    0.22
  -3  -5   0    0.08    0.21
   3  -6   0    1.46    0.31
   3   6   0    0.91    0.31
   3  -6   0    0.75    0.27
   3   6   0    1.51    0.48
  -3   6   0    1.17    0.31
   3   6   0    0.81    0.29
  -3   6   0    1.36    0.48
   3   6   0    1.25    0.29
  -3   6   0    1.03    0.40
   3   7   0    0.04    0.30
   3   7   0   -0.10    0.28
  -3   7   0    0.47    0.36
   3   7   0    0.54    0.57
   3   7   0    0.36    0.43
  -3   7   0    0.16    0.40
  -3   7   0    0.31    0.47
  -3   7   0    0.44    0.49
   3   7   0   -0.06    0.24
  -3   7   0    0.19    0.28
  -3  -8   0    0.30    0.41
   3   8   0    0.53    0.35
  -3   8   0    1.14    0.42
  -3   8   0   -0.09    0.41
  -3   8   0    0.60    0.35
   3  -8   0    0.26    0.42
   3   8   0    1.59    0.49
   3   8   0    0.60    0.33
  -3   8   0    0.22    0.57
  -3   8   0    0.81    0.62
   3   9   0   -0.03    0.36
   3   9   0   -0.14    0.34
  -3   9   0    0.37    0.52
  -3   9   0   -0.29    0.61
  -3   9   0   -0.61    0.63
   3   9   0    0.44    0.45
   3   9   0   -1.12    0.50
  -3   9   0    0.68    0.36
   3  10   0    1.21    0.59
   3  10   0   -0.66    0.63
   3  10   0    0.32    0.41
  -4   0   0  268.65    6.88
   4   0   0  273.05    6.87
   4   0   0  272.79    6.91
   4   0   0  268.83    6.92
  -4   0   0  302.17    6.94
  -4   0   0  272.12    6.78
   4   0   0  276.00    6.89
   4   0   0  273.10    6.78
  -4   0   0  270.51    6.87
   4   0   0  282.62    6.90
  -4   0   0  274.31    6.89
   4  -1   0    5.80    0.47
   4  -1   0    7.10    0.46
  -4  -1   0    7.76    0.36
  -4  -1   0    5.32    0.44
  -4  -1   0    6.16    0.43
   4   1   0    5.84    0.45
   4   1   0    6.29    0.48
   4   1   0    7.69    0.46
   4   1   0    6.60    0.34
   4  -1   0    7.13    0.51
  -4   1   0    6.00    0.45
  -4  -1   0    6.10    0.43
  -4   1   0    8.47    0.53
   4   1   0    5.88    0.43
   4  -1   0    5.99    0.48
  -4   1   0    5.83    0.47
  -4   1   0    7.73    0.42
   4  -1   0    6.37    0.39
  -4   2   0  239.13    6.01
   4   2   0  236.00    5.90
   4  -2   0  232.39    5.97
   4   2   0  228.27    6.00
  -4  -2   0  228.80    5.88
   4  -2   0  236.40    6.13
  -4   2   0  235.34    5.99
   4   2   0  239.62    5.98
  -4  -2   0  232.83    5.86
   4  -2   0  233.73    6.00
  -4   2   0  239.39    5.96
   4   2   0  237.28    5.91
  -4  -2   0  243.20    6.02
   4  -2   0  237.83    6.01
   4   2   0  233.14    5.86
  -4   2   0  235.74    5.89
   4   2   0  236.64    6.00
  -4  -2   0  233.84    6.00
  -4   2   0  228.56    5.98
   4  -3   0   -0.25    0.27
  -4  -3   0    0.14    0.27
   4  -3   0    0.28    0.31
   4   3   0    0.66    0.24
   4   3   0    0.14    0.30
  -4   3   0    0.29    0.31
  -4   3   0    0.32    0.31
  -4   3   0   -0.17    0.28
   4   3   0    0.03    0.20
   4  -3   0   -0.05    0.20
  -4  -3   0    0.13    0.20
   4   3   0    0.15    0.22
   4  -3   0    0.22    0.19
   4   3   0    0.62    0.30
  -4   3   0    0.00    0.24
  -4   3   0    0.33    0.19
   4   4   0    0.23    0.26
  -4   4   0   -0.08    0.17
  -4  -4   0   -0.39    0.25
   4   4   0    0.46    0.23
  -4   4   0    0.60    0.33
   4   4   0    0.12    0.22
   4  -4   0   -0.22    0.18
  -4  -4   0    0.31    0.21
   4  -4   0    0.05    0.20
   4   4   0   -0.25    0.29
   4   4   0   -0.30    0.24
  -4   4   0    0.18    0.31
  -4   4   0    0.04    0.31
   4  -4   0    0.47    0.31
  -4   4   0    0.53    0.35
  -4  -5   0    8.72    0.57
   4   5   0    9.88    0.71
   4  -5   0    8.77    0.35
  -4   5   0    8.96    0.70
  -4   5   0    9.18    0.72
   4   5   0   10.26    0.60
   4   5   0    8.94    0.54
  -4   5   0    9.16    0.68
   4   5   0    8.89    0.56
  -4  -5   0    9.89    0.53
   4  -5   0    9.35    0.51
   4  -5   0    9.23    0.68
  -4   5   0    8.84    0.74
  -4   6   0    0.01    0.33
  -4   6   0    0.31    0.27
  -4   6   0    0.28    0.43
  -4   6   0   -0.12    0.40
   4   6   0    0.77    0.30
   4   6   0    0.62    0.44
  -4   6   0    0.16    0.41
   4  -6   0    0.56    0.25
   4  -6   0   -0.54    0.30
  -4  -6   0    0.29    0.24
   4   6   0   -0.05    0.29
   4   6   0    0.18    0.27
   4   7   0    1.54    0.49
  -4   7   0    2.28    0.56
  -4  -7   0    2.47    0.37
   4   7   0    2.09    0.40
   4   7   0    1.82    0.40
   4  -7   0    1.22    0.41
  -4   7   0    1.56    0.66
  -4   7   0    1.54    0.63
   4   7   0    2.15    0.42
  -4   7   0    1.59    0.36
   4  -7   0    2.26    0.41
  -4   7   0    1.07    0.44
   4   7   0    1.95    0.64
   4   8   0   37.30    1.79
   4   8   0   36.31    1.44
  -4   8   0   41.82    1.89
   4   8   0   40.99    1.76
  -4   8   0   39.73    1.44
  -4   8   0   39.72    1.84
   4   8   0   40.30    1.47
  -4   8   0   39.46    1.74
   4   9   0    2.55    0.78
  -4   9   0    2.10    0.87
   4   9   0    2.08    0.47
  -4   9   0    2.16    0.74
   4   9   0    1.83    0.78
   4   9   0    1.67    0.46
  -4   9   0    2.31    0.65
   4  10   0    2.62    0.64
  -4  10   0    2.34    1.00
  -4  10   0    0.77    0.70
   4  10   0    2.39    0.54
  -4  10   0    1.80    0.72
  -5   0   0    1.33    0.30
   5   0   0    1.18    0.20
  -5   0   0    1.84    0.34
   5   0   0    1.67    0.34
   5   0   0    0.82    0.28
   5   0   0    1.02    0.35
  -5   0   0    1.43    0.31
  -5   0   0    1.21    0.31
   5   0   0    1.18    0.28
  -5   0   0    1.03    0.23
   5   0   0    2.46    0.38
   5  -1   0    5.05    0.46
   5   1   0    4.47    0.46
  -5   1   0    5.74    0.51
  -5   1   0    4.59    0.38
  -5  -1   0    5.09    0.45
  -5  -1   0    3.97    0.47
  -5   1   0    4.85    0.50
  -5  -1   0    4.71    0.43
  -5  -1   0    5.41    0.46
   5  -1   0    4.68    0.52
  -5  -1   0    4.77    0.33
  -5   1   0    4.68    0.48
  -5   2   0    0.01    0.27
  -5   2   0   -0.14    0.30
  -5  -2   0    0.17    0.16
   5   2   0   -0.07    0.24
  -5   2   0    0.13    0.27
   5   2   0   -0.34    0.28
   5   2   0   -0.31    0.18
   5   2   0   -0.20    0.24
   5  -2   0    0.05    0.25
   5  -2   0   -0.23    0.24
   5   2   0    0.15    0.30
  -5  -2   0   -0.20    0.29
  -5   2   0    0.24    0.27
   5   2   0   -0.03    0.23
  -5  -2   0    0.40    0.25
   5  -2   0    0.16    0.32
  -5   3   0    0.24    0.28
  -5   3   0   -0.11    0.34
   5   3   0    0.45    0.25
  -5  -3   0    0.20    0.25
   5  -3   0    0.13    0.20
  -5   3   0   -0.19    0.20
   5  -3   0    0.34    0.29
   5   3   0   -0.21    0.30
   5  -3   0   -0.39    0.24
   5   3   0    0.65    0.38
  -5   3   0    0.37    0.32
   5   3   0    0.34    0.23
  -5   3   0    0.24    0.30
   5   4   0    0.19    0.24
  -5   4   0    0.26    0.35
  -5   4   0    0.31    0.34
   5   4   0   -0.25    0.29
   5  -4   0    0.04    0.19
  -5   4   0   -0.17    0.31
   5   4   0   -0.05    0.22
   5  -4   0   -0.06    0.23
  -5   4   0   -0.20    0.27
   5   4   0    0.04    0.33
  -5  -4   0    0.29    0.23
   5  -4   0    0.14    0.31
  -5   4   0    0.13    0.20
  -5   5   0    1.60    0.52
   5   5   0    1.16    0.30
  -5  -5   0    1.21    0.29
   5   5   0    0.87    0.35
   5  -5   0    1.11    0.40
   5   5   0    0.42    0.28
  -5   5   0    0.88    0.36
  -5   5   0    1.42    0.46
  -5   5   0    0.95    0.43
   5  -5   0    1.09    0.24
   5   5   0    0.56    0.41
  -5   6   0    0.20    0.39
   5   6   0    0.43    0.29
   5  -6   0    0.42    0.26
  -5   6   0   -0.24    0.43
   5   6   0   -0.08    0.26
   5  -6   0    0.65    0.37
  -5   6   0   -0.44    0.39
   5   6   0   -0.57    0.31
   5   6   0    0.01    0.47
  -5   6   0    0.35    0.47
  -5  -6   0    0.09    0.24
   5   7   0    0.46    0.49
  -5   7   0    0.13    0.49
  -5  -7   0    0.08    0.27
   5  -7   0    0.05    0.38
   5   7   0   -0.32    0.44
   5   7   0    0.21    0.28
  -5   7   0    0.62    0.43
  -5   7   0    0.30    0.43
   5   7   0    0.15    0.33
   5   7   0    0.45    0.32
   5  -7   0    0.18    0.29
  -5   7   0   -0.14    0.48
  -5   8   0    0.33    0.62
   5   8   0    0.29    0.34
  -5   8   0    0.63    0.50
  -5   8   0    1.16    0.68
   5   8   0   -0.33    0.31
   5  -8   0    0.34    0.45
   5   8   0    0.34    0.55
   5   8   0   -0.14    0.48
   5   8   0    0.61    0.43
   5   9   0    0.33    0.36
   5   9   0   -0.56    0.55
   5   9   0   -0.06    0.37
   5   9   0    0.78    0.60
  -5   9   0    0.71    0.57
  -5   9   0    0.09    0.70
  -5   9   0   -0.24    0.72
  -6   0   0    7.32    0.55
   6   0   0    7.09    0.59
   6   0   0    7.70    0.42
   6   0   0    7.46    0.57
  -6   0   0    7.17    0.57
   6   0   0    7.03    0.57
   6   0   0    7.03    0.55
  -6   0   0    8.27    0.59
   6   0   0    7.43    0.86
  -6   1   0  232.50    6.02
  -6  -1   0  230.11    5.80
  -6  -1   0  236.82    5.98
   6  -1   0  233.50    6.01
   6  -1   0  235.70    6.03
   6   1   0  228.94    5.95
   6  -1   0  228.14    5.85
  -6   1   0  231.96    6.00
   6   1   0  233.47    6.01
   6   1   0  231.72    6.06
  -6   1   0  230.50    5.87
   6   1   0  227.31    5.96
   6  -1   0  229.60    6.00
  -6   1   0  230.14    6.10
  -6  -1   0  229.52    5.95
   6   1   0  230.42    5.80
  -6   1   0  237.82    6.01
  -6  -2   0  170.50    4.46
   6  -2   0  174.19    4.59
  -6   2   0  172.45    4.46
  -6   2   0  167.18    4.53
  -6   2   0  167.50    4.55
   6   2   0  164.72    4.58
   6  -2   0  165.86    4.56
  -6   2   0  164.18    4.55
  -6   2   0  168.69    4.47
   6   2   0  172.13    4.58
   6   2   0  170.49    4.48
   6   2   0  173.72    4.60
   6  -2   0  175.49    4.51
   6   2   0  171.18    4.35
  -6  -2   0  168.99    4.35
   6  -3   0    0.22    0.24
   6   3   0    0.16    0.21
   6   3   0    0.17    0.37
  -6   3   0    0.44    0.33
  -6   3   0    0.09    0.32
   6  -3   0    0.19    0.34
   6   3   0   -0.02    0.25
   6   3   0   -0.09    0.34
  -6   3   0    0.01    0.27
   6   3   0   -0.35    0.22
   6  -3   0   -0.09    0.27
  -6   3   0    0.01    0.29
  -6   3   0   -0.17    0.22
  -6  -3   0    0.52    0.28
  -6   4   0   46.86    1.67
   6  -4   0   46.01    1.46
   6   4   0   46.51    1.64
  -6   4   0   40.43    1.40
   6   4   0   47.14    1.48
  -6   4   0   43.88    1.62
   6   4   0   44.60    1.69
   6  -4   0   43.81    1.40
  -6   4   0   45.07    1.69
  -6  -4   0   46.79    1.48
  -6   4   0   45.62    1.65
   6   4   0   46.51    1.50
   6  -4   0   44.39    1.64
  -6  -5   0   60.96    1.83
  -6   5   0   56.41    1.75
  -6   5   0   61.74    2.11
   6   5   0   59.56    2.10
   6   5   0   60.76    1.87
   6  -5   0   60.18    1.80
  -6   5   0   60.05    2.09
  -6   5   0   60.98    2.09
   6   5   0   60.02    1.87
   6   5   0   60.39    1.99
  -6   5   0   53.41    2.02
   6  -5   0   61.36    1.80
   6  -6   0   23.51    1.21
   6  -6   0   25.32    0.98
   6   6   0   24.82    1.04
  -6  -6   0   24.54    0.99
  -6   6   0   23.09    1.24
   6   6   0   24.69    1.05
  -6   6   0   25.58    1.36
   6  -6   0   24.74    0.84
  -6   6   0   26.45    1.36
   6   6   0   25.41    1.30
  -6   6   0   26.90    1.34
   6   6   0   25.80    1.17
  -6  -7   0    7.22    0.56
  -6   7   0    7.79    0.93
   6  -7   0    6.12    0.74
   6   7   0    7.84    0.88
   6   7   0    7.69    0.90
   6   7   0    8.07    0.65
   6   7   0    5.71    0.59
  -6   7   0    7.42    0.92
   6  -7   0    6.94    0.55
  -6   7   0    7.57    0.77
  -6   8   0    1.46    0.67
  -6   8   0    0.41    0.62
   6   8   0   -0.18    0.64
   6  -8   0   -0.10    0.44
  -6   8   0   -0.25    0.51
   6   8   0    0.10    0.33
   6   8   0   -0.16    0.31
   6   8   0    0.18    0.40
   6   8   0    0.81    0.60
  -6   9   0   -0.40    0.62
   6   9   0    0.28    0.38
   6   9   0    0.87    0.69
   6   9   0    0.51    0.60
  -6   9   0    1.22    0.63
  -6   9   0    1.28    0.86
  -7   0   0    0.44    0.34
  -7   0   0    0.01    0.31
   7   0   0    0.25    0.30
   7   0   0    0.42    0.34
   7   0   0    0.24    0.20
  -7   0   0    0.26    0.23
   7   0   0   -0.33    0.29
   7   0   0    0.75    0.31
   7   1   0    0.77    0.21
   7  -1   0    0.27    0.33
   7  -1   0    0.41    0.32
  -7  -1   0    0.76    0.24
  -7   1   0    0.87    0.28
  -7   1   0    0.32    0.36
   7  -1   0    0.95    0.26
  -7  -1   0    0.96    0.36
   7  -1   0    0.34    0.27
   7   1   0    0.49    0.35
   7   1   0    0.64    0.34
   7   1   0    0.30    0.28
  -7  -1   0    0.71    0.34
   7   1   0    0.47    0.32
   7  -1   0    0.24    0.36
  -7   1   0    0.82    0.36
   7   2   0    0.47    0.21
  -7   2   0    0.32    0.38
  -7   2   0    0.15    0.33
   7   2   0    0.22    0.31
  -7   2   0    0.06    0.28
   7   2   0    0.32    0.36
   7   2   0    1.07    0.39
   7   2   0    0.79    0.31
  -7   2   0    0.29    0.28
  -7  -2   0    0.51    0.32
   7  -2   0    0.13    0.31
  -7  -2   0    0.29    0.24
   7  -2   0    0.12    0.35
   7   3   0    0.29    0.29
   7   3   0   -0.31    0.18
   7  -3   0    0.06    0.22
   7  -3   0    0.13    0.41
  -7   3   0    0.13    0.35
   7   3   0    0.09    0.26
  -7   3   0    0.76    0.31
   7  -3   0   -0.05    0.31
  -7   3   0    0.58    0.40
  -7  -3   0    0.32    0.27
   7   3   0   -0.09    0.30
  -7   3   0    0.13    0.29
   7   3   0    0.31    0.41
   7  -4   0    0.04    0.25
   7   4   0    0.28    0.42
  -7   4   0    0.42    0.39
  -7   4   0    0.30    0.43
   7   4   0   -0.23    0.39
  -7  -4   0    0.60    0.31
  -7   4   0    0.27    0.41
   7  -4   0   -0.24    0.42
   7   4   0    0.41    0.29
  -7   4   0    0.90    0.36
   7  -4   0   -0.24    0.31
   7   4   0    0.04    0.28
  -7   5   0   -0.43    0.23
   7   5   0    0.19    0.40
   7   5   0    0.07    0.29
  -7  -5   0    0.58    0.31
   7   5   0   -0.40    0.28
  -7   5   0    0.16    0.46
  -7   5   0   -0.55    0.41
  -7   5   0    0.39    0.43
   7   5   0   -0.18    0.44
   7  -5   0   -0.45    0.30
   7  -5   0    0.45    0.25
  -7   5   0   -0.16    0.46
   7  -5   0   -0.37    0.42
   7  -6   0    0.81    0.29
  -7   6   0   -0.62    0.44
   7   6   0    0.56    0.58
  -7   6   0    0.00    0.46
   7   6   0    0.09    0.40
   7  -6   0    0.32    0.44
  -7   6   0    0.09    0.46
  -7  -6   0    0.36    0.29
   7  -6   0   -0.49    0.23
   7   6   0    0.01    0.32
   7   6   0    0.62    0.35
  -7  -7   0    0.29    0.36
   7   7   0    0.29    0.32
   7  -7   0    0.02    0.43
   7   7   0    0.58    0.45
  -7   7   0   -0.25    0.58
  -7   7   0    0.17    0.58
  -7   7   0    0.51    0.62
   7   7   0   -0.09    0.33
   7   7   0    0.10    0.52
  -7   8   0   -0.43    0.54
   7   8   0   -0.13    0.34
   7   8   0   -0.21    0.30
  -7   8   0    0.33    0.57
   7   8   0    0.16    0.48
   7   8   0    0.40    0.58
  -7   8   0    0.35    0.62
   7   8   0   -0.44    0.54
   7   9   0    0.14    0.65
   7   9   0    0.41    0.39
  -7   9   0    0.04    0.66
   7   9   0    0.11    0.72
  -7   9   0    0.47    0.72
  -7   9   0    0.98    0.79
   8   0   0   40.98    1.58
   8   0   0   41.63    1.53
   8   0   0   43.88    1.66
  -8   0   0   44.73    1.60
  -8   0   0   45.28    1.57
   8   0   0   43.56    1.36
  -8   0   0   41.78    1.36
   8   0   0   43.85    1.56
  -8   1   0    7.63    0.56
   8  -1   0    8.63    0.69
  -8   1   0    8.19    0.69
   8  -1   0    9.60    0.53
   8  -1   0    8.79    0.67
   8   1   0    7.93    0.64
  -8  -1   0    8.70    0.69
  -8  -1   0    7.61    0.49
  -8   1   0    9.20    0.76
   8  -1   0    8.05    0.64
   8   1   0    8.30    0.70
   8   1   0    8.98    0.70
   8  -1   0    9.68    0.75
  -8  -1   0    7.69    0.63
   8   1   0    8.31    0.77
   8  -2   0  191.97    5.15
   8   2   0  190.07    5.12
  -8   2   0  193.35    5.22
  -8  -2   0  191.72    4.90
   8  -2   0  191.46    5.22
  -8   2   0  189.17    5.16
   8   2   0  186.78    4.89
   8   2   0  185.03    5.07
  -8  -2   0  187.80    5.09
  -8   2   0  189.57    5.05
   8   2   0  194.61    5.22
   8  -2   0  186.70    5.02
   8   2   0  192.33    5.25
   8   3   0   43.56    1.68
  -8   3   0   38.05    1.56
   8   3   0   39.73    1.32
   8  -3   0   44.08    1.54
   8   3   0   40.46    1.51
   8   3   0   41.67    1.66
  -8   3   0   37.47    1.49
   8   3   0   38.90    1.46
  -8   3   0   42.27    1.67
   8  -3   0   40.77    1.63
  -8  -3   0   40.95    1.36
   8  -4   0    8.23    0.69
   8   4   0    9.11    0.86
  -8   4   0    8.96    0.89
   8   4   0    8.74    0.86
  -8  -4   0    7.42    0.71
   8   4   0    8.47    0.70
   8  -4   0    7.44    0.78
  -8   4   0    8.40    0.91
   8   4   0    7.61    0.63
  -8   4   0    8.40    0.78
   8  -5   0    3.03    0.59
   8  -5   0    2.30    0.48
   8   5   0    3.13    0.72
  -8  -5   0    1.79    0.40
   8   5   0    2.22    0.45
  -8   5   0    2.61    0.61
   8   5   0    2.51    0.45
  -8   5   0    3.18    0.70
  -8   5   0    2.72    0.62
   8   5   0    2.64    0.61
  -8   6   0   -0.32    0.49
  -8   6   0   -0.19    0.54
   8   6   0    0.17    0.35
   8   6   0    0.23    0.50
  -8   6   0    1.28    0.62
   8  -6   0    0.97    0.51
   8   6   0    0.99    0.51
   8  -6   0   -0.27    0.32
   8   6   0    0.10    0.36
  -8  -6   0    0.82    0.33
  -8   6   0    1.48    0.50
   8  -7   0    4.87    0.75
  -8   7   0    3.55    0.78
  -8   7   0    4.61    0.85
   8   7   0    4.59    0.60
   8   7   0    3.07    0.77
   8   7   0    4.61    0.62
  -8   7   0    3.01    0.72
   8   7   0    4.50    0.74
   8   8   0    3.04    0.81
  -8   8   0    5.69    1.02
   8   8   0    5.14    0.75
  -8   8   0    6.12    1.04
  -8   8   0    3.39    0.78
   8   8   0    5.42    0.66
   9   0   0    0.21    0.39
   9   0   0    0.50    0.23
  -9   0   0    0.65    0.39
  -9   0   0    0.91    0.40
   9   0   0    1.45    0.44
   9   0   0    0.91    0.44
   9   0   0    1.81    0.44
  -9   0   0    0.80    0.29
   9  -1   0   -0.20    0.42
  -9  -1   0    0.66    0.45
   9   1   0    0.17    0.40
   9   1   0    0.22    0.22
  -9   1   0    0.24    0.38
  -9  -1   0    0.52    0.42
   9   1   0    0.72    0.35
   9  -1   0    0.21    0.45
   9   1   0    0.28    0.38
   9  -1   0   -0.19    0.36
  -9   1   0    0.14    0.43
  -9   1   0    0.29    0.29
  -9  -1   0    0.62    0.28
   9   1   0    0.24    0.40
   9  -2   0    0.09    0.42
   9  -2   0   -0.31    0.32
  -9   2   0   -0.14    0.36
   9   2   0    0.48    0.38
   9  -2   0    0.16    0.45
   9   2   0    0.06    0.42
   9   2   0    0.09    0.37
   9   2   0    0.63    0.25
  -9   2   0   -0.15    0.46
  -9  -2   0   -0.09    0.34
  -9   2   0    0.05    0.48
  -9  -2   0    0.24    0.28
   9   2   0    0.86    0.48
   9   3   0    0.68    0.42
   9   3   0    0.07    0.25
   9   3   0    1.82    0.55
  -9  -3   0    0.41    0.34
  -9  -3   0    0.22    0.36
   9  -3   0    0.32    0.34
  -9   3   0    0.77    0.56
  -9   3   0   -0.08    0.42
   9   3   0    0.74    0.50
   9  -3   0    1.04    0.47
   9  -3   0    0.74    0.43
   9   3   0    0.80    0.40
  -9   4   0    0.67    0.53
  -9   4   0    1.19    0.54
   9  -4   0    0.25    0.45
   9   4   0    1.02    0.38
   9   4   0    0.66    0.49
  -9  -4   0    0.50    0.38
   9   4   0    1.43    0.43
   9   4   0    2.01    0.58
   9  -4   0    1.18    0.56
  -9   4   0    0.62    0.47
   9   5   0    1.68    0.40
   9   5   0    1.29    0.58
   9  -5   0    0.20    0.45
  -9   5   0    0.63    0.50
   9   5   0    0.21    0.38
   9   5   0    0.48    0.51
   9  -5   0    0.68    0.43
  -9   5   0    1.07    0.57
  -9  -5   0    0.15    0.34
  -9   5   0    0.99    0.56
   9   6   0    0.86    0.56
   9   6   0   -0.13    0.36
   9   6   0   -0.05    0.31
  -9   6   0   -0.26    0.48
  -9   6   0   -0.61    0.57
   9  -6   0    0.02    0.39
   9  -6   0    1.02    0.51
   9   6   0   -0.62    0.49
   9  -7   0    0.41    0.51
   9  -7   0    0.32    0.37
   9   7   0    0.15    0.39
   9   7   0    0.72    0.52
  -9   7   0    0.98    0.64
  -9   7   0   -0.42    0.53
   9   7   0   -0.87    0.48
  -9   7   0    0.12    0.57
  -9   8   0   -0.08    0.72
   9   8   0    0.24    0.41
   9   8   0    0.22    0.61
  -9   8   0    0.29    0.70
  -9   8   0   -0.93    0.60
   9   8   0   -1.06    0.49
  10   0   0    6.57    0.76
 -10   0   0    7.33    0.85
  10   0   0    7.36    0.84
 -10   0   0    6.68    0.55
  10   0   0    6.63    0.77
 -10   0   0    7.32    0.84
  10   0   0    7.07    0.79
 -10  -1   0   32.54    1.43
  10   1   0   33.67    1.41
 -10  -1   0   30.14    1.42
 -10   1   0   32.19    1.25
  10   1   0   31.18    1.13
 -10   1   0   32.48    1.43
  10   1   0   31.66    1.43
  10  -1   0   30.23    1.47
 -10   1   0   31.74    1.50
  10  -1   0   31.01    1.44
  10   1   0   32.87    1.47
  10  -1   0   31.93    1.39
  10   1   0   34.36    1.57
 -10  -1   0   31.47    1.16
 -10  -2   0  392.68    9.80
  10  -2   0  407.73   10.20
  10   2   0  385.17   10.09
 -10   2   0  391.74   10.25
  10   2   0  382.33   10.19
  10   2   0  375.67    9.80
  10   2   0  394.91   10.28
 -10   2   0  393.33   10.20
  10  -2   0  410.37   10.28
 -10   2   0  392.09    9.96
  10   2   0  378.30   10.16
 -10  -2   0  372.38   10.08
  10  -2   0  409.89   10.07
  10   3   0   57.86    2.10
  10  -3   0   59.77    2.49
 -10   3   0   58.36    2.08
  10   3   0   57.57    2.22
 -10  -3   0   56.61    2.03
 -10  -3   0   60.08    1.86
  10   3   0   56.85    2.05
 -10   3   0   57.10    2.15
  10   3   0   58.69    2.27
  10  -3   0   59.65    2.12
 -10   3   0   58.94    2.24
  10  -4   0   61.34    2.02
  10   4   0   59.63    2.15
 -10   4   0   60.65    2.27
  10  -4   0   62.70    2.19
  10   4   0   62.35    2.34
 -10   4   0   60.76    2.37
  10   4   0   58.86    2.09
 -10   4   0   62.87    2.23
  10  -4   0   59.10    2.34
  10   4   0   60.13    2.30
 -10   5   0   26.86    1.44
  10   5   0   29.48    1.70
  10  -5   0   30.58    1.38
 -10   5   0   28.50    1.51
  10   5   0   30.57    1.36
 -10  -5   0   28.90    1.29
  10  -5   0   28.09    1.54
  10   5   0   29.83    1.32
 -10   5   0   28.90    1.63
  10   5   0   29.04    1.49
  10   6   0    0.45    0.45
 -10   6   0    1.44    0.76
  10  -6   0    0.84    0.59
 -10   6   0    0.87    0.61
 -10   6   0    0.62    0.64
  10   6   0    0.01    0.62
  10  -6   0    0.92    0.60
 -10   7   0    9.27    1.20
  10   7   0    6.61    1.05
  10   7   0    8.14    0.83
  10  -7   0    5.43    0.90
  10   7   0    7.42    1.06
 -10   7   0    6.93    1.02
 -10   7   0    8.21    1.11
  10  -7   0    8.60    0.92
 -10   8   0    1.69    0.80
 -10   8   0    2.29    0.86
  10   8   0    1.72    0.80
 -11   0   0    0.26    0.33
  11   0   0    0.71    0.54
 -11   0   0    0.24    0.54
  11   0   0    0.75    0.61
 -11   0   0    0.39    0.54
  11   0   0    0.28    0.47
  11   1   0    0.85    0.59
 -11   1   0    0.48    0.55
  11   1   0    1.19    0.54
 -11  -1   0    0.68    0.51
 -11  -1   0    0.99    0.58
  11   1   0    1.57    0.47
 -11  -1   0    0.70    0.34
  11  -1   0    1.00    0.57
  11   1   0    1.75    0.59
  11  -1   0    0.48    0.43
 -11   1   0    0.39    0.50
  11  -1   0    1.43    0.57
 -11   1   0    0.30    0.36
 -11   2   0   -0.02    0.58
 -11  -2   0    0.52    0.34
 -11  -2   0    0.27    0.43
  11   2   0    0.46    0.52
  11  -2   0    1.56    0.61
  11  -2   0   -0.22    0.44
 -11   2   0    0.46    0.58
  11  -2   0    0.31    0.54
  11   2   0   -0.20    0.48
  11   2   0    0.25    0.47
  11   3   0    1.47    0.48
  11  -3   0    0.36    0.57
  11   3   0    0.37    0.60
  11   3   0    0.61    0.54
  11   3   0   -0.53    0.40
  11  -3   0   -0.20    0.51
 -11   3   0    0.37    0.47
 -11  -3   0    0.79    0.35
 -11  -3   0   -0.34    0.36
 -11   3   0   -0.43    0.50
  11  -3   0   -0.23    0.43
 -11   3   0    0.73    0.58
 -11   4   0    0.32    0.50
  11   4   0    0.31    0.65
  11   4   0    0.23    0.53
 -11   4   0   -0.18    0.48
  11  -4   0    0.45    0.55
  11  -4   0    0.49    0.40
  11  -4   0    0.97    0.60
 -11   4   0    1.90    0.74
  11   4   0   -0.43    0.43
 -11   5   0    0.89    0.77
  11   5   0   -0.13    0.58
  11   5   0   -0.21    0.41
  11  -5   0    0.06    0.36
  11  -5   0    0.70    0.61
  11   5   0   -0.81    0.52
  11  -5   0    0.08    0.49
 -11   5   0   -0.36    0.47
 -11   5   0    1.17    0.51
  11   6   0   -0.19    0.42
  11   6   0    0.96    0.68
  11  -6   0   -0.89    0.52
 -11   6   0   -0.29    0.58
 -11   6   0    0.27    0.66
  11   6   0   -0.46    0.60
  11  -6   0    0.77    0.66
 -11   6   0   -0.02    0.68
  11   7   0    0.44    0.70
 -11   7   0    1.16    0.74
  11   7   0   -0.13    0.79
 -11   7   0    0.30    0.64
 -11   7   0    0.24    0.78
  11   7   0    0.89    0.49
 -12   0   0   76.61    2.70
 -12   0   0   73.26    2.28
  12   0   0   73.85    2.76
  12   0   0   76.13    2.61
  12   0   0   73.92    2.72
 -12   0   0   71.32    2.73
 -12   1   0    6.10    0.95
 -12   1   0    5.91    0.58
  12   1   0    6.54    0.94
 -12  -1   0    5.94    0.89
 -12  -1   0    5.78    0.58
  12   1   0    4.63    0.74
  12  -1   0    6.95    0.96
 -12  -1   0    5.43    0.83
  12  -1   0    6.29    0.84
 -12   1   0    6.54    0.90
  12  -1   0    5.54    0.88
  12   1   0    4.74    0.80
  12  -2   0   -0.60    0.43
 -12  -2   0    0.51    0.37
  12  -2   0    0.79    0.58
 -12   2   0    0.52    0.43
 -12   2   0    0.83    0.62
  12   2   0    0.78    0.61
 -12   2   0    0.14    0.58
  12   2   0   -0.04    0.61
  12  -2   0    0.39    0.60
 -12   3   0   17.48    1.10
 -12  -3   0   14.70    1.07
  12   3   0   15.20    1.14
  12   3   0   14.87    1.32
 -12   3   0   15.59    1.32
  12  -3   0   15.63    1.03
 -12   3   0   16.59    1.25
  12  -3   0   14.28    1.26
  12  -3   0   14.51    1.18
  12   3   0   13.44    1.15
  12   4   0   -0.45    0.62
  12  -4   0    0.57    0.45
 -12   4   0   -0.68    0.51
  12  -4   0    0.91    0.68
  12   4   0    0.86    0.64
 -12   4   0    1.22    0.72
 -12   4   0    0.33    0.65
  12   4   0   -0.46    0.45
  12  -4   0    0.06    0.65
  12   5   0    0.16    0.68
 -12   5   0    1.35    0.74
 -12   5   0    0.04    0.60
  12  -5   0    1.76    0.58
  12   5   0    2.42    0.91
  12   5   0    1.52    0.59
 -12   5   0    1.75    0.79
  12  -5   0    0.26    0.68
  12  -5   0    2.35    0.82
  12   6   0   12.19    1.44
  12   6   0   13.81    1.08
  12  -6   0   11.67    1.09
  12   6   0   15.42    1.60
 -12   6   0   15.40    1.46
  12  -6   0   16.20    0.99
 -12   6   0   16.29    1.29
  12  -6   0   13.42    1.38
 -12   6   0   15.79    1.32
 -13   0   0    0.36    0.62
 -13   0   0    0.44    0.36
  13   0   0    0.44    0.59
 -13   0   0    0.35    0.59
  13   0   0    0.08    0.69
  13   1   0    0.36    0.58
  13   1   0    0.44    0.56
 -13   1   0   -0.12    0.37
  13  -1   0    0.66    0.58
 -13   1   0    0.82    0.69
  13  -1   0    0.44    0.70
 -13  -1   0    0.81    0.65
 -13  -1   0    0.95    0.57
 -13   1   0   -0.57    0.54
 -13  -1   0   -0.13    0.31
  13   1   0    0.73    0.67
  13  -1   0    0.47    0.68
  13  -2   0   -0.06    0.58
  13   2   0   -0.39    0.52
 -13  -2   0   -0.28    0.32
 -13   2   0    0.20    0.40
 -13   2   0    0.32    0.66
 -13   2   0    0.27    0.59
 -13  -2   0   -0.10    0.52
  13  -2   0    0.45    0.51
  13   2   0    0.31    0.55
  13   2   0    0.14    0.63
  13  -2   0   -0.97    0.56
 -13   3   0   -0.36    0.66
  13  -3   0    0.18    0.71
 -13   3   0    0.38    0.51
 -13   3   0   -0.02    0.62
  13   3   0    0.63    0.65
  13  -3   0   -0.46    0.63
  13   3   0   -0.35    0.48
  13  -3   0   -0.20    0.46
  13   3   0    0.18    0.54
  13   4   0    0.34    0.75
  13  -4   0   -0.41    0.63
  13  -4   0    0.29    0.65
  13   4   0    0.36    0.63
 -13   4   0    0.79    0.53
 -13   4   0    0.56    0.68
  13   4   0    0.00    0.52
  13  -4   0    0.48    0.50
  13  -5   0    0.26    0.75
  13   5   0    0.41    0.55
 -13   5   0    1.89    0.95
  13  -5   0    0.98    0.60
  13   5   0    1.48    0.87
  13   5   0    1.31    0.87
 -13   5   0    0.25    0.61
 -13   5   0    0.10    0.63
  14   0   0    2.62    0.76
 -14   0   0    0.70    0.68
  14   0   0   -0.04    0.52
  14   0   0    0.16    0.68
 -14   0   0   -0.34    0.64
  14  -1   0    4.90    0.89
  14  -1   0    2.87    0.80
  14  -1   0    3.59    0.94
  14   1   0    2.87    0.76
 -14   1   0    3.42    0.84
  14   1   0    3.45    0.82
  14   1   0    3.39    0.95
 -14   1   0    4.20    0.62
 -14  -1   0    3.33    0.50
 -14  -1   0    4.04    0.92
 -14   1   0    3.47    0.77
 -14  -1   0    2.70    0.72
  14   2   0    1.59    0.74
  14   2   0    2.57    0.79
 -14   2   0    2.37    0.82
  14  -2   0    1.05    0.77
  14  -2   0    0.05    0.68
 -14   2   0    1.86    0.76
 -14   2   0    1.73    0.53
  14   2   0    0.86    0.72
  14  -2   0    0.75    0.58
 -14  -2   0    1.97    0.44
  14   3   0    0.22    0.83
 -14   3   0    1.94    0.84
  14   3   0    0.69    0.69
  14  -3   0    1.14    0.77
  14   3   0    1.76    0.85
  14  -3   0    0.60    0.70
 -14   3   0    0.92    0.65
  14  -3   0    1.26    0.62
 -14   3   0    1.12    0.55
 -14   4   0   10.75    1.24
  14  -4   0   10.01    1.05
 -14   4   0   10.12    0.97
 -14   4   0   11.55    1.34
  14  -4   0   12.70    1.50
  14   4   0    8.43    1.45
  14  -4   0    8.21    1.17
  15   0   0   -0.34    0.74
 -15   0   0   -0.27    0.51
 -15   0   0   -0.89    0.67
  15   0   0    0.44    0.73
  15   0   0    0.32    0.67
 -15   0   0    0.40    0.67
  15  -1   0    0.66    0.77
 -15   1   0    0.09    0.43
 -15   1   0    2.25    0.77
 -15  -1   0    0.10    0.66
  15  -1   0    0.11    0.62
  15  -1   0    0.08    0.70
  15   1   0   -0.74    0.62
  15   1   0   -0.13    0.74
  15   1   0   -0.11    0.83
 -15   1   0   -0.76    0.67
  15  -2   0    0.68    0.82
 -15   2   0    0.43    0.47
  15   2   0    0.15    0.76
 -15   2   0    0.38    0.74
  15  -2   0    0.43    0.76
  15   2   0   -0.52    0.58
  15  -2   0   -0.15    0.60
 -15   2   0    0.05    0.68
   0   1   1    0.03    0.05
   0   1   1   -0.09    0.06
   0   1  -1   -0.03    0.04
   0   1  -1    0.02    0.11
   0   1   1    0.08    0.10
   0   1  -1    0.09    0.09
   0   1  -1    0.09    0.10
   0   1   1    0.02    0.06
   0   1   1    0.02    0.06
   0   1  -1   -0.04    0.08
   0   2   1  532.83   12.89
   0  -2   1  540.11   12.99
   0   2   1  527.86   12.96
   0   2  -1  543.45   13.06
   0   2   1  527.84   13.05
   0  -2  -1  521.29   12.95
   0   2  -1  541.92   13.00
   0   2   1  542.52   12.98
   0  -2  -1  534.58   12.97
   0  -2   1  522.20   12.99
   0  -2   1  524.81   12.89
   0  -2  -1  540.96   12.96
   0   2  -1  544.86   13.00
   0   2  -1  551.66   12.89
   0  -2  -1  532.73   13.04
   0  -3   1    0.10    0.11
   0   3   1    0.02    0.18
   0   3   1   -0.12    0.08
   0   3  -1    0.14    0.09
   0   3  -1   -0.22    0.17
   0  -3   1    0.07    0.20
   0   3  -1   -0.08    0.18
   0   3   1    0.13    0.18
   0   3   1    0.18    0.18
   0   3  -1    0.26    0.20
   0  -3  -1   -0.19    0.18
   0  -3   1    0.02    0.19
   0   3   1   -0.47    0.27
   0   3  -1    0.05    0.26
   0   4  -1  204.34    5.18
   0   4  -1  203.52    5.19
   0   4   1  210.54    5.19
   0  -4   1  207.66    5.18
   0  -4   1  204.75    5.20
   0   4  -1  203.84    5.21
   0   4   1  195.20    5.30
   0   4   1  201.65    5.15
   0   4   1  203.42    5.15
   0  -4  -1  204.65    5.13
   0  -4  -1  202.99    5.16
   0   4  -1  203.62    5.32
   0   5   1   -0.44    0.29
   0  -5   1   -0.16    0.23
   0   5  -1   -0.22    0.23
   0   5   1   -0.16    0.21
   0   5  -1   -0.29    0.22
   0   5   1    0.08    0.23
   0   5  -1   -0.11    0.24
   0   5   1    0.03    0.21
   0  -5   1    0.12    0.23
   0  -5  -1    0.20    0.22
   0  -5  -1    0.04    0.24
   0   5  -1   -0.28    0.30
   0   6   1    7.31    0.55
   0   6   1    7.79    0.58
   0   6   1    7.87    0.72
   0   6  -1    7.45    0.72
   0   6  -1    7.56    0.60
   0  -6   1    7.81    0.58
   0   6   1    6.52    0.57
   0   6  -1    8.24    0.59
   0  -6  -1    7.64    0.53
   0   6  -1    7.24    0.60
   0   7  -1    0.06    0.30
   0   7   1   -0.01    0.46
   0   7  -1   -0.29    0.34
   0   7  -1    0.15    0.48
   0   7   1    0.00    0.29
   0  -7   1    0.04    0.27
   0   7   1   -0.12    0.30
   0  -7  -1    0.03    0.24
   0   7   1   -0.06    0.28
   0   7  -1   -0.40    0.32
   0   8  -1    3.75    0.76
   0   8  -1    2.99    0.53
   0   8   1    3.27    0.79
   0   8  -1    3.14    0.49
   0   8  -1    4.20    0.60
   0   8   1    3.49    0.51
   0  -8   1    3.40    0.49
   0   8   1    2.50    0.47
   0  -8  -1    2.92    0.44
   0   9  -1   -0.59    0.38
   0   9   1   -0.23    0.37
   0   9  -1   -0.72    0.55
   0   9   1   -0.47    0.32
   0   9  -1    0.29    0.40
   0   9   1    0.29    0.71
   0  10  -1    4.34    0.70
   0  10   1    3.45    0.66
   0  10   1    3.64    0.89
   0  10   1    5.45    1.00
   0  10  -1    4.35    1.00
   0  10   1    4.31    0.63
  -1  -1   1    3.75    0.24
  -1   1  -1    4.72    0.27
  -1  -1   1    4.62    0.24
   1   1   1    4.16    0.19
   1  -1  -1    4.80    0.26
   1  -1  -1    4.98    0.18
  -1  -1   1    4.89    0.24
  -1   1  -1    5.27    0.26
   1   1   1    4.16    0.26
   1  -1  -1    4.92    0.20
  -1  -1  -1    4.21    0.26
   1  -1   1    4.98    0.22
   1  -1   1    5.53    0.29
   1   1  -1    4.70    0.23
  -1   1   1    4.85    0.26
  -1   1   1    4.66    0.26
  -1  -1  -1    4.82    0.24
   1  -1   1    4.34    0.20
  -1   1   1    5.13    0.26
  -1  -1  -1    4.00    0.18
   1   1  -1    4.68    0.26
   1  -2  -1  319.79    8.33
  -1   2  -1  346.55    8.52
   1   2   1  344.55    8.48
  -1  -2   1  341.74    8.44
   1   2   1  341.60    8.41
   1   2   1  346.93    8.41
  -1  -2   1  343.94    8.43
   1  -2  -1  350.90    8.52
   1  -2  -1  338.05    8.40
  -1  -2   1  342.07    8.49
  -1   2  -1  347.08    8.49
  -1   2  -1  346.11    8.49
   1   2   1  346.36    8.42
   1  -2  -1  355.67    8.47
  -1   2  -1  354.76    8.45
  -1  -2  -1  334.71    8.42
  -1  -2  -1  342.20    8.40
   1  -2   1  368.40    8.34
   1  -2   1  346.61    8.49
   1  -2   1  343.63    8.52
  -1   2   1  346.11    8.47
  -1   2   1  337.89    8.41
   1  -2   1  346.21    8.49
  -1   2   1  347.22    8.52
   1  -2   1  370.19    8.45
  -1   2   1  368.81    8.33
   1   2  -1  346.59    8.45
   1   2  -1  346.10    8.50
  -1  -2  -1  334.87    8.48
   1   2  -1  344.38    8.42
  -1  -2  -1  344.94    8.40
   1   2  -1  344.98    8.45
  -1   2   1  340.70    8.46
  -1  -3   1   22.70    0.70
   1  -3  -1   23.07    0.87
   1   3   1   23.04    0.70
  -1  -3   1   22.82    0.76
   1   3   1   22.86    0.73
  -1   3  -1   22.95    0.81
  -1  -3   1   22.75    0.82
  -1  -3   1   22.12    0.81
   1  -3  -1   23.25    0.78
   1  -3  -1   22.80    0.73
   1   3   1   22.04    0.87
   1   3   1   22.72    0.73
  -1   3  -1   21.77    0.81
  -1   3  -1   23.51    0.77
  -1   3  -1   24.03    0.90
  -1   3   1   23.32    0.89
   1   3  -1   22.54    0.69
   1   3  -1   22.90    0.82
  -1   3   1   23.31    0.79
   1  -3   1   22.64    0.80
  -1  -3  -1   22.73    0.72
  -1   3   1   23.07    0.78
  -1   3   1   23.38    0.74
  -1  -3  -1   21.52    0.79
   1   3  -1   22.08    0.76
   1  -3   1   23.00    0.76
   1  -3   1   22.77    0.86
   1   3  -1   22.24    0.76
  -1  -3  -1   21.80    0.69
   1   4   1   44.23    1.27
   1   4   1   43.00    1.34
  -1  -4   1   41.65    1.17
  -1  -4   1   42.02    1.28
   1   4   1   41.13    1.25
   1   4   1   41.12    1.16
  -1   4  -1   43.66    1.34
  -1  -4   1   42.67    1.35
  -1   4  -1   41.04    1.34
  -1   4  -1   42.75    1.30
   1  -4  -1   41.93    1.29
  -1   4  -1   43.59    1.47
   1   4   1   43.69    1.43
   1  -4  -1   42.61    1.26
  -1   4   1   40.23    1.42
  -1   4   1   42.94    1.31
  -1  -4  -1   40.00    1.17
   1   4  -1   41.18    1.43
  -1  -4  -1   42.89    1.24
  -1   4   1   41.62    1.30
   1   4  -1   42.08    1.29
  -1   4   1   42.34    1.35
  -1  -4  -1   42.27    1.44
   1   4  -1   41.73    1.36
   1  -4   1   42.26    1.29
   1   4  -1   43.14    1.30
   1   4  -1   40.98    1.17
  -1   5  -1    4.10    0.44
  -1  -5   1    2.92    0.27
  -1   5  -1    3.86    0.45
   1  -5  -1    3.76    0.44
   1   5   1    3.30    0.37
   1   5   1    2.80    0.25
   1   5   1    2.85    0.41
  -1  -5   1    3.63    0.41
  -1   5  -1    3.55    0.42
  -1   5  -1    4.49    0.54
   1   5   1    3.50    0.51
   1   5   1    3.58    0.37
  -1  -5  -1    3.36    0.42
   1   5  -1    4.06    0.41
   1   5  -1    3.16    0.38
  -1   5   1    3.42    0.36
   1   5  -1    4.14    0.47
  -1   5   1    3.07    0.39
   1  -5   1    3.55    0.40
  -1  -5  -1    3.20    0.35
  -1   5   1    4.06    0.55
  -1   5   1    3.70    0.42
   1   5  -1    2.96    0.26
   1   5  -1    3.61    0.52
  -1   6  -1   17.01    1.01
  -1  -6   1   16.02    0.77
  -1   6  -1   16.48    0.82
   1   6   1   16.47    0.77
   1   6   1   16.72    1.01
   1   6   1   18.11    0.85
   1  -6  -1   15.53    0.75
   1  -6  -1   15.20    0.77
   1   6   1   15.96    0.74
  -1   6  -1   18.81    0.85
  -1   6  -1   15.46    0.77
   1   6  -1   15.75    0.83
  -1   6   1   16.74    0.77
   1   6  -1   16.30    0.81
   1   6  -1   16.51    1.03
  -1   6   1   15.07    1.00
   1   6  -1   14.84    0.76
   1   6  -1   17.00    0.51
  -1   6   1   17.04    0.80
  -1   6   1   15.48    0.81
  -1  -6  -1   16.51    0.72
   1  -7  -1    8.08    0.62
  -1   7  -1    8.11    0.67
   1   7   1    8.47    0.67
   1   7   1    8.97    0.94
  -1  -7   1    7.79    0.58
  -1   7  -1    8.38    0.69
  -1   7  -1    7.65    0.64
   1   7   1    8.17    0.58
  -1   7  -1    9.17    0.83
   1   7   1    7.83    0.62
  -1   7   1    8.05    0.62
   1   7  -1    8.73    0.66
   1  -7   1    8.49    0.64
   1   7  -1    7.87    0.81
  -1  -7  -1    7.60    0.53
  -1   7   1    8.32    0.82
   1   7  -1    7.57    0.61
  -1   7   1    8.43    0.69
   1   7  -1    8.04    0.80
  -1   7   1    7.70    0.64
  -1   8  -1    3.69    0.54
   1   8   1    3.12    0.80
   1  -8  -1    2.95    0.48
  -1   8  -1    2.43    0.56
  -1  -8   1    3.78    0.47
   1   8   1    3.75    0.57
  -1   8  -1    3.68    0.62
   1   8   1    3.96    0.51
   1   8   1    3.82    0.50
  -1   8  -1    3.36    0.88
  -1   8   1    3.18    0.51
  -1   8   1    2.50    0.68
   1   8  -1    2.72    0.53
   1   8  -1    4.25    0.61
   1  -8   1    4.24    0.55
  -1  -8  -1    3.33    0.43
   1   8  -1    4.51    0.81
   1   8  -1    3.79    0.50
  -1   8   1    3.01    0.49
   1   9   1    0.43    0.38
   1   9   1    0.63    0.46
  -1   9  -1    1.55    0.47
  -1   9  -1    1.04    0.67
   1   9   1    0.45    0.64
   1   9   1    0.98    0.39
  -1   9   1    1.46    0.45
  -1   9   1   -0.74    0.60
   1   9  -1    0.92    0.45
   1   9  -1    0.26    0.65
   1   9  -1    0.53    0.41
   1   9  -1    0.18    0.42
  -1   9   1    0.61    0.47
  -1   9   1   -0.63    0.53
   1  10   1    1.23    0.53
  -1  10  -1    0.78    0.80
  -1  10  -1    0.49    0.54
   1  10   1    0.36    0.65
  -1  10  -1    0.85    0.89
  -1  10  -1    1.07    0.48
  -1  10   1    0.60    0.68
   1  10  -1   -0.35    0.73
   1  10  -1    1.72    0.55
  -1  10   1    0.95    0.46
  -1  10   1    0.28    0.49
  -1  10   1    1.10    0.90
   2   0   1    0.25    0.16
  -2   0   1    0.47    0.15
  -2   0  -1    0.52    0.17
   2   0  -1    0.14    0.17
   2   0  -1    0.02    0.13
  -2   0  -1    0.14    0.14
   2   0   1   -0.05    0.09
   2   0  -1    0.04    0.16
  -2   0  -1   -0.14    0.14
  -2   0   1   -0.04    0.16
  -2   0   1   -0.04    0.18
   2   0   1   -0.11    0.16
   2   0  -1    0.00    0.16
  -2  -1   1    2.08    0.24
   2   1   1    1.59    0.23
   2   1   1    1.85    0.20
   2   1   1    1.87    0.22
  -2  -1   1    2.11    0.22
   2   1   1    1.87    0.26
   2  -1  -1    2.19    0.26
  -2  -1   1    1.70    0.25
   2   1   1    2.25    0.20
   2  -1  -1    2.59    0.27
   2  -1  -1    2.23    0.28
   2  -1  -1    1.61    0.22
   2  -1  -1    1.97    0.25
  -2  -1   1    1.89    0.27
  -2  -1  -1    1.31    0.23
   2   1  -1    1.33    0.25
   2   1  -1    2.22    0.22
  -2   1   1    2.36    0.26
  -2   1   1    1.68    0.20
  -2   1   1    2.37    0.27
  -2   1   1    1.40    0.25
  -2  -1  -1    1.78    0.26
   2   1  -1    2.66    0.26
  -2  -1  -1    1.99    0.20
  -2   1   1    2.92    0.28
   2  -1   1    2.23    0.23
   2   1  -1    2.71    0.30
   2   1  -1    2.80    0.26
  -2  -2   1   47.42    1.22
   2  -2  -1   42.02    1.27
   2   2   1   42.90    1.29
  -2   2  -1   43.03    1.16
  -2   2  -1   43.05    1.38
  -2  -2   1   42.60    1.31
   2   2   1   41.77    1.23
  -2   2  -1   43.64    1.20
  -2  -2   1   46.06    1.26
  -2  -2   1   45.38    1.30
  -2   2  -1   40.01    1.27
   2   2   1   46.14    1.26
   2  -2  -1   44.33    1.30
   2  -2  -1   44.52    1.16
   2  -2  -1   43.96    1.27
   2  -2  -1   43.12    1.16
   2   2   1   43.64    1.18
   2  -2   1   38.07    1.15
   2   2  -1   44.37    1.25
  -2  -2  -1   42.26    1.28
  -2   2   1   47.98    1.17
   2  -2   1   44.96    1.30
   2   2  -1   45.95    1.23
  -2   2   1   42.92    1.31
   2   2  -1   45.75    1.23
  -2  -2  -1   42.74    1.25
   2  -2   1   42.60    1.28
   2  -2   1   42.84    1.20
  -2  -2  -1   43.37    1.18
  -2   2   1   43.35    1.44
   2  -2   1   40.82    1.28
  -2   2   1   40.85    1.15
   2   2  -1   43.77    1.25
  -2  -2  -1   41.91    1.17
   2  -3  -1   40.05    1.25
   2   3   1   41.81    1.29
   2   3   1   40.06    1.16
   2  -3  -1   40.49    1.14
   2   3   1   40.54    1.16
   2  -3  -1   41.30    1.26
   2  -3  -1   39.76    1.30
  -2   3  -1   39.99    1.32
  -2  -3   1   40.56    1.19
  -2  -3   1   41.32    1.21
  -2   3  -1   41.63    1.28
  -2  -3   1   37.43    1.31
   2   3   1   41.94    1.21
   2  -3  -1   41.38    1.05
  -2   3  -1   40.59    1.29
  -2   3  -1   41.45    1.19
  -2  -3  -1   40.85    1.15
   2   3  -1   40.64    1.27
   2  -3   1   41.90    1.27
   2   3  -1   40.31    1.19
   2  -3   1   39.25    1.17
   2   3  -1   40.71    1.20
  -2  -3  -1   40.61    1.27
   2  -3   1   40.47    1.30
  -2   3   1   41.52    1.15
  -2   3   1   40.50    1.33
   2   3  -1   38.53    1.19
  -2   3   1   41.46    1.26
  -2  -3  -1   40.31    1.20
  -2   3   1   39.64    1.27
   2  -3   1   41.68    1.06
   2   3  -1   42.18    1.31
   2  -3   1   40.73    1.27
  -2  -3  -1   40.97    1.15
  -2   4  -1   15.92    0.73
   2   4   1   14.14    0.59
   2   4   1   13.65    0.70
   2   4   1   14.40    0.59
   2   4   1   13.86    0.58
   2  -4  -1   14.48    0.57
  -2  -4   1   14.42    0.59
  -2   4  -1   14.96    0.62
  -2  -4   1   15.61    0.63
  -2   4  -1   14.13    0.75
  -2  -4   1   16.19    0.73
   2   4  -1   14.92    0.71
  -2   4   1   14.78    0.69
   2   4  -1   14.40    0.62
   2   4  -1   14.59    0.64
   2   4  -1   14.70    0.59
  -2   4   1   13.06    0.69
  -2   4   1   13.02    0.74
  -2  -4  -1   14.44    0.58
  -2  -4  -1   12.83    0.68
  -2  -4  -1   14.99    0.58
  -2   4   1   15.59    0.59
   2  -4   1   14.65    0.61
   2  -4   1   15.32    0.71
   2   5   1   14.05    0.74
  -2   5  -1   13.13    0.71
   2   5   1   13.91    0.62
   2   5   1   13.79    0.63
  -2   5  -1   14.32    0.66
  -2  -5   1   14.05    0.64
   2  -5  -1   13.25    0.60
  -2  -5   1   12.00    0.56
  -2   5  -1   14.42    0.86
   2   5   1   12.91    0.57
   2   5   1   13.72    0.84
  -2   5  -1   13.18    0.73
  -2  -5  -1   12.35    0.57
   2   5  -1   12.36    0.56
  -2   5   1   13.69    0.71
   2   5  -1   13.29    0.64
   2   5  -1   13.66    0.66
  -2  -5  -1   13.35    0.59
   2   5  -1   14.55    0.77
  -2   5   1   13.26    0.80
  -2   5   1   14.44    0.62
  -2   5   1   13.42    0.73
   2   5  -1   13.02    0.79
   2  -5   1   14.10    0.64
  -2  -6   1    0.57    0.29
  -2   6  -1    0.84    0.33
  -2   6  -1    0.68    0.44
  -2   6  -1    0.57    0.32
   2  -6  -1    1.06    0.37
   2  -6  -1    1.07    0.28
   2   6   1    0.47    0.22
   2   6   1    0.35    0.36
  -2  -6   1    0.40    0.21
   2   6   1    0.81    0.28
  -2   6  -1    0.36    0.35
   2   6   1    0.69    0.28
   2   6   1    1.29    0.53
  -2   6   1    1.09    0.34
   2   6  -1    0.58    0.50
  -2   6   1    0.81    0.35
   2   6  -1    1.02    0.23
  -2   6   1    1.15    0.46
  -2  -6  -1    0.78    0.27
   2   6  -1    1.02    0.31
   2   6  -1    0.92    0.32
   2   6  -1    0.85    0.39
  -2   6   1    0.89    0.29
   2  -6   1    0.85    0.31
   2   7   1    9.71    0.74
  -2   7  -1    9.85    0.87
   2   7   1    9.68    0.65
  -2  -7   1    9.08    0.60
   2   7   1    9.29    0.45
  -2   7  -1    9.86    0.78
  -2   7  -1    8.94    0.71
   2   7   1   10.05    0.88
   2   7   1    9.14    0.86
   2  -7  -1    8.93    0.68
  -2   7  -1    9.01    0.65
   2   7  -1    9.62    0.76
   2   7  -1    9.91    0.69
  -2   7   1   10.68    0.97
  -2   7   1    9.43    0.62
  -2   7   1    9.16    0.69
   2  -7   1    8.89    0.89
   2   7  -1    9.63    0.87
  -2  -7  -1    8.85    0.60
   2   7  -1    8.88    0.44
   2   7  -1    8.45    0.61
   2   8   1    3.01    0.78
  -2   8  -1    2.31    0.46
   2   8   1    1.97    0.44
   2   8   1    2.56    0.56
   2  -8  -1    2.61    0.45
  -2   8  -1    1.26    0.46
   2   8   1    2.16    0.40
  -2  -8  -1    1.94    0.38
   2   8  -1    1.96    0.49
   2   8  -1    1.60    0.50
  -2   8   1    2.86    0.51
   2   8  -1    1.55    0.42
   2  -8   1    2.06    0.47
  -2   8   1    1.91    0.44
  -2   9  -1    6.06    0.93
   2   9   1    5.66    0.90
  -2   9  -1    6.98    0.82
   2   9   1    5.91    0.60
  -2   9  -1    7.07    1.00
   2   9   1    7.01    0.64
  -2   9  -1    5.61    0.68
   2   9   1    5.33    0.72
  -2   9   1    5.91    0.69
  -2   9   1    7.05    1.04
   2   9  -1    5.88    0.66
   2   9  -1    5.95    0.61
  -2   9   1    5.85    0.93
  -2   9   1    6.79    0.83
   2   9  -1    6.83    0.83
   2   9  -1    5.39    0.97
  -2  10  -1    2.03    0.82
   2  10   1    2.66    0.85
  -2  10  -1    1.67    0.57
  -2  10  -1    2.18    1.01
   2  10   1    2.46    0.60
  -2  10   1    3.26    1.01
  -2  10   1    2.35    0.73
  -2  10   1    4.36    0.92
   2  10  -1    2.84    0.62
   2  10  -1    3.06    0.92
   3   0  -1   -0.17    0.25
   3   0  -1    0.18    0.23
   3   0  -1    0.09    0.17
  -3   0   1   -0.38    0.25
   3   0   1    0.28    0.26
   3   0   1    0.11    0.22
  -3   0  -1    0.66    0.24
  -3   0   1    0.18    0.18
   3   0  -1    0.07    0.22
   3   0   1    0.56    0.24
  -3   0   1    0.11    0.22
  -3   0  -1    0.19    0.22
   3   0  -1   -0.24    0.24
   3   0  -1    0.12    0.22
  -3   0   1   -0.35    0.25
  -3   0   1   -0.15    0.24
  -3   0  -1    0.10    0.26
   3  -1  -1   45.13    1.36
   3   1   1   46.65    1.24
   3   1   1   46.73    1.31
  -3  -1   1   46.49    1.33
  -3   1  -1   46.26    1.37
  -3   1  -1   45.35    1.38
  -3   1  -1   47.97    1.32
  -3  -1   1   46.69    1.28
  -3  -1   1   46.30    1.36
   3   1   1   46.85    1.39
  -3  -1   1   46.61    1.33
  -3   1  -1   45.92    1.33
   3  -1  -1   46.72    1.35
   3   1   1   45.55    1.37
   3   1   1   46.95    1.33
   3   1   1   47.74    1.46
   3  -1  -1   46.99    1.32
  -3  -1   1   46.90    1.37
   3  -1  -1   47.12    1.38
  -3  -1   1   44.97    1.37
  -3   1  -1   45.75    1.36
   3  -1  -1   45.92    1.36
  -3  -1  -1   46.57    1.24
  -3  -1  -1   46.79    1.31
   3  -1   1   47.31    1.34
  -3  -1  -1   49.05    1.34
   3  -1   1   46.68    1.38
   3   1  -1   45.90    1.33
   3   1  -1   47.02    1.35
  -3   1   1   46.16    1.37
   3  -1   1   48.22    1.35
  -3  -1  -1   45.40    1.38
   3   1  -1   47.47    1.28
   3   1  -1   46.09    1.39
   3   1  -1   45.79    1.34
   3   1  -1   46.34    1.38
  -3   1   1   46.48    1.33
  -3   1   1   46.00    1.38
  -3   1   1   48.31    1.33
  -3   1   1   46.63    1.38
  -3   2  -1   60.85    1.72
   3   2   1   61.84    1.63
   3   2   1   60.02    1.74
   3  -2  -1   60.20    1.59
  -3   2  -1   58.23    1.72
  -3  -2   1   57.07    1.64
  -3  -2   1   58.54    1.65
  -3  -2   1   56.52    1.69
   3   2   1   59.27    1.81
   3  -2  -1   60.53    1.73
  -3  -2   1   58.49    1.73
   3   2   1   63.55    1.63
  -3   2  -1   57.51    1.61
  -3   2  -1   58.34    1.73
   3  -2  -1   59.18    1.63
   3   2   1   61.98    1.62
  -3   2  -1   60.43    1.72
   3  -2  -1   58.97    1.72
   3  -2  -1   56.83    1.72
   3   2  -1   57.82    1.64
   3  -2   1   61.14    1.63
   3   2  -1   56.73    1.64
   3   2  -1   57.48    1.64
  -3  -2  -1   67.43    1.77
  -3   2   1   57.56    1.72
  -3  -2  -1   61.25    1.71
   3  -2   1   64.23    1.63
   3  -2   1   57.08    1.71
  -3  -2  -1   63.17    1.68
  -3   2   1   57.90    1.72
  -3   2   1   60.33    1.73
   3  -2   1   65.02    1.74
  -3   2   1   57.84    1.61
  -3  -2  -1   63.29    1.62
   3   2  -1   56.54    1.80
   3   2  -1   59.37    1.75
  -3   2   1   56.57    1.71
   3  -2   1   58.74    1.73
   3   3   1  171.99    4.27
   3  -3  -1  171.01    4.40
   3   3   1  169.62    4.36
  -3  -3   1  171.10    4.36
  -3   3  -1  165.77    4.40
   3  -3  -1  168.12    4.24
   3  -3  -1  168.71    4.43
   3  -3  -1  170.24    4.21
  -3   3  -1  166.47    4.43
   3   3   1  170.68    4.28
   3  -3  -1  174.65    4.41
  -3  -3   1  172.38    4.29
  -3  -3   1  174.75    4.43
  -3   3  -1  148.79    4.20
  -3   3  -1  173.41    4.29
   3   3   1  168.49    4.42
   3   3   1  174.05    4.35
  -3   3   1  166.45    4.44
  -3   3   1  156.41    4.20
  -3   3   1  168.61    4.44
   3   3  -1  168.68    4.43
  -3   3   1  170.82    4.41
   3   3  -1  172.02    4.48
   3   3  -1  168.66    4.35
   3  -3   1  169.30    4.42
   3   3  -1  167.21    4.30
  -3  -3  -1  173.99    4.26
   3   3  -1  163.68    4.30
  -3   3   1  168.86    4.39
   3  -3   1  178.02    4.22
  -3  -3  -1  172.03    4.26
  -3  -3  -1  167.35    4.35
   3  -3   1  169.99    4.41
  -3  -3  -1  169.84    4.42
   3  -3   1  165.92    4.40
   3  -3   1  171.72    4.28
   3  -4  -1   86.02    2.30
  -3  -4   1   90.25    2.37
   3  -4  -1   85.89    2.19
   3   4   1   88.39    2.52
   3   4   1   86.31    2.34
   3   4   1   89.97    2.34
   3   4   1   84.55    2.39
  -3   4  -1   89.21    2.37
  -3  -4   1   83.85    2.38
  -3   4  -1   86.25    2.54
   3  -4  -1   86.13    2.47
  -3   4  -1   82.72    2.47
   3   4   1   86.32    2.45
  -3   4  -1   87.99    2.52
  -3   4   1   87.84    2.31
   3  -4   1   92.93    2.37
  -3   4   1   84.11    2.48
  -3   4   1   85.41    2.54
   3   4  -1   87.78    2.38
  -3  -4  -1   85.76    2.38
   3   4  -1   83.95    2.38
  -3   4   1   86.25    2.47
   3  -4   1   87.62    2.19
   3   4  -1   85.13    2.37
  -3  -4  -1   87.48    2.32
   3  -4   1   86.30    2.48
  -3   4   1   86.06    2.57
   3   4  -1   86.15    2.52
  -3   5  -1    1.69    0.39
   3   5   1    1.38    0.40
   3  -5  -1    1.40    0.35
   3   5   1    1.70    0.30
   3   5   1    1.58    0.30
   3   5   1    1.53    0.29
   3  -5  -1    1.02    0.27
  -3  -5   1    1.12    0.27
  -3   5  -1    0.95    0.27
  -3   5   1    1.20    0.27
   3   5  -1    1.29    0.32
  -3  -5  -1    1.97    0.29
   3  -5   1    0.74    0.32
   3   5  -1    1.33    0.41
   3   5  -1    1.65    0.30
   3   5  -1    1.32    0.29
  -3  -6   1   37.86    1.57
   3   6   1   42.42    1.67
  -3  -6   1   43.92    1.42
   3  -6  -1   41.78    1.34
  -3   6  -1   41.87    1.57
   3   6   1   43.49    1.39
  -3   6  -1   41.54    1.66
  -3   6  -1   42.32    1.40
   3   6   1   43.07    1.38
   3   6   1   41.28    1.34
   3   6   1   41.69    1.61
  -3   6   1   41.14    1.68
  -3   6   1   44.29    1.55
   3   6  -1   42.97    1.43
  -3   6   1   45.91    1.59
   3   6  -1   42.48    1.36
   3   6  -1   42.79    1.44
  -3   6   1   43.40    1.67
   3   6  -1   39.48    2.06
  -3  -6  -1   44.00    1.36
   3  -6   1   44.82    1.41
   3  -6   1   42.62    1.53
   3   6  -1   42.89    1.69
  -3   6   1   42.59    1.36
  -3   7  -1    0.19    0.48
   3   7   1    0.09    0.30
   3   7   1    0.56    0.29
   3   7   1    0.40    0.55
  -3  -7   1    0.28    0.25
  -3   7  -1    0.61    0.38
  -3   7  -1    0.44    0.33
   3  -7  -1    0.24    0.27
   3   7   1    0.06    0.24
   3   7   1    0.42    0.42
   3  -7  -1    0.57    0.33
   3   7  -1    0.82    0.37
   3   7  -1    1.18    0.47
   3   7  -1    0.47    0.25
  -3   7   1    0.11    0.39
  -3   7   1    0.12    0.49
   3   7  -1    0.06    0.31
   3   7  -1    0.42    0.55
  -3   7   1    0.28    0.28
  -3   7   1    0.88    0.53
  -3   7   1    0.55    0.35
  -3  -7  -1    0.20    0.24
  -3  -8   1    9.96    0.67
  -3   8  -1    9.58    0.99
  -3   8  -1   12.29    1.10
  -3   8  -1    9.70    0.70
   3   8   1   11.55    0.73
  -3   8  -1   11.40    0.96
   3  -8  -1   10.72    0.83
   3   8   1   12.99    0.91
   3   8   1    9.49    0.67
  -3   8  -1   10.17    0.82
   3  -8   1   11.41    1.04
  -3   8   1    9.00    0.94
   3   8  -1    9.44    0.89
   3   8  -1   10.40    0.86
  -3   8   1   12.07    1.07
  -3   8   1   10.97    0.69
  -3   8   1   10.83    0.82
  -3   8   1   10.24    0.90
   3   8  -1    9.79    0.71
   3   9   1    1.54    0.65
   3   9   1    1.43    0.59
   3   9   1    1.70    0.44
  -3   9  -1    1.00    0.70
  -3   9  -1    1.86    0.56
  -3   9  -1    1.05    0.70
   3   9   1    1.30    0.42
  -3   9   1    2.20    0.43
   3   9  -1    1.08    0.45
   3   9  -1    1.63    0.47
   3   9  -1    1.18    0.72
  -3   9   1    1.10    0.55
   3   9  -1    2.30    0.60
  -3   9   1    0.45    0.77
  -3   9   1    1.08    0.68
   3  10   1    1.99    0.86
   3  10   1    2.03    0.59
   3  10   1    3.44    0.61
   3  10  -1    1.50    0.50
   3  10  -1    2.56    0.80
  -3  10   1    2.99    0.91
   3  10  -1    1.82    0.58
  -4   0   1    2.16    0.33
  -4   0   1    2.18    0.32
  -4   0   1    1.75    0.31
   4   0  -1    3.28    0.39
   4   0  -1    2.82    0.34
   4   0  -1    3.51    0.41
   4   0  -1    2.21    0.25
  -4  -1   1    4.70    0.32
  -4  -1   1    5.25    0.42
  -4  -1   1    4.71    0.40
  -4   1  -1    6.48    0.48
  -4   1  -1    6.11    0.47
  -4   1  -1    6.36    0.44
   4   1   1    5.23    0.45
   4   1   1    5.38    0.29
  -4  -1   1    4.45    0.39
   4   1   1    6.49    0.42
   4  -1  -1    4.02    0.41
   4  -1  -1    4.25    0.33
   4   1   1    6.28    0.49
   4  -1  -1    4.74    0.44
   4  -1  -1    4.62    0.39
  -4  -1   1    4.30    0.41
  -4   1  -1    6.42    0.38
   4  -1  -1    4.33    0.45
   4   1   1    6.33    0.42
   4   1   1    6.19    0.39
  -4  -1   1    3.78    0.40
   4   1  -1    4.22    0.41
  -4  -1  -1    4.44    0.41
   4  -1   1    6.05    0.46
   4   1  -1    4.63    0.30
  -4   1   1    4.20    0.34
   4  -1   1    6.38    0.47
  -4   1   1    5.09    0.45
  -4   1   1    4.12    0.40
  -4  -1  -1    6.18    0.41
   4   1  -1    4.01    0.41
  -4   1   1    3.85    0.40
   4   1  -1    5.00    0.39
  -4  -1  -1    5.20    0.29
  -4   1   1    4.82    0.47
   4  -1   1    5.65    0.36
  -4  -1  -1    6.22    0.41
   4  -1   1    6.09    0.50
   4   1  -1    4.49    0.45
   4  -1   1    6.41    0.43
   4   1  -1    4.53    0.41
  -4  -1  -1    6.06    0.40
  -4  -2   1   48.43    1.41
  -4   2  -1   46.94    1.49
  -4   2  -1   47.43    1.45
  -4  -2   1   49.74    1.52
  -4   2  -1   47.57    1.52
   4   2   1   47.08    1.50
   4   2   1   47.87    1.36
   4   2   1   46.38    1.39
   4   2   1   46.59    1.46
   4  -2  -1   48.60    1.49
  -4   2  -1   46.58    1.48
   4   2   1   48.71    1.52
  -4   2  -1   47.45    1.41
   4  -2  -1   48.79    1.52
   4   2   1   46.64    1.40
  -4  -2   1   47.12    1.41
   4  -2  -1   50.14    1.52
   4   2  -1   49.38    1.40
   4   2  -1   46.66    1.49
  -4   2   1   49.23    1.48
   4   2  -1   49.80    1.54
  -4   2   1   49.71    1.42
   4  -2   1   48.08    1.47
  -4  -2  -1   46.91    1.39
  -4  -2  -1   46.79    1.50
   4   2  -1   50.66    1.49
   4  -2   1   49.75    1.52
   4   2  -1   48.57    1.42
   4  -2   1   47.79    1.52
   4  -2   1   47.55    1.38
  -4  -2  -1   44.55    1.46
  -4  -2  -1   48.89    1.37
   4  -2   1   47.01    1.51
  -4   2   1   47.15    1.49
  -4   2   1   49.22    1.51
   4   2  -1   48.43    1.43
  -4  -2  -1   46.55    1.49
  -4   2   1   47.67    1.51
   4  -3  -1   20.91    0.71
  -4  -3   1   21.23    0.87
  -4   3  -1   20.99    0.90
   4   3   1   21.28    0.78
  -4  -3   1   20.43    0.79
   4   3   1   20.37    0.76
  -4   3  -1   20.28    0.88
   4   3   1   20.36    0.75
   4   3   1   21.40    0.91
  -4   3  -1   20.00    0.90
  -4   3  -1   21.53    0.90
   4  -3  -1   20.63    0.75
   4   3   1   19.54    0.86
   4  -3  -1   19.19    0.87
  -4   3  -1   21.57    0.73
  -4   3   1   21.71    0.74
   4   3  -1   21.70    0.80
  -4   3   1   20.90    0.91
  -4   3   1   19.40    0.87
   4  -3   1   20.52    0.89
   4   3  -1   21.12    0.87
   4   3  -1   21.17    0.79
  -4  -3  -1   21.95    0.76
   4  -3   1   21.59    0.76
  -4  -3  -1   19.01    0.84
  -4   3   1   21.59    0.93
  -4   3   1   21.05    0.91
   4  -3   1   21.03    0.91
   4   3  -1   21.40    0.91
   4  -3   1   19.58    0.74
   4   4   1   16.13    0.68
   4  -4  -1   16.62    0.80
  -4  -4   1   16.53    0.69
   4   4   1   16.27    0.67
  -4   4  -1   15.73    0.58
  -4  -4   1   14.15    0.73
  -4   4  -1   16.05    0.83
  -4   4  -1   14.42    0.80
  -4   4  -1   15.15    0.80
   4   4   1   15.62    0.72
   4   4   1   15.30    0.74
   4   4   1   15.90    0.82
   4  -4  -1   16.51    0.63
  -4   4  -1   16.67    0.84
   4  -4  -1   15.44    0.60
  -4   4   1   15.66    0.83
   4   4  -1   15.71    0.75
   4   4  -1   16.83    0.70
   4  -4   1   15.95    0.60
   4  -4   1   17.65    0.67
   4   4  -1   16.54    0.83
   4   4  -1   16.18    0.70
  -4  -4  -1   15.51    0.64
   4  -4   1   17.85    0.85
  -4   4   1   18.38    0.82
  -4   4   1   15.46    0.58
  -4   4   1   15.44    0.82
  -4  -4  -1   14.34    0.74
  -4   4   1   15.66    0.86
   4  -5  -1    3.18    0.33
  -4  -5   1    1.65    0.36
   4  -5  -1    2.72    0.21
  -4  -5   1    2.72    0.36
   4   5   1    3.54    0.54
   4   5   1    2.52    0.40
   4  -5  -1    3.57    0.49
  -4   5  -1    3.81    0.57
   4   5   1    3.51    0.38
  -4   5  -1    3.19    0.53
   4   5   1    2.43    0.35
  -4   5  -1    3.79    0.55
  -4   5  -1    2.59    0.46
  -4   5  -1    3.64    0.37
  -4   5   1    3.80    0.52
   4   5  -1    2.67    0.53
   4   5  -1    2.85    0.38
   4   5  -1    2.88    0.38
   4  -5   1    2.88    0.46
  -4   5   1    3.16    0.49
  -4   5   1    2.45    0.51
  -4  -5  -1    2.65    0.40
  -4   5   1    2.71    0.52
   4  -5   1    2.56    0.22
  -4  -5  -1    3.18    0.35
   4   5  -1    2.96    0.41
   4   6   1    1.76    0.52
  -4   6  -1    1.47    0.46
  -4   6  -1    1.50    0.46
  -4   6  -1    1.82    0.53
  -4   6  -1    1.89    0.53
   4  -6  -1    1.98    0.44
   4   6   1    2.27    0.36
   4   6   1    1.43    0.36
  -4   6  -1    1.63    0.34
  -4  -6   1    1.65    0.32
  -4   6   1    1.55    0.48
   4  -6   1    1.77    0.47
  -4   6   1    2.54    0.66
   4   6  -1    1.58    0.35
   4  -6   1    2.58    0.39
   4   6  -1    2.07    0.50
  -4   6   1    0.92    0.40
   4   6  -1    1.79    0.37
   4   6  -1    2.13    0.39
  -4  -6  -1    1.52    0.30
  -4   6   1    1.33    0.51
   4   7   1    0.94    0.35
   4   7   1    0.86    0.47
  -4   7  -1    0.38    0.40
   4  -7  -1    0.31    0.27
   4   7   1    0.63    0.34
  -4   7  -1    0.48    0.52
   4   7   1    0.97    0.31
  -4   7  -1    0.72    0.46
  -4   7  -1    0.06    0.53
  -4  -7   1    0.91    0.38
  -4   7  -1    0.78    0.33
   4   7   1    2.09    0.65
   4  -7  -1    1.02    0.32
  -4   7   1    0.82    0.31
   4   7  -1    1.50    0.60
  -4   7   1    2.06    0.50
   4   7  -1    0.30    0.45
   4   7  -1    0.99    0.35
  -4  -7  -1    1.22    0.30
   4  -7   1    0.87    0.40
   4   7  -1    0.66    0.35
  -4   7   1    0.83    0.55
  -4   8  -1    3.21    0.48
   4   8   1    3.86    0.84
  -4   8  -1    5.76    0.93
   4   8   1    3.28    0.65
  -4   8  -1    3.98    0.68
   4   8   1    2.97    0.44
   4   8   1    3.39    0.47
  -4   8  -1    2.63    0.68
   4   8  -1    4.09    0.52
   4   8  -1    2.95    0.54
  -4   8   1    3.66    0.67
   4   8  -1    2.67    0.72
  -4   8   1    1.71    0.68
   4   8  -1    3.21    0.44
   4   8  -1    4.26    0.71
  -4   8   1    2.90    0.69
  -4   9  -1   -0.57    0.46
  -4   9  -1    0.18    0.65
   4   9   1   -0.05    0.31
   4   9   1   -0.29    0.60
   4   9   1   -0.11    0.33
  -4   9  -1    1.01    0.39
  -4   9  -1   -0.38    0.61
   4   9   1    0.64    0.53
   4   9  -1    0.61    0.41
  -4   9   1   -0.19    0.60
  -4   9   1    1.01    0.72
   4   9  -1    0.16    0.42
   4   9  -1    0.00    0.65
  -4   9   1    0.12    0.50
   4  10   1    0.36    0.41
  -4  10  -1    0.13    0.67
  -4  10  -1    1.80    0.85
  -4  10  -1    0.52    0.64
   4  10   1    0.39    0.52
  -4  10   1   -0.18    0.69
  -4  10   1    0.96    0.59
   4  10  -1    2.00    0.71
   4  10  -1   -0.03    0.39
  -4  10   1    0.86    0.70
  -5   0  -1    0.14    0.28
   5   0   1   -0.04    0.25
   5   0   1    0.21    0.17
   5   0  -1   -0.24    0.25
   5   0   1    0.53    0.23
  -5   0   1    0.36    0.21
  -5   0   1    0.12    0.30
  -5   0  -1    0.10    0.24
   5   0  -1   -0.14    0.27
   5   0   1   -0.37    0.29
   5   0   1    0.38    0.26
  -5   0   1    0.12    0.25
  -5   0  -1    0.41    0.26
   5   0  -1   -0.24    0.27
  -5   0  -1    0.03    0.24
   5   0   1    0.45    0.28
  -5   0   1    0.21    0.28
  -5   0  -1   -0.03    0.17
   5   0  -1    0.20    0.29
  -5   0   1    0.55    0.32
   5   0  -1   -0.14    0.22
   5   0  -1    0.30    0.19
   5   1   1    6.98    0.36
  -5  -1   1    6.41    0.39
   5   1   1    7.71    0.51
   5  -1  -1    6.31    0.42
   5   1   1    5.40    0.58
   5  -1  -1    6.69    0.50
   5  -1  -1    5.85    0.46
   5   1   1    6.39    0.51
  -5  -1   1    6.98    0.49
   5  -1  -1    6.24    0.51
  -5   1  -1    6.83    0.50
   5   1   1    5.94    0.48
  -5   1  -1    7.17    0.63
  -5   1  -1    6.27    0.51
   5  -1  -1    4.76    0.48
  -5  -1   1    5.77    0.50
  -5   1  -1    6.71    0.54
  -5  -1   1    5.66    0.48
  -5  -1   1    5.51    0.54
   5   1   1    7.24    0.49
   5  -1   1    5.20    0.48
   5   1  -1    5.67    0.54
   5  -1   1    7.75    0.58
  -5  -1  -1    6.30    0.52
   5   1  -1    6.36    0.38
  -5   1   1    6.18    0.48
  -5  -1  -1    5.47    0.35
   5   1  -1    5.00    0.47
  -5  -1  -1    6.97    0.47
  -5  -1  -1    4.74    0.48
   5   1  -1    6.48    0.51
  -5   1   1    5.93    0.51
   5   1  -1    5.90    0.50
  -5  -1  -1    6.27    0.48
  -5   1   1    6.65    0.55
   5   1  -1    5.64    0.50
   5  -1   1    6.92    0.47
   5  -1   1    8.02    0.52
   5  -1   1    7.82    0.42
  -5   1   1    6.35    0.44
  -5   1   1    6.29    0.53
   5   2   1    4.84    0.42
  -5  -2   1    3.57    0.38
  -5   2  -1    4.50    0.48
  -5  -2   1    3.49    0.34
   5   2   1    5.10    0.50
   5   2   1    4.76    0.41
   5   2   1    4.44    0.32
  -5  -2   1    3.24    0.43
  -5   2  -1    4.34    0.42
   5   2   1    4.64    0.44
   5  -2  -1    3.74    0.42
   5   2   1    4.52    0.50
  -5   2  -1    4.52    0.48
  -5   2  -1    4.72    0.50
   5  -2   1    5.18    0.54
  -5   2   1    4.61    0.52
  -5  -2  -1    3.79    0.44
   5   2  -1    4.29    0.48
   5   2  -1    4.08    0.44
   5   2  -1    4.13    0.41
  -5  -2  -1    4.80    0.35
   5   2  -1    3.90    0.51
  -5   2   1    3.66    0.46
   5  -2   1    4.69    0.46
   5   2  -1    3.67    0.34
  -5   2   1    3.47    0.41
  -5   2   1    3.64    0.45
   5  -2   1    4.49    0.50
   5  -2   1    4.89    0.49
   5   2  -1    3.33    0.39
   5   3   1    7.38    0.61
  -5   3  -1    8.65    0.64
   5   3   1    7.99    0.50
   5   3   1    8.93    0.50
  -5   3  -1    8.50    0.60
   5   3   1    8.19    0.62
  -5   3  -1    8.49    0.63
  -5   3  -1    9.51    0.63
   5  -3  -1    7.19    0.51
   5  -3  -1    8.21    0.44
   5   3   1    7.60    0.45
  -5  -3   1    7.73    0.53
  -5   3  -1    8.89    0.49
   5  -3  -1    6.88    0.61
   5   3  -1    7.94    0.51
  -5   3   1    7.31    0.57
  -5   3   1    7.42    0.61
  -5   3   1    7.34    0.58
  -5   3   1    7.15    0.46
   5  -3   1    7.60    0.52
  -5   3   1    7.05    0.55
   5  -3   1    8.62    0.47
   5   3  -1    7.19    0.51
   5   3  -1    7.90    0.47
   5   3  -1    8.04    0.65
   5   3  -1    6.88    0.59
  -5  -3  -1    8.39    0.49
  -5   4  -1    1.60    0.28
   5   4   1    1.52    0.42
  -5  -4   1    1.79    0.31
  -5   4  -1    2.25    0.44
   5  -4  -1    1.65    0.41
   5   4   1    1.58    0.31
   5  -4  -1    1.21    0.26
  -5   4  -1    1.89    0.46
  -5   4  -1    1.94    0.45
  -5   4  -1    1.54    0.41
   5   4   1    1.50    0.30
   5  -4  -1    1.32    0.28
   5   4   1    1.74    0.32
   5   4   1    0.62    0.33
   5  -4   1    1.81    0.32
  -5   4   1    1.59    0.26
   5  -4   1    1.34    0.38
   5   4  -1    1.81    0.34
  -5   4   1    1.89    0.42
  -5   4   1    1.75    0.37
   5   4  -1    1.36    0.41
  -5   4   1    1.59    0.43
  -5   4   1    1.69    0.43
  -5  -4  -1    1.28    0.27
   5   4  -1    1.24    0.35
   5  -4   1    1.50    0.29
   5   4  -1    1.47    0.33
  -5   5  -1   13.58    0.86
   5   5   1   12.26    0.72
   5   5   1   13.02    0.65
  -5  -5   1   11.44    0.63
  -5   5  -1   13.69    0.87
   5  -5  -1   11.39    0.53
   5   5   1   12.28    0.65
   5  -5  -1   12.20    0.81
  -5   5  -1   12.96    0.80
  -5   5  -1   12.74    0.86
   5  -5  -1   12.23    0.58
   5   5   1   13.46    0.89
   5   5  -1   12.27    0.75
  -5   5   1   11.87    0.83
   5  -5   1   13.04    0.83
  -5   5   1   13.10    0.82
  -5   5   1   12.40    0.85
   5   5  -1   11.39    0.65
   5  -5   1   13.14    0.62
  -5  -5  -1   12.42    0.61
  -5   5   1   11.95    0.83
  -5   5   1   11.17    0.52
   5   5  -1   10.76    0.66
   5   5  -1   11.20    0.80
   5  -5   1   13.50    0.56
   5   6   1    3.43    0.52
  -5  -6   1    3.14    0.40
   5  -6  -1    3.57    0.57
   5   6   1    3.79    0.44
  -5   6  -1    3.72    0.62
  -5   6  -1    3.92    0.68
  -5   6  -1    2.73    0.63
   5   6   1    3.63    0.64
  -5   6  -1    2.67    0.53
   5  -6   1    2.74    0.37
  -5   6   1    2.58    0.60
  -5   6   1    2.71    0.56
  -5   6   1    2.34    0.59
   5   6  -1    3.01    0.49
  -5  -6  -1    3.20    0.38
   5   6  -1    3.06    0.44
   5   6  -1    3.78    0.49
  -5   6   1    3.10    0.58
   5   6  -1    3.12    0.63
   5  -6   1    2.39    0.50
   5   7   1    4.43    0.74
   5   7   1    5.27    0.54
  -5   7  -1    5.13    0.82
   5  -7  -1    4.22    0.58
  -5   7  -1    3.58    0.61
   5   7   1    4.63    0.55
   5   7   1    5.13    0.74
   5   7   1    5.38    0.55
  -5  -7   1    4.86    0.67
  -5   7  -1    5.06    0.87
  -5   7  -1    3.16    0.67
   5  -7  -1    4.90    0.46
  -5  -7  -1    5.05    0.48
   5   7  -1    4.91    0.73
  -5   7   1    5.30    0.80
  -5   7   1    3.97    0.62
   5  -7   1    4.22    0.63
  -5   7   1    4.68    0.83
   5   7  -1    5.34    0.59
   5   7  -1    5.28    0.61
   5   7  -1    5.23    0.58
  -5   7   1    3.84    0.66
   5   8   1    3.36    0.50
   5   8   1    4.11    0.72
  -5   8  -1    4.18    0.84
   5   8   1    2.79    0.54
   5   8   1    2.45    0.71
   5   8   1    3.03    0.48
   5  -8  -1    1.94    0.50
  -5   8  -1    2.51    0.65
  -5   8  -1    2.90    0.74
   5   8  -1    3.58    0.53
   5   8  -1    3.52    0.70
   5   8  -1    2.80    0.73
  -5   8   1    3.31    0.78
   5  -8   1    2.46    0.56
   5   8  -1    3.76    0.59
  -5   8   1    4.20    0.85
   5   8  -1    3.16    0.53
  -5   8   1    2.96    0.67
   5   9   1   -0.42    0.52
   5   9   1    0.82    0.43
  -5   9  -1    0.06    0.67
   5   9   1    0.16    0.58
   5   9   1    0.46    0.36
  -5   9  -1    0.71    0.57
  -5   9  -1    0.51    0.69
  -5   9   1    0.31    0.56
   5   9  -1    0.92    0.70
   5   9  -1    0.94    0.57
  -5   9   1    0.23    0.66
   5   9  -1    0.64    0.41
  -5   9   1    0.48    0.61
   6   0  -1    0.04    0.19
  -6   0   1    0.11    0.21
   6   0  -1   -0.03    0.25
  -6   0  -1    0.20    0.31
  -6   0  -1    0.16    0.20
   6   0   1    0.60    0.31
   6   0  -1   -0.03    0.30
  -6   0   1   -0.30    0.25
  -6   0   1   -0.41    0.27
   6   0  -1   -0.14    0.29
   6   0   1    0.02    0.27
  -6   0  -1    0.18    0.32
  -6   0  -1    0.04    0.26
   6   0   1    0.17    0.18
  -6   0   1    0.27    0.30
   6   0   1   -0.03    0.30
   6   0  -1   -0.57    0.32
   6   0   1    0.19    0.27
   6   0   1    0.12    0.31
  -6   1  -1   13.35    0.74
   6   1   1   13.90    0.53
   6  -1  -1   11.34    0.75
  -6  -1   1   13.28    0.63
  -6   1  -1   14.06    0.77
   6  -1  -1   14.26    0.75
  -6   1  -1   13.02    0.74
   6  -1  -1   13.11    0.66
  -6  -1   1   12.84    0.74
  -6   1  -1   13.37    0.79
   6   1   1   14.44    0.82
   6  -1  -1   13.00    0.75
   6   1   1   14.05    0.74
   6   1   1   12.87    0.68
   6   1   1   14.15    0.72
  -6   1  -1   13.11    0.60
  -6  -1   1   13.09    0.71
  -6   1   1   13.48    0.63
   6   1  -1   12.45    0.72
  -6  -1  -1   14.26    0.56
   6   1  -1   12.83    0.55
  -6  -1  -1   14.87    0.71
   6  -1   1   13.65    0.61
  -6   1   1   12.30    0.70
   6   1  -1   12.48    0.69
   6   1  -1   12.28    0.75
  -6   1   1   12.52    0.80
   6  -1   1   13.93    0.76
   6   1  -1   12.49    0.71
  -6  -1  -1   13.48    0.70
   6  -1   1   12.86    0.76
   6  -1   1   16.08    0.78
  -6   1   1   13.57    0.74
  -6   1   1   12.14    0.74
   6   2   1   12.41    0.73
  -6  -2   1   11.35    0.65
  -6   2  -1   11.87    0.72
   6  -2  -1   11.56    0.68
  -6   2  -1   12.26    0.64
   6   2   1   11.29    0.72
  -6   2  -1   12.23    0.65
   6  -2  -1   12.98    0.75
   6   2   1   10.75    0.61
   6   2   1   11.64    0.52
  -6   2  -1   12.36    0.72
  -6   2  -1   10.06    0.68
   6   2   1   11.59    0.66
  -6  -2   1   12.71    0.58
   6  -2   1   13.74    0.77
   6  -2   1   11.51    0.68
   6   2  -1   11.19    0.67
   6   2  -1   11.84    0.72
  -6   2   1   12.03    0.69
  -6   2   1   11.80    0.74
  -6   2   1   10.78    0.63
  -6  -2  -1    9.38    0.59
  -6   2   1   11.57    0.65
   6  -2   1   11.74    0.72
   6   2  -1   11.61    0.53
   6   2  -1   11.40    0.64
  -6   2   1   10.82    0.78
   6   2  -1   10.86    0.76
   6  -3  -1    7.09    0.63
  -6   3  -1    5.81    0.46
   6   3   1    7.47    0.65
  -6   3  -1    6.45    0.55
  -6   3  -1    6.74    0.62
   6  -3  -1    6.08    0.53
   6   3   1    6.43    0.48
  -6   3  -1    6.16    0.57
   6   3   1    6.50    0.61
   6   3   1    6.78    0.51
   6  -3  -1    5.91    0.47
  -6  -3   1    6.77    0.50
   6   3  -1    6.73    0.53
   6  -3   1    6.64    0.62
  -6   3   1    5.10    0.55
   6   3  -1    5.58    0.48
   6  -3   1    6.49    0.54
   6   3  -1    6.28    0.45
   6   3  -1    5.98    0.61
  -6   3   1    5.80    0.59
  -6   3   1    5.58    0.56
  -6   3   1    6.35    0.58
  -6  -3  -1    6.74    0.50
   6   3  -1    5.58    0.56
   6  -3   1    5.97    0.45
  -6   3   1    5.36    0.45
   6  -4  -1    0.62    0.24
   6   4   1    0.05    0.36
   6   4   1    0.29    0.39
  -6   4  -1   -0.25    0.23
  -6   4  -1    0.20    0.29
   6  -4  -1    0.33    0.38
   6   4   1    0.17    0.26
  -6   4  -1   -0.01    0.37
  -6   4  -1   -0.18    0.34
   6   4   1    0.36    0.26
   6  -4  -1   -0.26    0.27
   6   4   1    0.18    0.26
  -6  -4   1   -0.23    0.24
  -6   4  -1    0.27    0.38
  -6   4   1    0.48    0.33
  -6   4   1   -0.33    0.23
  -6   4   1    0.11    0.38
  -6  -4  -1    0.53    0.27
   6   4  -1   -0.01    0.35
   6  -4   1   -0.30    0.26
   6  -4   1    0.29    0.23
   6  -4   1   -0.10    0.34
   6   4  -1    0.34    0.27
   6   4  -1    0.14    0.35
   6   4  -1    0.29    0.26
  -6   4   1    0.60    0.38
  -6   4   1    0.38    0.36
  -6   5  -1    3.37    0.54
   6   5   1    3.05    0.42
   6   5   1    2.77    0.39
   6   5   1    2.64    0.49
   6  -5  -1    3.64    0.41
  -6   5  -1    3.80    0.64
   6  -5  -1    3.16    0.55
  -6   5  -1    3.11    0.56
  -6   5  -1    2.99    0.55
   6   5   1    3.95    0.67
  -6  -5   1    2.74    0.39
  -6   5   1    3.21    0.58
  -6  -5  -1    2.23    0.35
   6  -5   1    2.56    0.37
  -6   5   1    3.04    0.58
   6   5  -1    2.03    0.46
  -6   5   1    3.03    0.53
  -6   5   1    2.55    0.55
   6  -5   1    3.43    0.39
   6   5  -1    3.00    0.45
   6   5  -1    2.13    0.54
   6   5  -1    2.82    0.43
   6  -5   1    2.90    0.55
   6   6   1    5.00    0.73
  -6   6  -1    6.85    0.86
   6  -6  -1    5.60    0.39
  -6  -6   1    5.48    0.51
  -6   6  -1    5.35    0.69
   6   6   1    6.38    0.67
   6  -6  -1    5.05    0.69
  -6   6  -1    7.06    0.81
   6   6   1    6.23    0.55
   6  -6  -1    6.18    0.46
  -6   6  -1    5.35    0.75
  -6  -6  -1    5.65    0.50
   6   6  -1    5.79    0.57
  -6   6   1    5.77    0.78
  -6   6   1    5.34    0.70
  -6   6   1    6.97    0.86
   6  -6   1    4.27    0.68
   6   6  -1    5.83    0.62
   6   6  -1    5.06    0.57
   6   6  -1    5.13    0.73
   6  -6   1    6.24    0.50
   6  -6   1    4.96    0.38
  -6   6   1    5.44    0.81
   6   7   1    4.58    0.67
  -6   7  -1    3.98    0.83
   6   7   1    3.97    0.51
  -6   7  -1    4.75    0.69
   6  -7  -1    3.59    0.42
   6   7   1    5.14    0.56
   6  -7  -1    4.78    0.72
  -6  -7   1    3.97    0.46
  -6   7  -1    5.87    0.85
   6   7   1    3.48    0.68
   6   7  -1    4.62    0.56
   6   7  -1    4.28    0.53
  -6   7   1    4.01    0.79
   6   7  -1    4.89    0.73
   6  -7   1    4.21    0.69
  -6   7   1    4.16    0.65
   6   7  -1    3.33    0.78
  -6   7   1    4.64    0.84
   6  -8  -1    0.08    0.44
   6   8   1    0.20    0.65
  -6   8  -1    0.69    0.57
   6   8   1   -0.31    0.54
   6   8   1    0.01    0.32
  -6   8  -1    0.79    0.65
  -6   8  -1    0.32    0.68
   6   8   1    0.85    0.45
   6   8   1   -0.01    0.32
   6   8  -1    0.38    0.59
   6  -8   1   -0.23    0.45
   6   8  -1    0.62    0.39
   6   8  -1    0.38    0.41
  -6   8   1   -0.40    0.60
   6   8  -1    0.15    0.37
   6   8  -1    0.79    0.55
  -6   8   1    0.80    0.67
  -6   8   1    0.20    0.50
  -6   9  -1    9.68    1.27
   6   9   1    8.08    1.03
  -6   9  -1    8.93    1.18
   6   9   1    8.09    0.71
  -6   9  -1   10.70    1.16
   6   9   1    7.99    1.09
  -6   9   1    8.37    1.16
   6   9  -1   10.38    1.31
  -6   9   1   11.58    1.31
   6   9  -1    9.19    1.08
  -6   9   1   11.15    1.24
   6   9  -1    8.64    0.79
   7   0  -1    1.10    0.36
   7   0   1    0.63    0.34
  -7   0  -1    1.07    0.32
  -7   0  -1    0.93    0.23
   7   0   1    0.64    0.30
   7   0   1    0.60    0.21
  -7   0  -1    1.08    0.36
   7   0   1    1.16    0.37
   7   0   1    0.20    0.33
  -7   0   1    1.72    0.31
   7   0  -1    1.09    0.41
   7   0  -1    1.41    0.39
   7   0  -1    0.76    0.26
  -7   0   1    1.93    0.43
   7   0  -1    0.90    0.32
   7  -1  -1   26.79    1.14
  -7  -1   1   25.54    0.92
   7   1   1   25.41    1.07
  -7   1  -1   26.48    1.07
   7   1   1   26.60    1.18
   7  -1  -1   27.42    1.14
   7   1   1   24.78    0.87
   7  -1  -1   27.06    0.96
   7  -1  -1   26.12    1.03
  -7   1  -1   25.37    0.94
   7   1   1   26.06    1.10
   7  -1  -1   28.51    1.13
  -7   1  -1   24.47    1.10
  -7  -1   1   25.46    1.06
  -7  -1   1   25.51    1.07
   7   1   1   24.95    1.04
  -7   1   1   24.91    0.96
  -7  -1  -1   27.18    1.09
   7   1  -1   27.03    0.92
   7   1  -1   27.09    1.13
   7  -1   1   26.66    1.14
   7   1  -1   26.17    1.09
   7  -1   1   25.82    1.04
  -7   1   1   26.54    1.09
   7   1  -1   25.78    1.06
   7  -1   1   28.20    1.15
  -7  -1  -1   26.64    1.07
   7  -1   1   25.73    0.94
   7  -1   1   24.33    1.20
   7   1  -1   27.06    1.18
  -7   1   1   26.45    1.14
  -7   2  -1    2.92    0.42
   7  -2  -1    1.19    0.42
   7   2   1    1.90    0.38
  -7  -2   1    1.59    0.39
   7   2   1    2.23    0.45
   7   2   1    2.70    0.43
  -7   2  -1    2.65    0.45
  -7   2  -1    2.58    0.49
   7  -2  -1    1.61    0.40
  -7  -2   1    1.61    0.31
   7   2   1    2.75    0.52
   7   2   1    2.65    0.30
  -7  -2  -1    3.27    0.45
  -7   2   1    1.89    0.38
   7   2  -1    2.28    0.46
   7   2  -1    1.83    0.40
  -7  -2  -1    2.93    0.33
   7  -2   1    3.49    0.54
  -7   2   1    1.48    0.39
   7   2  -1    1.55    0.42
   7   2  -1    2.41    0.42
  -7   2   1    2.48    0.49
  -7   2   1    2.27    0.46
   7  -2   1    1.58    0.39
   7   3   1    0.89    0.41
   7  -3  -1    0.94    0.37
  -7   3  -1    1.88    0.47
  -7   3  -1    2.17    0.44
  -7   3  -1    2.01    0.43
  -7   3  -1    1.16    0.47
   7   3   1    0.90    0.33
   7  -3  -1    1.18    0.28
   7   3   1    1.22    0.26
   7   3   1    1.75    0.45
   7  -3  -1    0.36    0.39
   7   3   1    1.34    0.33
  -7  -3   1    0.85    0.30
   7   3  -1    0.96    0.37
   7   3  -1    0.90    0.35
  -7   3   1    0.91    0.46
  -7   3   1    1.14    0.43
   7   3  -1    1.13    0.27
  -7   3   1    1.21    0.39
   7  -3   1    1.22    0.31
  -7   3   1    0.16    0.35
   7   3  -1    0.91    0.34
   7  -3   1    0.25    0.38
   7  -3   1    1.28    0.38
   7   3  -1    0.64    0.38
  -7   4  -1    2.67    0.54
   7  -4  -1    1.38    0.45
   7   4   1    2.57    0.39
  -7   4  -1    1.95    0.52
   7  -4  -1    2.77    0.36
  -7   4  -1    1.82    0.42
   7  -4  -1    1.68    0.41
  -7   4  -1    2.59    0.55
   7   4   1    2.28    0.52
   7   4   1    2.06    0.40
   7   4   1    3.30    0.61
  -7   4   1    1.66    0.48
   7  -4   1    2.15    0.53
   7   4  -1    1.75    0.54
   7  -4   1    2.26    0.35
   7   4  -1    2.53    0.42
   7   4  -1    1.45    0.50
   7   4  -1    2.68    0.45
  -7  -4  -1    2.27    0.40
   7  -4   1    2.19    0.43
  -7   4   1    3.54    0.55
  -7   4   1    2.08    0.47
  -7   4   1    2.08    0.52
   7   5   1    1.74    0.56
   7  -5  -1    0.75    0.27
   7   5   1    1.55    0.34
  -7   5  -1    1.99    0.58
  -7  -5   1    0.43    0.32
   7   5   1    0.32    0.32
  -7   5  -1    1.72    0.57
  -7   5  -1    1.39    0.53
   7   5   1    0.54    0.42
   7  -5  -1    0.04    0.33
   7  -5  -1    0.22    0.45
  -7   5  -1    0.48    0.29
  -7   5  -1    1.23    0.45
   7   5  -1    0.89    0.33
   7   5  -1    1.53    0.55
  -7   5   1    0.71    0.47
  -7   5   1   -0.27    0.40
  -7  -5  -1    1.39    0.32
   7  -5   1    0.57    0.47
   7  -5   1    0.54    0.34
  -7   5   1    0.39    0.28
  -7   5   1   -0.05    0.43
   7   5  -1    0.67    0.35
  -7   5   1    0.29    0.50
   7   5  -1   -0.01    0.38
  -7  -6   1    2.31    0.40
   7  -6  -1    2.46    0.58
   7   6   1    1.12    0.64
  -7   6  -1    2.35    0.67
  -7   6  -1    2.28    0.53
   7  -6  -1    1.64    0.34
  -7   6  -1    1.66    0.60
   7   6   1    1.78    0.50
  -7   6  -1    1.79    0.61
   7   6   1    2.07    0.44
   7  -6  -1    2.50    0.37
  -7   6   1    2.46    0.63
   7  -6   1    1.06    0.33
  -7  -6  -1    1.75    0.42
  -7   6   1    2.72    0.66
   7   6  -1    1.80    0.68
  -7   6   1    2.58    0.62
   7  -6   1    1.62    0.50
   7   6  -1    2.21    0.42
   7   6  -1    2.31    0.53
   7   6  -1    2.00    0.45
  -7   6   1    1.42    0.65
  -7   7  -1    8.62    1.01
   7   7   1    6.45    0.69
   7   7   1    6.01    0.94
   7  -7  -1    7.13    0.65
  -7   7  -1    7.02    0.91
  -7   7  -1    6.28    0.94
   7   7   1    6.47    0.61
  -7  -7   1    7.23    0.68
   7  -7  -1    7.16    1.30
   7   7   1    7.44    0.78
   7   7  -1    7.81    0.81
  -7   7   1    4.56    0.80
  -7   7   1    6.58    0.89
  -7   7   1    5.87    0.86
   7  -7   1    5.91    0.79
   7   7  -1    7.51    1.14
   7   7  -1    6.97    0.68
   7   7  -1    6.83    0.69
  -7   8  -1   -0.33    0.67
   7   8   1    0.56    0.67
  -7   8  -1    0.52    0.56
   7   8   1    0.21    0.32
  -7   8  -1   -0.29    0.62
   7   8   1    0.03    0.34
   7   8   1    0.41    0.62
   7   8   1    0.45    0.45
   7   8  -1    0.63    0.38
   7   8  -1   -0.05    0.48
  -7   8   1    0.07    0.58
   7   8  -1    0.37    0.38
  -7   8   1   -0.72    0.54
   7   8  -1    0.85    0.53
  -7   8   1   -0.43    0.54
  -7   9  -1    0.39    0.68
  -7   9  -1    1.18    0.85
   7   9   1   -0.47    0.53
   7   9   1    0.99    0.76
   7   9   1    0.28    0.36
  -7   9  -1    1.26    1.10
   7   9  -1    0.54    0.42
   7   9  -1    0.36    0.67
  -7   9   1    0.66    0.64
  -7   9   1    0.93    0.71
  -7   9   1    1.78    1.24
   7   9  -1    0.72    0.69
   8   0   1    1.93    0.43
   8   0  -1    0.38    0.22
   8   0  -1    0.21    0.41
  -8   0  -1    1.03    0.27
  -8   0   1    1.41    0.43
  -8   0   1    0.25    0.38
   8   0   1    1.54    0.40
  -8   0  -1    1.29    0.39
  -8   0   1    0.68    0.28
   8   0   1    0.96    0.47
   8   0  -1    0.26    0.33
   8   0  -1    0.51    0.36
   8   0  -1    0.35    0.31
   8  -1  -1   -0.08    0.27
  -8  -1   1   -0.15    0.24
   8   1   1    1.14    0.47
  -8   1  -1    0.84    0.30
   8   1   1    0.20    0.39
   8   1   1    0.81    0.34
   8  -1  -1    0.13    0.23
   8  -1  -1    0.10    0.37
   8  -1  -1    0.33    0.40
   8  -1  -1   -0.04    0.32
  -8  -1   1    0.41    0.36
  -8  -1   1   -0.47    0.33
  -8   1  -1    1.05    0.37
  -8   1  -1    1.32    0.45
  -8   1   1   -0.07    0.26
  -8   1   1    0.14    0.39
   8   1  -1    0.24    0.29
  -8  -1  -1    1.53    0.41
   8   1  -1   -0.09    0.40
   8   1  -1   -0.03    0.20
   8   1  -1    0.05    0.34
   8   1  -1    0.25    0.37
   8  -1   1    1.06    0.42
   8  -1   1    1.16    0.36
  -8   1   1    0.11    0.35
  -8  -1  -1    0.59    0.35
  -8  -2   1    4.03    0.44
   8   2   1    4.00    0.35
  -8   2  -1    3.70    0.57
   8   2   1    3.69    0.51
   8  -2  -1    4.19    0.60
  -8   2  -1    4.54    0.52
   8   2   1    4.09    0.60
   8   2   1    5.09    0.64
   8  -2  -1    4.25    0.50
  -8   2  -1    4.68    0.62
  -8  -2   1    3.79    0.53
   8  -2  -1    5.06    0.61
   8   2   1    5.48    0.63
  -8  -2  -1    3.90    0.52
   8   2  -1    4.75    0.56
  -8  -2  -1    3.96    0.41
   8   2  -1    5.08    0.63
  -8   2   1    4.33    0.54
  -8   2   1    4.88    0.65
   8  -2   1    3.96    0.57
   8   2  -1    3.26    0.35
   8  -2   1    4.54    0.59
   8   2  -1    3.93    0.54
   8   2  -1    3.47    0.57
  -8   2   1    3.60    0.59
   8  -3  -1    2.48    0.55
  -8   3  -1    4.11    0.64
  -8   3  -1    4.76    0.62
  -8   3  -1    4.10    0.55
  -8  -3   1    2.42    0.41
  -8  -3   1    2.43    0.45
   8   3  -1    2.72    0.36
   8  -3   1    3.70    0.61
   8   3  -1    2.25    0.48
   8   3  -1    4.42    0.64
  -8   3   1    2.22    0.51
   8   3  -1    2.64    0.59
  -8   3   1    3.20    0.63
   8   4   1    1.22    0.40
  -8   4  -1    1.94    0.55
   8   4   1    1.02    0.51
   8  -4  -1    1.66    0.55
  -8  -4   1    1.08    0.38
  -8   4  -1    1.75    0.57
   8   4   1    0.97    0.54
   8  -4  -1    0.81    0.40
   8   4   1    1.26    0.36
  -8   4  -1    1.68    0.57
  -8   4   1    0.87    0.50
   8   4  -1    1.57    0.55
  -8   4   1    0.92    0.49
  -8  -4  -1    1.79    0.39
   8  -4   1    1.80    0.44
   8   4  -1    0.25    0.51
   8   4  -1    1.51    0.37
  -8   4   1    0.92    0.48
   8   4  -1    1.57    0.44
   8  -4   1    1.08    0.53
  -8   5  -1   33.07    1.45
   8  -5  -1   33.66    1.52
  -8  -5   1   31.63    1.27
   8   5   1   32.26    1.48
  -8   5  -1   33.60    1.56
   8   5   1   33.99    1.31
   8  -5  -1   33.46    1.34
   8   5   1   32.38    1.27
  -8   5  -1   31.41    1.57
   8   5   1   32.89    1.60
   8   5  -1   33.98    1.62
  -8   5   1   34.44    1.54
   8   5  -1   31.23    1.31
   8   5  -1   32.31    1.49
   8  -5   1   32.07    1.50
  -8   5   1   29.91    1.47
  -8   5   1   32.26    1.56
   8   5  -1   33.75    1.32
  -8   5   1   34.23    1.54
   8  -5   1   31.58    1.30
  -8  -5  -1   30.20    1.22
  -8   6  -1    4.99    0.82
   8  -6  -1    5.40    0.61
   8   6   1    6.69    0.87
   8  -6  -1    6.27    0.57
  -8   6  -1    6.10    0.89
   8  -6  -1    7.63    0.87
   8   6   1    6.36    0.79
   8   6   1    6.50    0.64
  -8   6  -1    4.79    0.82
  -8  -6   1    5.42    0.56
   8   6  -1    5.42    0.74
  -8   6   1    5.80    0.86
  -8   6   1    6.57    1.05
   8   6  -1    6.24    0.63
   8  -6   1    5.69    0.61
  -8   6   1    6.64    0.84
   8   6  -1    6.64    0.94
  -8   6   1    5.34    0.83
  -8  -6  -1    5.57    0.67
   8   6  -1    5.68    0.65
   8  -6   1    6.31    0.81
   8   7   1    1.11    0.53
   8   7   1    1.19    0.38
   8   7   1    1.92    0.68
   8  -7  -1    2.14    0.57
  -8   7  -1    0.94    0.69
  -8   7  -1    0.21    0.52
   8   7   1    0.65    0.40
  -8   7  -1    0.14    0.53
   8   7  -1    1.44    0.55
   8   7  -1    1.30    0.43
  -8   7   1    1.44    0.62
   8   7  -1    1.18    0.43
   8   7  -1    1.62    0.75
   8  -7   1    1.14    0.53
  -8   7   1    0.54    0.63
  -8   7   1    1.22    0.64
  -8   8  -1    6.16    0.99
  -8   8  -1    5.81    0.95
   8   8   1    5.60    0.64
  -8   8  -1    4.49    0.91
   8   8   1    3.63    0.77
   8   8   1    5.49    0.88
  -8   8   1    4.22    0.96
  -8   8   1    5.77    0.95
  -8   8   1    5.91    0.98
   8   8  -1    6.04    0.69
   8   8  -1    4.67    0.84
   8   8  -1    5.21    0.87
  -9   0   1    0.08    0.40
  -9   0  -1    0.70    0.44
   9   0  -1    0.09    0.43
   9   0   1   -0.56    0.36
   9   0  -1    0.62    0.45
  -9   0  -1    0.01    0.35
  -9   0   1    0.01    0.27
   9   0   1    0.10    0.21
   9   0  -1   -0.21    0.37
   9   0   1    0.65    0.47
   9   0   1   -0.37    0.34
  -9   0   1    0.55    0.39
  -9   0  -1    0.28    0.26
   9   0  -1    0.47    0.35
   9   0  -1    0.35    0.25
  -9   1  -1    0.43    0.44
  -9  -1   1    0.82    0.29
   9   1   1   -0.11    0.43
   9  -1  -1    1.18    0.46
   9   1   1    0.31    0.40
   9   1   1    0.57    0.25
  -9  -1   1    0.97    0.51
   9  -1  -1   -0.18    0.43
   9  -1  -1    0.78    0.41
  -9   1  -1    0.00    0.42
  -9   1  -1    0.81    0.32
   9   1   1   -0.64    0.37
  -9  -1   1    0.43    0.44
   9   1   1    0.24    0.34
   9   1  -1    1.01    0.28
   9  -1   1    0.63    0.38
  -9   1   1    0.26    0.37
   9   1  -1    0.29    0.44
  -9  -1  -1    0.45    0.38
   9  -1   1    0.22    0.45
   9  -1   1    0.83    0.48
   9  -1   1    0.33    0.39
   9   1  -1    0.12    0.32
  -9   1   1    1.38    0.50
   9   1  -1    0.91    0.46
   9   1  -1    0.24    0.36
  -9   1   1    0.58    0.31
  -9  -1  -1    0.47    0.44
  -9  -1  -1    0.42    0.26
  -9   2  -1    0.37    0.35
   9   2   1    0.23    0.22
  -9  -2   1    0.02    0.37
  -9   2  -1    0.46    0.47
   9   2   1    0.83    0.42
   9   2   1    0.06    0.31
  -9  -2   1   -0.01    0.29
  -9   2  -1    0.54    0.44
   9  -2  -1   -0.15    0.42
   9   2   1   -0.03    0.42
   9  -2  -1   -0.05    0.33
   9  -2  -1   -0.44    0.38
   9   2   1    0.48    0.43
   9   2  -1    0.45    0.42
  -9  -2  -1    0.51    0.28
  -9   2   1    1.09    0.45
   9   2  -1   -0.09    0.34
   9  -2   1    0.28    0.39
   9   2  -1    0.14    0.44
  -9   2   1    0.19    0.36
  -9  -2  -1    0.49    0.38
   9  -2   1    0.38    0.36
   9   2  -1   -0.26    0.38
  -9   2   1   -0.07    0.44
   9   2  -1    0.28    0.24
   9  -2   1    0.14    0.42
   9  -3  -1   55.89    1.95
   9   3   1   53.45    2.03
   9   3   1   52.35    2.07
  -9   3  -1   57.54    2.11
  -9  -3   1   54.55    1.74
  -9   3  -1   52.82    2.01
   9   3   1   55.22    1.93
   9  -3  -1   54.50    2.05
   9  -3  -1   57.95    1.83
   9   3   1   50.26    1.68
  -9  -3   1   51.96    1.88
   9  -3   1   54.19    2.05
   9   3  -1   57.68    2.08
   9   3  -1   51.22    1.88
  -9   3   1   53.49    1.99
  -9   3   1   56.29    1.94
  -9   3   1   56.09    2.10
   9  -3   1   55.47    1.95
   9   3  -1   58.46    2.11
   9   3  -1   55.20    1.95
  -9   4  -1   69.68    2.46
   9   4   1   71.33    2.30
   9   4   1   67.44    2.44
   9  -4  -1   69.59    2.46
   9   4   1   67.31    2.46
   9   4   1   65.31    2.19
  -9   4  -1   70.54    2.34
  -9   4  -1   68.92    2.47
  -9   4   1   68.27    2.44
   9   4  -1   68.96    2.45
  -9   4   1   66.28    2.33
   9   4  -1   68.10    2.45
   9  -4   1   69.05    2.46
   9   4  -1   67.54    2.24
   9   4  -1   70.23    2.30
  -9  -4  -1   66.61    2.28
  -9   4   1   71.54    2.50
  -9   5  -1   12.94    1.02
  -9   5  -1   14.06    1.03
   9   5   1   13.61    1.08
   9   5   1   13.61    0.84
  -9   5  -1   14.95    1.13
  -9  -5   1   12.76    0.82
   9  -5  -1   13.22    0.93
   9  -5  -1   12.71    1.05
   9   5   1   13.82    0.87
   9   5   1   13.81    1.09
   9   5  -1   12.91    1.15
  -9  -5  -1   13.34    0.80
  -9   5   1   13.68    1.03
   9  -5   1   14.98    1.07
   9   5  -1   12.30    0.87
   9  -5   1   13.34    0.87
   9   5  -1   12.87    0.84
  -9   5   1   13.37    1.10
   9   5  -1   13.96    1.06
  -9   5   1   13.81    1.14
  -9   6  -1    0.06    0.56
  -9  -6   1    0.07    0.44
  -9   6  -1    0.72    0.58
   9   6   1    0.09    0.47
   9   6   1    0.41    0.38
   9   6   1   -0.15    0.51
   9  -6  -1   -0.20    0.47
  -9   6  -1    0.55    0.78
   9  -6  -1    0.12    0.38
   9   6   1    0.65    0.42
   9   6  -1    0.23    0.33
  -9   6   1    0.78    0.59
   9  -6   1   -0.01    0.37
   9   6  -1    1.34    0.58
   9   6  -1    0.47    0.66
   9   6  -1    0.85    0.44
   9  -6   1    0.23    0.50
  -9   6   1    1.09    0.67
   9   7   1    2.31    0.50
   9  -7  -1    2.79    0.49
  -9   7  -1    3.84    0.84
   9   7   1    2.14    0.79
   9   7   1    3.22    0.69
  -9   7  -1    2.66    0.78
  -9   7  -1    4.11    0.89
   9  -7  -1    2.35    0.64
   9  -7   1    2.06    0.45
   9   7  -1    2.36    0.82
  -9   7   1    2.55    0.75
   9  -7   1    2.65    0.64
  -9   7   1    2.67    0.84
   9   7  -1    2.26    0.52
   9   7  -1    3.42    0.80
  -9   7   1    2.83    0.75
  -9   8  -1    2.61    0.87
  -9   8  -1    1.94    0.79
   9   8   1    1.62    0.47
   9   8   1    2.29    0.86
  -9   8  -1    0.91    0.73
   9   8   1    1.82    0.69
   9   8  -1    2.20    0.72
  -9   8   1    1.79    0.78
   9   8  -1    1.54    0.83
  -9   8   1    1.52    0.72
  -9   8   1    1.73    0.73
   9   8  -1    2.64    0.55
  10   0   1    0.25    0.24
 -10   0  -1   -0.14    0.46
 -10   0  -1    0.11    0.45
  10   0   1    0.45    0.49
  10   0   1    0.02    0.48
 -10   0   1   -0.26    0.29
  10   0   1    0.23    0.47
  10   0  -1    0.60    0.39
 -10   0   1   -0.93    0.36
  10   0   1    0.37    0.33
  10   0  -1    0.13    0.45
  10   0  -1    0.81    0.50
 -10   0   1   -0.03    0.45
  10   0  -1    0.28    0.52
 -10   0  -1   -0.28    0.27
  10  -1  -1   13.29    1.00
 -10  -1   1   13.78    0.72
 -10   1  -1    9.00    0.81
  10   1   1   10.51    0.91
 -10  -1   1   11.37    0.87
  10   1   1   10.38    0.59
 -10   1  -1    9.83    0.68
  10   1   1   10.57    0.83
 -10  -1   1   12.78    0.95
  10   1   1   10.00    0.91
 -10   1  -1    9.63    0.93
  10  -1  -1   14.30    0.86
  10   1   1    9.92    0.90
  10  -1   1   11.88    0.97
 -10   1   1   13.32    0.92
  10  -1   1   10.59    0.85
 -10  -1  -1   11.74    0.66
  10  -1   1   11.72    0.95
  10   1  -1   13.80    0.99
  10   1  -1   12.90    0.96
 -10   1   1   13.11    0.78
  10   1  -1   12.54    0.91
 -10   1   1   13.91    1.01
  10   2   1   45.07    1.50
 -10   2  -1   48.16    1.92
 -10   2  -1   46.41    1.75
  10   2   1   52.58    1.97
  10  -2  -1   51.20    2.01
 -10  -2   1   45.58    1.81
  10  -2  -1   49.08    1.81
  10  -2  -1   49.98    1.91
  10   2   1   48.83    1.83
 -10   2  -1   47.89    1.98
  10   2   1   54.62    2.05
  10   2   1   50.28    1.93
 -10  -2   1   48.46    1.62
 -10   2   1   52.69    2.03
  10   2  -1   49.59    1.92
  10   2  -1   49.16    1.92
 -10   2   1   46.83    1.88
 -10  -2  -1   46.69    1.56
  10  -2   1   52.33    1.94
  10  -2   1   53.34    2.01
  10  -2   1   46.93    1.78
 -10   2   1   45.47    1.73
  10   2  -1   49.29    1.97
 -10  -2  -1   48.31    1.85
  10   2  -1   46.21    1.78
 -10   3  -1   15.18    0.95
 -10   3  -1   17.33    1.19
  10   3   1   13.24    0.72
 -10  -3   1   14.42    0.95
  10   3   1   16.49    1.17
  10   3   1   16.34    1.18
  10   3   1   15.35    1.00
  10   3   1   16.42    0.97
 -10   3  -1   14.93    1.12
  10  -3  -1   19.13    1.12
  10  -3  -1   16.09    0.92
 -10  -3   1   14.92    0.81
 -10   3   1   16.13    1.15
 -10   3   1   15.57    0.96
  10  -3   1   13.29    1.07
  10   3  -1   18.26    1.22
  10   3  -1   14.13    1.14
 -10  -3  -1   14.32    0.95
  10   3  -1   13.35    0.92
  10  -3   1   16.18    1.03
  10  -3   1   15.95    0.92
  10   3  -1   15.03    1.01
 -10   3   1   14.94    1.12
 -10   4  -1    3.05    0.66
 -10   4  -1    6.11    0.74
  10   4   1    5.02    0.81
  10   4   1    4.14    0.64
 -10   4  -1    5.25    0.85
  10  -4  -1    5.44    0.85
  10  -4  -1    4.57    0.58
  10   4   1    3.77    0.59
  10   4   1    3.69    0.74
  10  -4  -1    4.86    0.71
 -10   4   1    5.73    0.79
  10   4  -1    5.07    0.80
  10   4  -1    4.27    0.67
  10   4  -1    4.86    0.66
 -10  -4  -1    4.43    0.64
 -10   4   1    4.97    0.73
  10  -4   1    4.32    0.66
 -10   4   1    4.09    0.83
  10   4  -1    5.51    0.82
  10  -5  -1    1.01    0.47
  10   5   1    0.70    0.57
  10   5   1    1.40    0.44
  10  -5  -1    0.69    0.51
  10  -5  -1    0.58    0.36
 -10   5  -1    0.86    0.66
 -10   5  -1    0.98    0.54
  10   5   1    0.51    0.59
  10   5   1   -0.07    0.37
 -10   5  -1    0.02    0.60
 -10  -5   1    0.93    0.42
  10   5  -1    0.52    0.57
  10   5  -1    0.16    0.42
 -10   5   1    0.08    0.62
 -10   5   1    0.17    0.57
  10   5  -1    0.34    0.38
  10   5  -1   -0.16    0.52
 -10  -5  -1    0.18    0.37
  10  -5   1    0.32    0.51
  10  -5   1    0.24    0.43
 -10   5   1    0.42    0.49
 -10   6  -1    0.00    0.56
  10  -6  -1    0.48    0.33
  10  -6  -1    0.09    0.46
  10  -6  -1    0.87    0.56
  10   6   1    0.09    0.40
 -10   6  -1   -0.40    0.52
  10   6   1   -1.38    0.89
  10   6   1    1.04    0.72
 -10   6  -1   -0.35    0.56
  10   6  -1   -0.98    0.55
  10  -6   1    0.47    0.57
 -10   6   1    0.37    0.56
  10  -6   1    0.26    0.51
 -10   6   1    0.34    0.64
  10   6  -1    0.88    0.46
 -10   6   1    0.07    0.59
  10  -7  -1    4.98    0.86
  10   7   1    5.79    0.98
  10   7   1    3.73    0.92
  10  -7  -1    6.09    0.71
 -10   7  -1    5.33    0.96
 -10   7  -1    4.39    0.93
 -10   7  -1    5.43    0.95
  10   7   1    4.87    0.66
 -10   7   1    5.11    0.90
 -10   7   1    4.28    0.86
  10   7  -1    6.34    1.16
  10  -7   1    5.09    0.92
  10  -7   1    4.64    0.74
  10   7  -1    6.79    0.76
  10   7  -1    4.73    0.93
 -10   7   1    5.45    0.95
  10   8   1    1.56    0.62
 -10   8  -1    3.12    0.89
 -10   8  -1    2.86    0.93
  10   8   1    1.57    0.79
  10   8  -1    2.02    0.85
 -10   8   1    0.95    0.68
 -10   8   1    2.50    0.88
  11   0   1    1.60    0.53
  11   0   1    0.94    0.57
  11   0  -1    2.01    0.61
  11   0   1    1.73    0.58
  11   0   1    0.79    0.54
 -11   0   1    1.59    0.55
 -11   0   1    0.99    0.37
 -11   0  -1    1.19    0.38
 -11   0   1    1.09    0.60
 -11   0  -1    0.75    0.52
  11   0  -1    0.83    0.55
  11   0  -1    0.92    0.54
 -11   0  -1    0.85    0.57
 -11  -1   1   33.94    1.66
 -11   1  -1   37.37    1.74
 -11  -1   1   36.25    1.65
 -11   1  -1   37.36    1.39
  11  -1  -1   36.36    1.58
  11  -1  -1   37.98    1.74
  11   1   1   40.72    1.77
  11  -1  -1   40.74    1.79
 -11   1  -1   37.75    1.63
  11   1   1   36.66    1.64
  11   1   1   37.30    1.27
  11   1   1   37.05    1.69
 -11  -1   1   36.57    1.33
  11  -1   1   39.32    1.75
  11   1  -1   37.77    1.60
  11  -1   1   35.79    1.72
 -11   1   1   37.12    1.46
  11  -1   1   38.16    1.60
 -11   1   1   37.00    1.75
 -11  -1  -1   34.67    1.62
  11   1  -1   40.45    1.81
  11   1  -1   38.39    1.69
  11   1  -1   37.06    1.69
 -11  -1  -1   36.90    1.64
 -11  -1  -1   36.57    1.31
 -11   1   1   36.14    1.63
 -11  -2   1   31.53    1.54
  11  -2  -1   33.45    1.67
  11   2   1   31.76    1.54
  11   2   1   31.69    1.57
  11  -2  -1   32.76    1.43
  11   2   1   32.35    1.17
  11  -2  -1   39.14    1.68
 -11   2  -1   36.26    1.54
 -11   2  -1   33.80    2.37
 -11  -2   1   34.94    1.31
  11   2   1   36.88    1.70
 -11   2  -1   34.55    1.60
  11   2   1   33.15    1.48
  11   2  -1   34.96    1.72
 -11   2   1   35.69    1.58
  11  -2   1   36.42    1.65
  11   2  -1   35.36    1.62
  11  -2   1   34.94    1.48
  11  -2   1   31.70    1.63
 -11   2   1   35.95    1.47
 -11   2   1   32.64    1.70
  11   2  -1   32.22    1.46
  11   2  -1   32.65    1.58
 -11  -2  -1   32.06    1.21
 -11  -2  -1   31.26    1.51
  11  -3  -1    0.67    0.54
  11   3   1    0.63    0.55
 -11   3  -1   -0.04    0.48
 -11  -3   1    1.17    0.46
 -11   3  -1    0.92    0.47
 -11  -3   1    0.85    0.37
  11   3   1    0.23    0.55
  11   3   1    0.75    0.42
  11  -3  -1    1.08    0.57
  11   3   1    0.44    0.47
 -11   3  -1    1.20    0.60
  11  -3  -1    1.04    0.48
  11  -3   1    0.85    0.46
 -11   3   1    2.69    0.75
  11   3  -1    1.60    0.68
 -11   3   1    1.65    0.52
 -11   3   1    0.36    0.53
  11  -3   1   -0.14    0.51
  11  -3   1    1.43    0.63
 -11  -3  -1    0.00    0.41
  11   3  -1    1.02    0.53
  11   3  -1    1.47    0.50
  11   3  -1    1.73    0.67
  11   4   1    1.02    0.48
  11  -4  -1    1.22    0.54
 -11   4  -1    2.14    0.76
  11   4   1    1.43    0.52
  11  -4  -1    1.42    0.49
  11   4   1    1.83    0.63
  11  -4  -1    2.88    0.73
 -11   4  -1    2.05    0.56
 -11   4  -1    2.46    0.73
  11  -4   1    0.95    0.53
  11  -4   1    1.47    0.66
 -11  -4  -1    1.67    0.77
  11   4  -1    2.00    0.73
 -11   4   1    1.40    0.67
  11  -4   1    1.38    0.48
 -11   4   1    1.40    0.69
 -11   4   1    1.50    0.56
  11   4  -1    1.86    0.57
  11   5   1    4.84    0.88
  11   5   1    6.01    0.76
  11  -5  -1    7.06    0.86
  11  -5  -1    7.32    1.04
  11   5   1    5.15    0.90
 -11   5  -1    8.23    1.04
 -11   5  -1    6.66    0.91
 -11   5  -1    4.90    0.93
  11  -5   1    3.93    0.81
  11   5  -1    6.64    1.02
 -11   5   1    4.97    0.84
  11   5  -1    5.39    0.93
  11   5  -1    6.53    0.79
 -11   5   1    5.01    0.90
  11  -5   1    6.22    0.89
  11  -5   1    6.27    0.82
 -11   6  -1    1.78    0.70
  11   6   1    3.10    0.63
  11  -6  -1    2.19    0.66
  11   6   1    2.93    0.93
 -11   6  -1    3.57    0.78
  11  -6  -1    2.39    0.50
  11   6   1    2.87    0.86
  11  -6  -1    3.36    0.75
 -11   6  -1    1.43    0.73
  11  -6   1    2.62    0.53
  11   6  -1    1.62    0.85
 -11   6   1    2.71    0.72
  11  -6   1    2.25    0.69
  11   6  -1    2.97    0.62
 -11   6   1    2.99    0.77
 -11   6   1    1.92    0.81
  11   6  -1    4.25    0.91
  11  -6   1    4.03    0.81
 -11   7  -1   -0.08    0.75
  11   7   1    0.96    0.76
 -11   7  -1    1.38    0.67
  11   7   1   -0.11    0.69
 -11   7  -1   -0.38    0.68
  11   7   1   -0.14    0.40
 -11   7   1    1.99    0.76
 -11   7   1    0.65    0.88
 -11   7   1    0.71    0.80
  11   7  -1    0.98    0.62
  11   7  -1    0.59    0.48
  11   7  -1    0.45    0.72
  12   0   1    1.68    0.64
 -12   0  -1    1.61    0.64
 -12   0   1    1.37    0.59
  12   0  -1    0.08    0.48
  12   0  -1    1.73    0.69
  12   0  -1    1.21    0.63
  12   0   1    1.57    0.60
  12   0   1    0.87    0.58
 -12   0  -1    2.75    0.65
 -12   0   1    1.24    0.63
 -12   0   1    0.57    0.38
  12  -1  -1    0.03    0.45
 -12   1  -1    0.12    0.35
  12   1   1    0.44    0.51
  12   1   1    0.95    0.49
  12  -1  -1    0.41    0.57
 -12  -1   1   -0.29    0.33
 -12   1  -1    0.31    0.54
 -12  -1   1    0.55    0.49
 -12   1  -1   -0.85    0.53
  12   1   1   -0.95    0.50
 -12  -1   1    0.97    0.62
  12  -1  -1   -0.32    0.53
  12   1  -1    0.84    0.48
  12   1  -1    1.06    0.62
  12   1  -1    0.13    0.57
 -12   1   1    0.41    0.47
  12  -1   1    0.51    0.60
  12  -1   1    0.90    0.66
 -12  -1  -1   -0.03    0.56
 -12   1   1    0.26    0.52
 -12  -1  -1   -0.01    0.43
  12  -1   1    0.13    0.54
 -12  -1  -1    0.79    0.33
  12  -2  -1    6.97    0.81
 -12   2  -1    7.34    1.05
 -12   2  -1    4.89    0.81
 -12  -2   1    6.50    0.60
 -12  -2   1    5.50    0.81
  12  -2  -1    6.02    0.96
 -12   2  -1    5.85    0.70
  12  -2  -1    6.86    0.94
  12   2   1    5.37    0.92
  12   2   1    4.83    0.88
 -12  -2  -1    6.36    0.81
 -12   2   1    7.49    0.79
  12  -2   1    7.37    0.99
  12   2  -1    8.92    1.52
 -12   2   1    6.19    0.95
  12   2  -1    5.48    0.88
 -12  -2  -1    5.65    0.55
  12  -2   1    5.94    0.89
  12  -2   1    6.38    0.82
 -12   3  -1    0.80    0.65
 -12   3  -1    0.73    0.50
  12   3   1    0.21    0.59
  12  -3  -1    0.27    0.48
  12   3   1   -0.14    0.64
 -12   3  -1   -0.18    0.61
 -12  -3   1    0.76    0.36
  12  -3  -1   -0.01    0.58
  12   3   1   -0.47    0.43
 -12  -3   1    0.33    0.51
  12  -3  -1    0.03    0.58
 -12   3   1   -0.05    0.45
 -12  -3  -1    0.34    0.44
  12  -3   1   -0.08    0.47
  12  -3   1    0.25    0.58
  12   3  -1    0.60    0.53
 -12   3   1    0.33    0.55
  12   3  -1    0.59    0.61
 -12   3   1    0.86    0.67
  12   3  -1    0.18    0.66
  12  -3   1    1.02    0.62
  12   4   1    6.02    0.94
 -12   4  -1    3.39    0.69
 -12   4  -1    4.59    0.83
  12  -4  -1    5.35    0.66
  12  -4  -1    3.76    0.89
 -12   4  -1    4.36    0.90
  12   4   1    3.60    0.71
  12  -4  -1    5.19    0.86
  12   4   1    4.60    0.89
  12  -4   1    4.17    0.68
  12   4  -1    4.26    0.76
 -12   4   1    3.87    0.88
  12   4  -1    5.55    1.01
  12  -4   1    5.47    0.86
 -12   4   1    3.10    0.74
 -12   4   1    4.22    0.83
  12  -4   1    5.60    1.01
  12   4  -1    2.91    0.82
  12   5   1    0.27    0.66
 -12   5  -1    0.49    0.69
  12   5   1    0.17    0.48
  12  -5  -1    0.29    0.44
  12  -5  -1    0.41    0.69
  12   5   1    0.43    0.67
 -12   5  -1    0.74    0.65
  12  -5  -1    0.70    0.56
 -12   5   1    0.75    0.64
 -12   5   1    0.26    0.67
  12  -5   1   -0.28    0.37
  12  -5   1    0.42    0.57
  12   5  -1   -0.39    0.49
  12  -5   1    0.87    0.66
  12   5  -1   -0.05    0.64
 -12   5   1   -0.45    0.54
 -12   6  -1    0.79    0.65
 -12   6  -1    0.71    0.74
  12   6   1   -0.17    0.61
  12  -6  -1   -0.20    0.47
  12   6   1   -1.04    0.40
  12  -6  -1    1.71    0.81
  12   6   1    1.70    0.78
  12  -6  -1    0.44    0.60
 -12   6  -1    0.53    0.70
  12  -6   1   -0.62    0.52
  12  -6   1    0.15    0.47
  12   6  -1    1.36    0.78
 -12   6   1   -0.90    0.67
 -12   6   1   -0.26    0.54
  12  -6   1    0.67    0.70
  12   6  -1   -0.01    0.51
  12   6  -1   -0.11    0.64
 -12   6   1    0.55    0.69
 -13   0  -1    0.09    0.57
 -13   0   1   -0.15    0.58
  13   0   1   -0.48    0.58
  13   0  -1    0.02    0.55
 -13   0   1    1.04    0.60
 -13   0  -1   -0.40    0.60
  13   0   1    0.17    0.57
  13   0  -1    0.32    0.71
 -13   0  -1   -0.30    0.31
 -13   0   1    0.92    0.39
  13   0  -1    1.21    0.62
 -13  -1   1    2.85    0.48
 -13  -1   1    2.04    0.67
  13   1   1    1.76    0.68
  13  -1  -1    1.23    0.73
  13   1   1    3.17    0.78
  13  -1  -1    2.97    0.85
  13   1   1    2.07    0.74
 -13   1  -1    1.85    0.67
  13  -1  -1    3.13    0.69
 -13  -1   1    2.68    0.73
 -13  -1  -1    3.12    0.73
  13   1  -1    2.08    0.75
  13   1  -1    2.35    0.75
 -13   1   1    1.45    0.47
  13  -1   1    1.93    0.79
 -13   1   1    1.01    0.71
 -13   1   1    1.15    0.70
 -13  -1  -1    3.29    0.49
  13   1  -1    2.68    0.68
  13  -1   1    3.25    0.69
 -13  -1  -1    1.63    0.65
  13  -1   1    2.43    0.85
  13   2   1    1.79    0.79
 -13   2  -1    0.89    0.66
 -13  -2   1    1.33    0.43
  13  -2  -1    2.52    0.79
  13   2   1    1.05    0.64
  13  -2  -1    1.02    0.57
 -13   2  -1    1.56    0.69
  13   2   1    1.31    0.57
 -13  -2   1    2.26    0.64
  13  -2  -1    1.52    0.68
 -13   2  -1    1.53    0.50
 -13   2   1    2.19    0.68
  13  -2   1    2.23    0.81
 -13   2   1    1.24    0.48
 -13   2   1    1.39    0.68
  13   2  -1    1.85    0.80
 -13  -2  -1    1.87    0.39
  13   2  -1    1.29    0.60
  13  -2   1    0.72    0.54
  13   2  -1    1.66    0.79
 -13  -2  -1    1.64    0.58
  13  -2   1    2.43    0.71
  13   3   1   -0.48    0.57
  13   3   1   -0.19    0.55
 -13   3  -1    0.25    0.62
  13   3   1    0.24    0.64
  13  -3  -1    0.25    0.48
 -13   3  -1    1.01    0.68
 -13   3  -1   -0.61    0.39
  13  -3  -1   -0.10    0.61
  13  -3  -1   -0.18    0.62
  13   3  -1   -0.46    0.46
 -13   3   1    0.71    0.68
  13  -3   1   -0.35    0.47
 -13   3   1    0.35    0.61
 -13   3   1    0.27    0.45
  13   3  -1    0.71    0.73
  13  -3   1   -0.78    0.58
  13  -3   1    0.60    0.64
  13   3  -1   -0.10    0.73
  13  -4  -1    0.26    0.52
  13   4   1    0.87    0.57
 -13   4  -1   -0.15    0.80
  13   4   1   -0.35    0.71
 -13   4  -1   -0.04    0.55
  13  -4  -1    1.34    0.76
  13  -4  -1   -0.19    0.69
  13   4   1   -0.28    0.68
 -13   4  -1    1.23    0.73
  13  -4   1    0.23    0.52
  13   4  -1    1.08    0.66
 -13   4   1    0.30    0.51
  13   4  -1    0.15    0.55
  13  -4   1    1.04    0.76
 -13   4   1   -0.55    0.55
  13   4  -1   -1.28    0.65
  13  -4   1    0.13    0.68
 -13   5  -1    4.04    0.95
 -13   5  -1    2.47    0.91
  13   5   1    3.28    0.75
  13  -5  -1    2.93    0.70
 -13   5  -1    2.32    0.71
  13  -5  -1    3.41    0.93
  13   5   1    2.71    0.89
  13   5   1    3.89    1.07
  13   5  -1    1.53    0.98
  13  -5   1    3.83    0.92
  13  -5   1    3.38    0.78
  13   5  -1    2.87    0.77
 -13   5   1    2.80    0.87
 -13   5   1    3.44    0.79
  13   5  -1    3.19    0.73
 -13   5   1    1.98    0.87
  14   0  -1    1.34    0.76
  14   0  -1    0.42    0.71
 -14   0  -1   -0.07    0.65
  14   0   1   -0.05    0.56
  14   0   1    0.31    0.61
  14   0  -1    0.74    0.54
 -14   0   1    0.19    0.55
  14   0   1    1.32    0.71
 -14   0   1    1.04    0.42
 -14   0  -1    0.28    0.36
 -14   0  -1    0.45    0.60
 -14   0   1    1.22    0.69
  14  -1  -1    1.07    0.65
 -14  -1   1    0.74    0.66
  14   1   1    0.94    0.65
 -14   1  -1    0.44    0.73
 -14   1  -1    1.36    0.47
  14   1   1    0.20    0.59
 -14  -1   1    1.01    0.67
  14  -1  -1    1.22    0.72
  14  -1  -1    1.00    0.66
 -14   1  -1    0.76    0.63
  14   1   1    0.43    0.70
 -14  -1   1    1.06    0.39
 -14   1   1    1.00    0.59
  14  -1   1    0.73    0.66
 -14  -1  -1    0.99    0.39
  14   1  -1    1.57    0.85
 -14  -1  -1   -0.27    0.60
 -14  -1  -1    0.80    0.54
 -14   1   1    1.93    0.85
  14   1  -1    0.89    0.71
 -14   1   1    1.11    0.50
  14  -1   1    0.99    0.74
  14   1  -1    0.11    0.68
  14  -1   1   -0.06    0.65
  14   2   1    0.97    0.79
  14   2   1    0.08    0.79
  14  -2  -1    0.37    0.73
 -14   2  -1    1.14    0.69
  14  -2  -1    0.60    0.90
 -14  -2   1    1.79    0.45
 -14   2  -1    1.54    0.71
  14  -2  -1    0.53    0.81
 -14   2  -1    0.41    0.47
  14   2   1    0.62    0.62
 -14   2   1    0.75    0.74
  14  -2   1   -0.67    0.67
 -14   2   1    0.78    0.46
 -14   2   1    1.27    0.74
 -14  -2  -1    0.70    0.36
  14  -2   1    1.09    0.73
  14   2  -1    0.54    0.72
  14   2  -1   -0.01    0.73
  14   2  -1    0.75    0.63
  14  -2   1    0.37    0.69
  14   3   1    0.97    0.73
  14   3   1    0.09    0.56
 -14   3  -1    0.80    0.65
  14   3   1   -1.47    0.66
 -14   3  -1    0.48    0.47
 -14   3  -1   -0.23    0.67
  14  -3  -1   -0.12    0.53
  14  -3  -1   -0.41    0.67
  14  -3  -1    0.28    0.70
  14   3  -1    0.51    0.65
 -14   3   1    1.54    0.80
  14   3  -1    0.56    0.68
 -14   3   1    0.64    0.72
  14  -3   1    0.51    0.80
  14   3  -1    0.18    0.65
 -14   3   1   -0.59    0.45
  14  -3   1    0.10    0.74
  14  -4  -1    2.52    0.95
 -14   4  -1    1.48    0.90
 -14   4  -1    1.60    0.81
  14  -4  -1    1.53    0.72
  14  -4  -1    1.70    0.65
  14   4   1    1.72    0.81
  14  -4   1    1.14    0.74
 -14   4   1    1.64    0.65
  14  -4   1    1.74    0.72
 -14   4   1    2.06    0.92
  14   4  -1    0.51    0.92
 -14   4   1    2.10    0.76
  14  -4   1    2.52    1.00
  15   0  -1   -1.19    0.65
  15   0  -1    0.19    0.62
 -15   0   1    0.77    0.74
 -15   0   1    0.45    0.42
  15   0   1   -0.32    0.60
  15   0   1   -0.49    0.71
 -15   0   1    0.21    0.58
  15   0  -1    0.24    0.83
 -15   0  -1    0.94    0.69
  15   0   1    0.41    0.69
  15  -1  -1    1.97    0.76
 -15  -1   1    1.56    0.68
 -15   1  -1    2.23    0.92
  15   1   1    3.26    0.82
 -15   1  -1    1.59    0.51
  15  -1  -1    1.66    0.80
 -15   1  -1    2.74    0.81
  15   1   1    1.58    0.79
  15   1   1    1.74    1.06
  15  -1  -1    0.88    0.87
  15  -1   1    3.38    0.79
  15   1  -1    3.15    0.91
  15   1  -1    1.60    0.81
  15  -1   1    0.75    0.84
 -15   1   1    1.50    0.82
 -15  -1  -1    2.40    0.85
 -15   1   1    2.50    0.56
  15  -1   1    3.77    0.97
 -15   1   1    2.21    0.83
  15   1  -1    1.59    0.81
  15  -2  -1   12.40    1.65
 -15   2  -1   14.77    1.31
  15   2   1   13.52    1.41
  15  -2  -1   16.39    1.20
 -15   2  -1   15.21    1.45
 -15   2  -1   14.13    1.01
  15  -2  -1   13.54    1.59
  15   2   1   13.90    2.20
  15   2   1   17.67    1.37
  15  -2   1   16.57    1.53
  15  -2   1   11.90    1.18
 -15   2   1   13.67    1.24
 -15   2   1   14.03    1.54
  15  -2   1   12.83    1.69
  15   2  -1   13.82    1.26
  15   2  -1   16.64    1.50
 -15   2   1   14.75    1.03
   0  -1  -2    0.04    0.10
   0  -1   2    0.09    0.11
   0  -1   2    0.11    0.12
   0  -1   2    0.02    0.09
   0   1   2    0.10    0.06
   0   1  -2    0.07    0.11
   0   1   2   -0.01    0.06
   0   1  -2    0.04    0.11
   0   1   2    0.01    0.07
   0  -1  -2    0.06    0.07
   0   1  -2   -0.06    0.06
   0   1   2    0.14    0.10
   0   1  -2   -0.05    0.09
   0   2  -2  186.16    4.44
   0  -2  -2  179.59    4.57
   0  -2  -2  179.50    4.47
   0   2  -2  184.29    4.55
   0   2  -2  181.02    4.58
   0   2   2  187.41    4.50
   0   2   2  180.82    4.43
   0   2  -2  186.23    4.54
   0  -2   2  178.46    4.53
   0  -2   2  179.68    4.54
   0   2  -2  184.56    4.55
   0   2   2  180.62    4.48
   0  -2  -2  184.27    4.49
   0   2   2  183.73    4.58
   0   2   2  175.45    4.47
   0  -3  -2    0.44    0.18
   0   3  -2    0.16    0.20
   0   3   2   -0.02    0.10
   0   3  -2    0.03    0.30
   0   3  -2    0.00    0.19
   0   3  -2    0.34    0.25
   0  -3   2   -0.18    0.17
   0   3   2    0.30    0.25
   0  -3  -2    0.02    0.18
   0   3   2    0.25    0.17
   0  -3   2   -0.30    0.17
   0   3   2    0.00    0.16
   0  -3   2   -0.09    0.21
   0   3   2   -0.11    0.16
   0   4   2    0.37    0.21
   0  -4  -2    0.39    0.20
   0   4  -2    0.50    0.24
   0   4  -2    1.25    0.30
   0  -4  -2    0.48    0.23
   0   4   2    0.57    0.37
   0   4   2    0.42    0.22
   0   4  -2    0.71    0.26
   0   4   2    0.47    0.21
   0   4  -2    0.12    0.32
   0  -5  -2    0.39    0.22
   0   5  -2   -0.15    0.24
   0   5  -2   -0.11    0.35
   0  -5   2   -0.56    0.22
   0   5   2   -0.15    0.20
   0  -5  -2   -0.02    0.23
   0   5   2    0.14    0.23
   0  -5   2   -0.13    0.23
   0   5  -2   -0.14    0.21
   0   5  -2   -0.04    0.24
   0   5   2   -0.25    0.21
   0   5   2   -0.43    0.28
   0   6   2    1.95    0.37
   0  -6  -2    1.14    0.30
   0   6  -2    1.38    0.37
   0   6   2    1.10    0.32
   0   6  -2    1.60    0.36
   0  -6   2    0.93    0.33
   0   6  -2    1.37    0.39
   0   6   2    1.36    0.32
   0   6  -2    1.12    0.45
   0   6   2    1.44    0.48
   0   7  -2    0.76    0.38
   0   7  -2    0.01    0.31
   0   7  -2   -0.06    0.35
   0   7   2    0.29    0.33
   0   7   2   -0.48    0.44
   0  -7  -2   -0.05    0.25
   0  -7   2   -0.17    0.31
   0   7   2   -0.19    0.27
   0   7  -2    0.14    0.46
   0   7   2    0.46    0.30
   0   8   2    0.41    0.36
   0   8   2    0.75    0.67
   0   8  -2    1.11    0.41
   0   8  -2    1.38    0.60
   0   8  -2   -0.08    0.33
   0   8   2    1.00    0.40
   0  -8   2    0.72    0.34
   0   8  -2    0.59    0.37
   0   9  -2   -0.32    0.37
   0   9   2   -0.41    0.32
   0   9   2   -0.67    0.65
   0   9   2    0.79    0.41
   0   9  -2    0.10    0.68
   0   9  -2   -0.23    0.36
   0  10  -2    0.35    0.77
   0  10   2    0.31    0.48
   0  10   2   -0.30    0.77
   0  10  -2    1.23    0.56
   0  10   2    1.36    0.49
   0  10   2    1.65    0.87
   1   1   2   59.21    1.59
  -1  -1   2   63.21    1.58
   1  -1  -2   63.78    1.55
  -1  -1   2   53.12    1.58
  -1   1  -2   66.08    1.62
  -1   1  -2   57.03    1.57
  -1   1  -2   64.51    1.60
  -1  -1   2   53.89    1.60
   1   1   2   56.37    1.51
   1  -1  -2   59.40    1.60
  -1  -1   2   64.95    1.60
   1   1  -2   64.03    1.62
  -1  -1  -2   59.59    1.51
   1   1  -2   64.01    1.59
  -1   1   2   64.50    1.61
  -1   1   2   63.22    1.59
  -1  -1  -2   62.92    1.60
   1  -1   2   62.20    1.58
   1  -1   2   64.91    1.55
   1   1  -2   55.16    1.57
  -1   1   2   63.98    1.62
  -1  -1  -2   64.34    1.59
   1   2   2  567.38   13.92
   1  -2  -2  578.87   13.99
   1  -2  -2  568.47   13.92
  -1  -2   2  583.34   13.96
  -1  -2   2  571.89   14.03
  -1  -2   2  571.26   13.99
   1   2   2  578.04   14.01
  -1   2  -2  581.33   14.10
  -1   2  -2  584.45   14.06
  -1   2  -2  599.23   14.04
  -1   2  -2  578.25   13.99
   1  -2  -2  575.23   14.05
  -1   2   2  567.26   13.88
  -1  -2  -2  575.09   13.96
   1  -2   2  565.05   14.02
  -1   2   2  580.93   14.05
   1  -2   2  583.93   14.03
   1  -2   2  580.01   14.05
  -1   2   2  576.32   13.92
   1   2  -2  576.65   13.99
   1   2  -2  572.45   14.04
   1  -2   2  578.00   13.99
  -1  -2  -2  574.75   14.01
  -1  -2  -2  575.82   13.91
   1   2  -2  570.69   13.96
  -1  -3   2    8.45    0.44
  -1   3  -2    8.67    0.50
   1   3   2    9.16    0.38
   1  -3  -2    8.89    0.44
   1   3   2    7.91    0.50
   1  -3  -2    8.04    0.41
   1   3   2    8.43    0.38
  -1   3  -2    8.50    0.43
  -1  -3   2    8.64    0.50
   1   3   2    7.64    0.37
  -1   3  -2    7.68    0.48
   1   3   2    8.72    0.50
   1  -3  -2    8.28    0.38
  -1   3  -2    8.03    0.55
  -1  -3   2    8.57    0.47
  -1  -3   2    8.42    0.38
   1  -3  -2    9.19    0.51
  -1   3   2    8.95    0.37
   1  -3   2    8.76    0.53
   1  -3   2    8.78    0.48
  -1  -3  -2    8.27    0.36
  -1   3   2    8.35    0.44
   1  -3   2    8.23    0.42
   1   3  -2    8.36    0.47
  -1  -3  -2    9.06    0.41
   1  -3   2    8.43    0.48
  -1  -3  -2    8.45    0.38
  -1   3   2    8.49    0.52
   1   3  -2    8.43    0.44
  -1   3   2    8.10    0.44
   1   3  -2    8.55    0.45
   1   3  -2    7.85    0.36
  -1  -3  -2    7.70    0.44
   1  -4  -2   11.95    0.52
  -1   4  -2   11.33    0.61
   1   4   2   11.02    0.45
  -1  -4   2   11.23    0.63
  -1   4  -2   10.97    0.67
   1   4   2   11.85    0.51
  -1  -4   2   11.13    0.46
  -1   4  -2   12.18    0.61
   1   4   2   12.33    0.68
   1   4   2   11.60    0.58
   1   4   2   11.36    0.50
  -1   4  -2   11.05    0.56
  -1  -4   2   11.45    0.62
   1   4  -2   10.83    0.46
  -1   4   2   11.19    0.50
  -1  -4  -2   11.90    0.50
   1   4  -2   11.32    0.58
   1   4  -2   12.03    0.68
  -1   4   2   12.56    0.72
  -1   4   2   11.48    0.57
  -1   4   2   11.41    0.56
   1   4  -2   11.27    0.57
   1   4  -2   11.68    0.62
   1  -4   2   11.13    0.57
   1   5   2  119.91    3.26
   1   5   2  116.29    3.02
   1  -5  -2  118.77    3.16
  -1   5  -2  121.19    3.28
  -1  -5   2  121.76    3.22
   1   5   2  126.02    3.43
  -1   5  -2  124.95    3.30
  -1  -5   2  115.92    3.02
   1   5   2  121.00    3.16
   1   5   2  121.57    3.16
  -1   5  -2  118.73    3.29
   1  -5  -2  117.84    3.19
  -1   5  -2  120.21    3.42
  -1   5   2  118.69    3.40
  -1   5   2  122.21    3.19
   1   5  -2  120.20    3.04
  -1  -5  -2  112.36    3.10
   1   5  -2  123.76    3.44
  -1   5   2  120.97    3.23
  -1  -5  -2  116.74    3.24
  -1   5   2  120.21    3.23
   1  -5   2  117.13    3.22
   1   5  -2  120.11    3.24
   1   5  -2  118.63    3.22
   1   5  -2  116.66    3.30
  -1  -6   2    8.64    0.61
   1  -6  -2    8.91    0.55
  -1   6  -2    9.28    0.61
   1  -6  -2    9.04    0.59
  -1   6  -2    9.51    0.69
  -1   6  -2    9.33    0.65
   1   6   2    9.46    0.56
   1   6   2   10.47    0.59
   1   6   2    9.21    0.75
   1   6   2   10.85    0.66
  -1   6  -2   10.10    0.84
   1   6   2    9.40    0.35
  -1   6   2    9.80    0.58
  -1   6   2   10.14    0.78
   1  -6   2    9.29    0.63
   1   6  -2    8.49    0.61
  -1   6   2    9.16    0.61
   1   6  -2    9.54    0.65
  -1   6   2    7.15    0.63
   1   6  -2    9.18    0.82
   1   6  -2    9.87    0.36
  -1  -6  -2    8.95    0.51
   1   6  -2   10.13    0.69
  -1  -7   2    1.29    0.37
  -1   7  -2    2.08    0.45
   1   7   2    1.47    0.60
  -1   7  -2    1.62    0.42
  -1   7  -2    2.95    0.68
   1   7   2    1.35    0.37
   1  -7  -2    1.21    0.35
  -1   7  -2    2.16    0.46
   1   7   2    1.31    0.43
   1  -7   2    1.76    0.40
  -1   7   2    1.77    0.43
  -1   7   2    0.98    0.53
  -1   7   2    1.87    0.40
  -1  -7  -2    1.87    0.32
   1   7  -2    2.08    0.39
   1   7  -2    1.41    0.43
  -1   7   2    1.60    0.38
   1   7  -2    2.07    0.57
   1   7  -2    1.86    0.52
  -1   8  -2   10.78    0.94
   1   8   2   10.90    0.83
  -1   8  -2   16.35    1.94
   1  -8  -2   10.91    0.71
  -1   8  -2   10.61    0.78
  -1   8  -2   11.18    0.78
   1   8   2    8.91    0.67
   1   8   2   10.71    0.74
  -1  -8   2   10.37    0.72
   1   8   2   11.34    1.07
   1   8  -2   10.14    0.73
   1   8  -2   11.30    1.27
  -1   8   2    9.62    0.72
  -1  -8  -2   10.80    0.64
   1   8  -2   10.51    0.81
   1  -8   2   11.42    0.78
   1   8  -2   11.36    0.87
  -1   8   2   11.70    1.01
  -1   8   2    9.79    0.68
  -1   9  -2    0.87    0.46
   1   9   2    0.70    0.63
  -1   9  -2    1.78    0.60
   1   9   2    1.09    0.40
   1   9   2    1.87    0.52
  -1   9  -2    0.45    0.62
   1   9  -2    0.61    0.63
  -1   9   2    0.81    0.45
  -1   9   2    0.24    0.71
   1   9  -2    1.71    0.53
  -1   9   2    0.10    0.60
  -1   9   2    1.55    0.45
   1   9  -2    1.01    0.49
  -1  10  -2    7.18    1.09
  -1  10  -2    8.34    1.21
   1  10   2    7.50    0.80
  -1  10  -2    8.28    0.81
   1  10   2   10.97    1.36
   1  10   2    8.57    1.11
   1  10   2    7.89    0.81
   1  10  -2    8.31    0.79
  -1  10   2    8.07    0.91
  -1  10   2    8.15    1.21
   1  10  -2    7.66    0.93
  -1  10   2    7.71    1.19
   1  10  -2    9.65    1.26
  -2   0   2   94.93    2.44
   2   0  -2   98.35    2.42
  -2   0   2   95.20    2.43
  -2   0  -2   95.98    2.42
  -2   0  -2   90.12    2.41
  -2   0   2   97.61    2.45
   2   0   2   96.37    2.44
   2   0  -2   98.09    2.45
   2   0  -2   96.38    2.43
  -2   0   2   93.59    2.41
   2   0   2   96.05    2.42
  -2   0  -2   97.52    2.45
  -2   0   2   96.63    2.40
  -2   0  -2   96.55    2.34
   2   0   2   83.79    2.39
   2   0  -2   96.16    2.44
  -2   0  -2   94.98    2.40
   2   1   2  194.09    4.38
  -2  -1   2  175.87    4.45
  -2  -1   2  178.57    4.44
   2   1   2  182.32    4.40
   2   1   2  179.66    4.44
   2   1   2  177.18    4.48
   2  -1  -2  177.54    4.47
   2  -1  -2  178.60    4.43
   2  -1  -2  173.90    4.47
  -2  -1   2  175.84    4.48
  -2  -1   2  177.80    4.47
  -2   1  -2  193.99    4.47
  -2  -1   2  180.08    4.45
   2  -1  -2  177.17    4.47
   2   1   2  176.89    4.40
   2  -1  -2  177.49    4.47
  -2  -1  -2  177.46    4.40
  -2   1   2  181.64    4.48
   2   1  -2  177.39    4.45
   2   1  -2  182.49    4.48
   2   1  -2  175.92    4.45
  -2   1   2  174.59    4.43
   2   1  -2  176.31    4.48
  -2   1   2  179.21    4.47
  -2   1   2  177.56    4.47
   2   1  -2  175.90    4.43
   2  -1   2  181.08    4.44
  -2   1   2  177.05    4.47
   2   1  -2  177.45    4.48
  -2   2  -2   16.27    0.74
   2  -2  -2   14.88    0.61
  -2   2  -2   15.96    0.64
   2  -2  -2   15.83    0.51
   2   2   2   14.74    0.49
  -2  -2   2   15.73    0.63
  -2  -2   2   14.56    0.58
   2  -2  -2   14.98    0.47
   2  -2  -2   15.41    0.61
   2   2   2   15.80    0.64
  -2   2  -2   15.60    0.50
  -2   2  -2   15.36    0.72
   2   2   2   15.10    0.59
  -2  -2   2   15.63    0.57
  -2   2  -2   14.78    0.55
   2  -2  -2   14.29    0.60
   2   2  -2   15.65    0.58
  -2   2   2   13.91    0.60
  -2   2   2   15.11    0.49
   2   2  -2   14.51    0.58
  -2   2   2   14.92    0.60
   2  -2   2   14.73    0.54
   2  -2   2   14.97    0.63
   2  -2   2   15.26    0.63
  -2  -2  -2   14.73    0.49
   2  -2   2   15.11    0.61
  -2   2   2   14.63    0.64
   2  -2   2   14.68    0.50
   2   2  -2   15.11    0.60
  -2  -2  -2   15.18    0.49
   2   2  -2   15.49    0.58
  -2  -2  -2   14.42    0.63
  -2   2   2   13.92    0.62
  -2  -2  -2   15.75    0.59
   2   3   2    6.62    0.34
  -2   3  -2    6.73    0.39
   2   3   2    6.40    0.34
   2  -3  -2    6.43    0.48
  -2  -3   2    8.00    0.42
  -2  -3   2    7.13    0.41
  -2   3  -2    6.86    0.48
   2   3   2    6.41    0.39
   2   3   2    6.56    0.44
  -2   3  -2    6.18    0.48
  -2   3  -2    6.33    0.49
   2  -3  -2    8.06    0.45
   2  -3  -2    6.95    0.28
  -2  -3   2    7.43    0.58
   2  -3  -2    6.98    0.33
  -2  -3   2    7.11    0.41
  -2  -3  -2    5.93    0.33
   2  -3   2    6.97    0.28
   2  -3   2    5.72    0.45
  -2  -3  -2    7.41    0.49
   2   3  -2    7.66    0.42
  -2   3   2    6.34    0.45
  -2   3   2    7.36    0.54
   2   3  -2    7.13    0.48
  -2   3   2    7.34    0.34
   2  -3   2    6.24    0.46
  -2   3   2    7.37    0.45
   2   3  -2    6.82    0.41
   2  -3   2    7.56    0.50
  -2   3   2    6.36    0.49
  -2  -3  -2    6.63    0.40
  -2   3   2    6.63    0.27
   2   3  -2    8.01    0.42
  -2  -3  -2    6.76    0.33
   2  -3   2    6.88    0.40
  -2  -4   2   97.00    2.58
   2   4   2   93.70    2.53
  -2   4  -2   94.56    2.66
   2  -4  -2   96.09    2.50
  -2   4  -2   99.61    2.76
  -2  -4   2   97.27    2.68
   2   4   2   93.74    2.50
  -2   4  -2   92.34    2.66
  -2   4  -2   95.02    2.58
   2   4   2   95.93    2.67
   2   4   2   95.61    2.52
  -2  -4   2   98.31    2.54
  -2   4   2   98.12    2.75
   2   4  -2   93.64    2.53
  -2   4   2   96.59    2.51
  -2   4   2   98.31    2.63
   2   4  -2   95.98    2.59
  -2  -4  -2   92.93    2.52
   2  -4   2   95.55    2.66
   2  -4   2   97.35    2.57
  -2  -4  -2   96.61    2.49
  -2  -4  -2   92.57    2.65
   2   4  -2   93.06    2.58
   2   4  -2   95.22    2.70
  -2  -5   2   21.49    0.87
   2   5   2   25.61    1.07
   2   5   2   24.30    0.98
  -2  -5   2   20.10    0.79
   2   5   2   23.91    0.83
   2  -5  -2   21.72    0.81
   2  -5  -2   22.53    0.97
  -2   5  -2   25.90    1.02
   2   5   2   22.71    0.82
  -2   5  -2   22.29    0.88
  -2   5  -2   24.71    1.08
   2   5   2   23.00    0.80
  -2  -5  -2   24.16    0.82
   2   5  -2   21.75    1.04
  -2   5   2   22.59    1.05
   2  -5   2   24.97    0.91
  -2   5   2   22.22    0.82
   2   5  -2   22.35    0.98
   2   5  -2   22.65    0.90
   2   5  -2   21.97    0.81
   2  -5   2   24.73    0.97
  -2   5   2   19.84    0.90
   2   5  -2   22.02    0.89
   2   6   2    1.03    0.23
   2   6   2    0.63    0.43
   2   6   2    1.17    0.29
  -2   6  -2    1.17    0.35
   2   6   2    1.13    0.29
   2  -6  -2    1.32    0.36
   2  -6  -2    1.14    0.29
  -2   6  -2    1.44    0.40
  -2   6  -2    0.96    0.47
  -2  -6   2    1.18    0.25
  -2  -6   2    1.34    0.35
   2   6   2    1.00    0.37
  -2   6  -2    1.95    0.43
   2   6  -2    1.41    0.35
   2   6  -2    1.32    0.25
  -2  -6  -2    1.53    0.28
  -2   6   2    1.31    0.31
  -2   6   2    0.94    0.32
  -2   6   2    1.66    0.55
   2   6  -2    1.69    0.56
   2   6  -2    0.88    0.33
   2   6  -2    1.72    0.46
   2   7   2    9.98    0.63
   2   7   2    8.98    0.84
  -2  -7   2   10.61    0.66
  -2   7  -2    9.63    0.68
   2   7   2   10.24    0.86
   2   7   2    8.89    0.59
  -2   7  -2   10.04    0.78
  -2   7  -2    9.31    0.73
   2  -7  -2   10.82    0.69
  -2   7  -2    9.64    0.87
   2   7   2    9.50    0.47
   2   7  -2   10.34    0.71
  -2   7   2   10.08    0.76
   2   7  -2   10.62    0.80
  -2   7   2    9.54    0.88
  -2  -7  -2    9.04    0.55
  -2   7   2    9.23    0.93
  -2   7   2    9.00    0.60
   2   7  -2   10.33    0.88
   2   7  -2    9.75    0.67
  -2   7   2    8.46    0.67
   2   7  -2    9.47    0.44
   2  -8  -2    1.65    0.43
   2   8   2    1.47    0.37
   2   8   2    1.80    0.69
   2   8   2    1.89    0.52
   2   8   2    1.17    0.34
  -2   8  -2    1.52    0.47
  -2   8  -2    2.36    1.01
  -2  -8   2    1.56    0.40
  -2   8  -2    1.31    0.42
   2   8  -2    1.02    0.49
  -2   8   2    0.93    0.35
   2  -8   2    1.24    0.41
   2   8  -2    1.15    0.45
  -2   8   2    1.74    0.43
   2   8  -2    0.29    0.39
   2   9   2    0.54    0.35
  -2   9  -2    0.75    0.57
  -2   9  -2    0.80    0.43
   2   9   2    0.77    0.44
   2   9   2    0.82    0.38
   2   9   2   -0.38    0.63
   2   9  -2    0.94    0.68
  -2   9   2    1.88    0.66
  -2   9   2    0.11    0.45
  -2   9   2    0.19    0.33
   2   9  -2   -0.15    0.40
  -2   9   2    1.00    0.71
   2   9  -2    0.45    0.48
  -2  10  -2    0.95    0.60
   2  10   2    0.00    0.65
  -2  10  -2    0.75    0.74
  -2  10  -2    1.42    0.79
   2  10   2    1.51    0.52
   2  10  -2    0.64    0.68
  -2  10   2    1.62    0.72
  -2  10   2    1.22    0.81
   2  10  -2    2.13    0.70
   2  10  -2    1.33    0.52
  -2  10   2    1.00    0.53
  -3   0  -2  268.94    6.64
   3   0  -2  266.81    6.65
  -3   0   2  269.14    6.61
  -3   0   2  267.74    6.66
   3   0  -2  268.36    6.66
   3   0   2  268.33    6.53
   3   0  -2  269.18    6.60
   3   0   2  268.04    6.65
  -3   0   2  266.84    6.66
  -3   0   2  267.50    6.65
   3   0   2  266.79    6.62
   3   0   2  264.07    6.65
   3   0  -2  276.20    6.67
  -3   0  -2  264.51    6.62
  -3   0   2  270.69    6.63
  -3   0  -2  265.77    6.64
   3   0  -2  269.93    6.68
   3   0   2  271.41    6.68
   3   0  -2  271.17    6.64
  -3   0  -2  268.82    6.53
  -3  -1   2   19.60    0.72
  -3   1  -2   19.72    0.67
   3  -1  -2   19.71    0.70
   3  -1  -2   18.86    0.72
   3   1   2   22.06    0.69
   3  -1  -2   20.63    0.76
   3   1   2   19.55    0.59
   3  -1  -2   19.17    0.72
   3   1   2   19.64    0.77
   3   1   2   18.16    0.80
  -3  -1   2   20.45    0.67
  -3  -1   2   19.43    0.70
  -3   1  -2   18.97    0.74
  -3   1  -2   20.59    0.77
   3  -1  -2   19.89    0.74
  -3  -1   2   19.93    0.74
  -3  -1   2   20.55    0.75
   3   1   2   20.05    0.88
  -3  -1   2   20.11    0.73
  -3   1  -2   21.13    0.73
  -3   1   2   19.20    0.80
   3   1  -2   19.92    0.66
   3  -1   2   18.74    0.74
  -3   1   2   19.35    0.71
  -3  -1  -2   20.13    0.67
   3  -1   2   19.71    0.69
  -3   1   2   19.37    0.76
  -3   1   2   18.50    0.73
   3  -1   2   20.47    0.76
   3   1  -2   20.45    0.72
  -3   1   2   19.21    0.71
  -3  -1  -2   21.41    0.60
   3   1  -2   20.32    0.72
   3   1  -2   19.62    0.81
  -3  -1  -2   19.33    0.69
  -3  -1  -2   20.35    0.74
   3  -1   2   19.55    0.72
   3   1  -2   17.88    0.76
   3   2   2  266.80    6.76
   3   2   2  271.18    6.64
   3  -2  -2  270.41    6.64
  -3   2  -2  251.15    6.63
   3  -2  -2  269.70    6.74
   3   2   2  268.95    6.62
   3   2   2  269.18    6.75
  -3  -2   2  259.47    6.73
   3  -2  -2  271.38    6.74
   3  -2  -2  270.03    6.76
  -3   2  -2  266.36    6.75
   3   2   2  267.10    6.63
  -3  -2   2  273.18    6.69
  -3  -2   2  269.12    6.77
   3  -2  -2  270.07    6.59
  -3   2  -2  273.21    6.75
  -3  -2   2  275.83    6.74
  -3  -2  -2  271.83    6.73
   3   2  -2  269.41    6.75
  -3  -2  -2  268.07    6.61
  -3  -2  -2  276.06    6.63
   3   2  -2  268.96    6.68
   3  -2   2  269.64    6.73
   3   2  -2  263.31    6.68
  -3  -2  -2  272.56    6.75
  -3   2   2  264.20    6.75
   3  -2   2  265.18    6.65
   3   2  -2  266.32    6.76
   3  -2   2  268.16    6.76
  -3   2   2  265.52    6.73
   3  -2   2  275.03    6.76
  -3   2   2  271.81    6.75
   3  -2   2  274.68    6.65
  -3   2   2  265.58    6.74
   3   2  -2  276.08    6.70
  -3   2   2  269.54    6.64
   3   3   2  126.65    3.25
  -3   3  -2  122.09    3.41
  -3  -3   2  124.15    3.35
   3   3   2  125.16    3.33
   3   3   2  125.09    3.26
  -3  -3   2  128.56    3.44
   3  -3  -2  126.62    3.39
   3  -3  -2  133.48    3.40
  -3   3  -2  127.32    3.44
   3  -3  -2  132.75    3.23
   3  -3  -2  129.24    3.22
  -3  -3   2  133.81    3.33
   3   3   2  129.90    3.43
  -3   3  -2  127.09    3.22
   3  -3  -2  127.13    3.43
  -3  -3   2  127.53    3.31
   3   3   2  126.61    3.36
  -3   3  -2  124.38    3.43
  -3   3  -2  126.29    3.30
  -3   3   2  129.73    3.22
   3   3  -2  127.05    3.33
  -3   3   2  125.96    3.39
   3  -3   2  128.22    3.30
  -3   3   2  127.26    3.45
   3  -3   2  125.84    3.42
   3   3  -2  127.53    3.44
  -3  -3  -2  125.36    3.41
   3  -3   2  129.18    3.42
  -3   3   2  125.82    3.44
   3  -3   2  131.13    3.23
  -3   3   2  129.60    3.41
   3  -3   2  125.67    3.41
  -3  -3  -2  124.35    3.23
   3   3  -2  131.15    3.50
  -3  -3  -2  122.40    3.34
   3   3  -2  130.10    3.37
  -3  -3  -2  127.56    3.24
   3   3  -2  127.66    3.32
  -3  -4   2    5.78    0.42
   3  -4  -2    4.36    0.26
  -3  -4   2    5.51    0.44
  -3   4  -2    4.25    0.38
   3   4   2    3.91    0.41
   3   4   2    3.95    0.40
   3   4   2    4.11    0.44
   3   4   2    3.88    0.34
  -3   4  -2    4.30    0.51
  -3   4  -2    4.20    0.51
   3  -4  -2    5.11    0.33
   3  -4  -2    5.62    0.49
  -3   4  -2    4.61    0.51
   3   4   2    4.47    0.35
   3  -4   2    4.64    0.50
  -3   4   2    5.19    0.56
   3  -4   2    4.19    0.37
  -3   4   2    3.81    0.44
  -3   4   2    4.56    0.53
   3  -4   2    3.59    0.25
  -3  -4  -2    4.12    0.32
  -3   4   2    4.65    0.25
   3   4  -2    5.69    0.51
  -3   4   2    4.68    0.32
  -3  -4  -2    3.93    0.39
  -3   4   2    4.37    0.53
   3   4  -2    5.54    0.44
   3  -5  -2    1.61    0.26
   3   5   2    1.03    0.27
  -3   5  -2    1.11    0.35
   3   5   2    0.95    0.25
   3   5   2    0.87    0.25
  -3  -5   2    1.03    0.28
   3  -5  -2    0.68    0.26
  -3   5  -2    1.52    0.32
   3   5   2    1.44    0.40
   3   5  -2    0.80    0.26
  -3  -5  -2    0.94    0.23
   3   5  -2    0.86    0.29
   3   5  -2    0.98    0.36
  -3   5   2    0.94    0.35
   3  -5   2    1.46    0.30
   3  -5   2    1.17    0.36
  -3  -6   2    0.93    0.37
  -3   6  -2    1.99    0.39
   3   6   2    2.16    0.34
  -3  -6   2    2.78    0.40
  -3   6  -2    2.50    0.55
   3   6   2    2.17    0.47
  -3   6  -2    1.94    0.45
   3   6   2    2.87    0.56
   3   6   2    1.82    0.32
   3   6   2    2.80    0.47
  -3   6  -2    1.79    0.48
  -3   6   2    1.77    0.43
  -3  -6  -2    1.92    0.29
   3   6  -2    2.71    0.42
   3   6  -2    2.19    0.37
  -3   6   2    1.96    0.53
   3   6  -2    3.17    0.39
  -3   6   2    2.04    0.33
  -3   6   2    2.66    0.44
   3   6  -2    2.21    0.54
  -3   6   2    2.11    0.60
   3  -6   2    1.88    0.36
   3  -6   2    2.20    0.44
   3   6  -2    2.88    0.52
  -3   7  -2    6.40    0.55
   3   7   2    6.97    0.86
   3   7   2    5.34    0.50
   3   7   2    5.38    0.46
   3   7   2    6.56    0.74
  -3  -7   2    6.61    0.54
   3   7   2    6.13    0.51
   3  -7  -2    4.88    0.47
  -3   7  -2    6.12    0.86
   3   7  -2    6.95    0.50
   3   7  -2    5.59    0.55
   3   7  -2    6.71    0.76
  -3   7   2    6.71    0.82
  -3   7   2    6.12    0.85
  -3   7   2    5.40    0.50
   3   7  -2    5.31    0.78
  -3   7   2    5.36    0.62
   3   7  -2    6.50    0.60
  -3   7   2    6.53    0.70
  -3   8  -2    0.53    0.38
  -3  -8   2    0.68    0.37
  -3   8  -2   -0.18    0.50
  -3   8  -2    1.14    0.47
  -3   8  -2    0.89    0.58
   3  -8  -2    0.95    0.41
   3   8   2    0.44    0.32
   3   8   2    0.68    0.42
   3   8   2    0.80    0.98
   3   8   2    0.40    0.33
  -3   8   2    1.03    0.32
  -3   8   2    0.78    0.67
  -3   8   2    0.64    0.41
  -3   8   2   -0.44    0.48
   3   8  -2    0.48    0.48
   3   8  -2    0.68    0.36
  -3   8   2    0.56    0.44
   3   8  -2    1.03    0.72
  -3   9  -2    0.71    0.54
   3   9   2   -0.22    0.28
  -3   9  -2    0.27    0.38
  -3   9  -2    0.98    0.70
   3   9   2    0.49    0.71
   3   9   2    0.46    0.48
   3   9   2    0.21    0.33
  -3   9  -2    0.35    0.60
   3   9  -2    0.33    0.45
  -3   9   2    0.13    0.60
  -3   9   2    0.58    0.35
   3   9  -2    1.05    0.52
  -3   9   2    0.19    0.64
   3   9  -2    1.03    0.70
  -3   9   2    0.29    0.48
   3  10   2    1.86    0.58
   3  10   2    1.11    0.79
   3  10  -2    2.03    0.91
  -3  10   2    1.47    0.71
   3  10  -2    1.38    0.48
   3  10  -2    3.06    0.66
   4   0  -2    4.48    0.36
   4   0   2    3.45    0.25
  -4   0  -2    3.21    0.35
  -4   0  -2    3.72    0.39
   4   0   2    3.69    0.42
   4   0  -2    4.80    0.32
  -4   0  -2    3.97    0.38
   4   0   2    3.59    0.37
   4   0   2    3.55    0.31
   4   0   2    3.67    0.38
  -4   0   2    3.78    0.39
  -4   0   2    4.08    0.42
  -4   0  -2    3.64    0.25
  -4   0  -2    3.49    0.37
  -4   0   2    4.42    0.41
   4  -1  -2  199.81    5.01
  -4  -1   2  196.73    5.03
  -4   1  -2  198.57    5.04
   4   1   2  205.26    5.10
   4   1   2  200.88    5.02
  -4   1  -2  197.63    5.04
   4   1   2  197.77    5.09
   4  -1  -2  197.92    5.06
  -4   1  -2  195.02    5.06
   4   1   2  197.92    5.00
   4   1   2  197.98    4.89
   4  -1  -2  196.51    5.07
   4  -1  -2  200.21    4.98
  -4  -1   2  198.32    5.04
   4   1   2  196.97    5.01
  -4   1  -2  198.65    5.08
  -4  -1   2  196.98    5.06
   4  -1  -2  195.73    5.05
  -4  -1   2  199.25    5.06
  -4  -1   2  199.05    4.97
  -4   1  -2  199.64    4.97
   4  -1  -2  199.88    5.08
  -4  -1  -2  186.62    4.99
   4   1  -2  196.10    5.03
   4  -1   2  198.18    5.03
  -4   1   2  200.15    5.08
  -4   1   2  199.87    5.08
   4  -1   2  201.49    5.06
   4   1  -2  196.11    5.09
  -4   1   2  198.63    5.07
  -4  -1  -2  203.32    5.03
   4   1  -2  199.77    4.97
  -4  -1  -2  197.82    5.09
  -4  -1  -2  201.35    4.89
  -4  -1  -2  198.56    5.08
  -4   1   2  202.62    5.05
   4   1  -2  198.27    5.04
   4   1  -2  196.66    5.07
   4  -1   2  201.26    5.20
   4   1  -2  195.79    5.04
  -4  -2   2   10.16    0.51
  -4   2  -2    7.85    0.55
   4   2   2    7.62    0.54
  -4  -2   2    9.03    0.58
  -4  -2   2    9.88    0.51
  -4  -2   2    9.39    0.55
  -4   2  -2    8.97    0.53
   4   2   2    8.20    0.40
   4  -2  -2    9.60    0.54
   4   2   2    9.26    0.47
   4   2   2    9.42    0.48
  -4   2  -2    8.06    0.46
   4   2   2    9.13    0.57
  -4   2  -2   10.01    0.59
  -4  -2   2    9.93    0.55
   4   2   2    8.92    0.58
  -4   2  -2   10.35    0.61
   4  -2  -2    8.75    0.58
  -4  -2  -2    8.65    0.45
  -4   2   2    8.63    0.50
  -4   2   2    8.94    0.55
  -4  -2  -2    9.03    0.45
   4  -2   2    8.81    0.56
   4   2  -2    8.90    0.57
  -4  -2  -2    8.21    0.53
   4  -2   2    9.75    0.59
  -4   2   2    7.87    0.51
   4   2  -2    9.54    0.47
  -4   2   2    9.14    0.59
   4   2  -2    8.43    0.59
   4  -2   2   10.23    0.54
   4   2  -2   10.27    0.53
   4  -2   2    8.88    0.46
   4  -3  -2    4.11    0.47
   4   3   2    3.57    0.48
  -4   3  -2    4.18    0.50
  -4   3  -2    3.54    0.34
   4  -3  -2    3.08    0.28
  -4   3  -2    2.87    0.40
  -4   3  -2    4.69    0.52
  -4  -3   2    2.84    0.38
   4  -3  -2    3.32    0.34
  -4  -3   2    3.26    0.44
   4   3   2    3.40    0.33
   4   3   2    3.30    0.33
   4   3   2    3.12    0.40
   4   3   2    3.32    0.34
  -4   3  -2    2.83    0.41
   4   3  -2    3.80    0.47
  -4  -3  -2    2.92    0.39
   4  -3   2    4.10    0.48
   4   3  -2    3.69    0.34
  -4   3   2    2.73    0.41
  -4  -3  -2    4.20    0.34
   4   3  -2    3.19    0.36
   4  -3   2    3.08    0.34
   4  -3   2    2.95    0.39
  -4   3   2    4.35    0.49
  -4   3   2    2.73    0.39
   4   3  -2    3.55    0.37
   4   3  -2    2.98    0.39
   4  -3   2    3.49    0.35
  -4   3   2    2.62    0.30
  -4   3   2    3.04    0.44
  -4   4  -2   23.17    1.01
   4   4   2   22.45    0.81
  -4  -4   2   22.80    0.92
   4  -4  -2   24.50    0.78
  -4  -4   2   23.16    0.87
  -4   4  -2   22.53    0.99
  -4   4  -2   23.64    1.02
   4   4   2   22.70    0.93
   4   4   2   22.57    0.99
   4   4   2   23.12    0.89
   4  -4  -2   22.32    0.77
   4  -4  -2   22.06    0.96
   4   4   2   23.24    0.84
  -4  -4  -2   21.85    0.92
   4  -4   2   23.25    0.77
   4   4  -2   23.81    0.94
  -4   4   2   23.13    0.99
  -4   4   2   24.00    1.03
  -4   4   2   24.63    1.06
  -4   4   2   23.20    0.75
   4   4  -2   23.19    1.02
   4  -4   2   23.77    0.85
   4   4  -2   22.98    0.88
   4   4  -2   22.27    0.88
  -4  -4  -2   23.06    0.80
   4  -4   2   23.95    1.00
  -4   4   2   21.29    0.96
  -4  -5   2   36.36    1.22
   4  -5  -2   34.83    0.98
   4  -5  -2   33.32    1.31
   4   5   2   36.09    1.38
  -4  -5   2   35.40    1.25
   4  -5  -2   35.99    1.12
  -4   5  -2   37.93    1.40
   4   5   2   35.00    1.25
  -4   5  -2   35.38    1.20
   4   5   2   36.32    1.29
  -4   5  -2   36.83    1.42
   4   5   2   35.73    1.16
  -4   5   2   33.15    1.33
  -4  -5  -2   35.03    1.12
   4   5  -2   36.90    1.27
  -4  -5  -2   36.21    1.25
  -4   5   2   36.20    1.45
  -4   5   2   35.58    1.36
   4   5  -2   35.98    1.42
   4  -5   2   35.89    1.00
   4  -5   2   35.03    1.36
   4  -5   2   36.26    1.20
  -4   5   2   36.83    1.44
   4   5  -2   36.12    1.26
   4   5  -2   37.80    1.25
   4   6   2    4.56    0.45
   4   6   2    4.51    0.50
   4   6   2    4.57    0.45
  -4   6  -2    4.85    0.61
   4  -6  -2    4.60    0.41
  -4   6  -2    4.80    0.68
  -4  -6   2    4.41    0.45
   4  -6  -2    5.53    0.62
   4   6   2    5.66    0.70
  -4   6  -2    4.69    0.48
  -4   6  -2    4.50    0.69
   4   6  -2    4.14    0.51
   4  -6   2    4.96    0.64
   4   6  -2    4.59    0.49
   4  -6   2    4.28    0.44
   4   6  -2    4.65    0.63
   4   6  -2    4.71    0.51
  -4   6   2    6.16    0.69
  -4   6   2    4.54    0.58
  -4   6   2    3.30    0.61
  -4   6   2    3.60    0.69
   4   7   2   10.28    1.03
  -4   7  -2    9.59    0.84
  -4  -7   2    9.65    0.65
  -4   7  -2    8.40    0.86
   4   7   2    8.37    0.81
  -4   7  -2    8.73    0.88
   4  -7  -2    8.34    0.52
   4   7   2    7.45    0.56
   4   7   2    8.14    0.61
   4   7   2    8.78    0.59
  -4   7  -2    8.72    0.62
  -4   7  -2    7.52    0.75
  -4   7   2    7.23    0.76
   4   7  -2    8.77    0.87
   4  -7   2    8.51    0.75
   4   7  -2    8.30    0.66
   4   7  -2    8.90    0.86
  -4   7   2    7.99    0.84
   4   7  -2    8.83    0.67
   4   7  -2    8.13    0.64
  -4   7   2    8.12    0.93
  -4   7   2    7.74    0.73
   4   8   2   11.61    0.69
  -4   8  -2   12.02    1.03
  -4   8  -2   12.50    1.13
   4  -8  -2   12.39    0.95
  -4   8  -2   12.67    1.11
  -4   8  -2   11.90    0.75
   4   8   2   11.99    1.01
   4   8   2   13.51    0.80
  -4  -8   2   12.57    0.96
   4   8   2   11.96    1.10
   4   8   2   10.87    0.69
  -4   8   2   13.05    1.18
  -4   8   2   12.85    1.14
   4   8  -2   12.62    1.08
   4   8  -2   12.97    1.03
   4   8  -2   12.57    0.82
  -4   8   2   13.24    1.00
   4   8  -2   11.64    0.74
   4  -8   2   10.15    0.82
   4   8  -2   11.18    0.81
  -4   8   2   12.75    1.06
  -4   9  -2   -0.44    0.49
   4   9   2    0.93    0.36
   4   9   2   -0.01    0.31
   4   9   2    0.17    0.56
  -4   9  -2    0.40    0.59
   4   9   2    0.90    0.51
  -4   9  -2    0.51    0.77
  -4   9   2    0.27    0.58
   4   9  -2    0.28    0.65
   4   9  -2    0.29    0.42
   4   9  -2   -0.32    0.57
  -4   9   2   -0.56    0.71
  -4   9   2    0.11    0.50
   4  10   2    3.78    0.56
  -4  10  -2    4.26    0.82
  -4  10  -2    5.19    1.21
  -4  10  -2    3.54    0.93
   4  10   2    4.14    0.78
  -4  10   2    5.57    1.10
  -4  10   2    4.86    1.06
  -4  10   2    2.28    0.82
   4  10  -2    3.37    0.80
   4  10  -2    4.31    0.70
   5   0  -2   67.30    1.96
   5   0  -2   66.46    1.93
   5   0   2   66.78    2.00
   5   0  -2   64.93    1.98
  -5   0  -2   68.23    1.79
  -5   0   2   70.01    1.95
   5   0   2   68.67    1.78
  -5   0   2   66.32    1.96
  -5   0  -2   63.93    1.93
   5   0   2   66.19    1.95
  -5   0   2   64.83    1.94
  -5   0  -2   66.34    1.94
  -5   0  -2   67.79    1.98
  -5   0  -2   64.40    1.91
   5   0  -2   67.54    1.85
   5   0   2   68.54    1.95
   5   0  -2   66.93    1.93
   5   0   2   65.35    1.99
   5   0  -2   68.16    1.97
   5   1   2  207.55    5.04
   5  -1  -2  203.96    5.15
   5   1   2  182.95    5.26
   5  -1  -2  204.04    5.24
  -5   1  -2  207.06    5.13
   5  -1  -2  202.34    5.22
  -5  -1   2  202.75    5.27
   5  -1  -2  201.39    5.25
  -5   1  -2  200.33    5.21
   5   1   2  203.79    5.19
  -5  -1   2  205.56    5.22
  -5   1  -2  204.95    5.26
  -5  -1   2  205.60    5.24
   5   1   2  211.47    5.31
  -5  -1   2  204.75    5.12
   5   1   2  203.52    5.20
   5   1   2  199.68    5.25
  -5   1  -2  203.13    5.23
   5  -1  -2  210.61    5.28
  -5  -1   2  201.36    5.24
   5  -1  -2  207.23    5.16
  -5  -1   2  202.98    5.21
  -5   1  -2  199.29    5.37
   5  -1   2  206.44    5.26
  -5  -1  -2  201.81    5.17
   5   1  -2  203.01    5.21
   5   1  -2  201.68    5.24
  -5  -1  -2  204.16    5.03
  -5   1   2  201.09    5.23
  -5   1   2  201.12    5.25
   5  -1   2  201.43    5.20
  -5  -1  -2  198.66    5.25
   5   1  -2  202.18    5.28
  -5  -1  -2  203.47    5.18
  -5   1   2  205.98    5.17
   5   1  -2  199.18    5.21
  -5   1   2  197.27    5.24
  -5   1   2  202.41    5.22
   5   1  -2  202.40    5.22
   5   1  -2  207.76    5.12
  -5  -1  -2  206.19    5.21
  -5   2  -2    1.32    0.37
  -5   2  -2    0.86    0.27
   5  -2  -2    0.53    0.27
  -5  -2   2    0.64    0.33
   5  -2  -2    0.78    0.36
   5  -2  -2    0.90    0.31
   5   2   2    0.62    0.18
   5   2   2    0.60    0.34
   5   2   2    0.79    0.26
   5  -2  -2    0.83    0.28
   5   2   2    0.73    0.25
  -5   2  -2    1.48    0.36
   5   2   2    0.94    0.28
  -5  -2   2    1.21    0.27
   5   2   2    0.86    0.34
  -5   2  -2    1.09    0.32
  -5  -2   2    0.52    0.27
   5  -2   2    0.48    0.27
   5  -2   2    1.19    0.33
   5   2  -2    0.74    0.29
   5  -2   2    1.06    0.32
   5   2  -2    1.28    0.39
   5   2  -2    0.43    0.31
  -5   2   2    1.23    0.33
   5   2  -2    0.54    0.31
   5   2  -2    0.51    0.22
  -5   2   2    0.91    0.33
  -5   2   2    0.85    0.34
  -5  -2  -2    0.58    0.33
  -5   2   2    0.84    0.33
   5  -2   2    1.58    0.36
  -5  -2  -2    0.93    0.22
   5  -3  -2   11.43    0.71
  -5   3  -2   11.45    0.71
  -5   3  -2   11.28    0.69
   5   3   2   10.46    0.68
  -5   3  -2   10.84    0.55
   5   3   2   11.20    0.57
  -5   3  -2   11.19    0.67
  -5   3  -2   10.69    0.72
   5   3   2   10.86    0.69
  -5  -3   2   10.96    0.59
   5  -3  -2   11.06    0.50
   5  -3  -2    9.54    0.57
   5   3   2   10.82    0.52
   5   3   2   10.33    0.54
   5  -3   2   11.96    0.57
  -5   3   2   10.59    0.70
  -5   3   2   10.81    0.65
   5   3  -2    9.90    0.67
   5  -3   2   11.29    0.70
   5   3  -2   11.41    0.61
   5  -3   2   10.85    0.60
  -5   3   2   11.68    0.56
  -5   3   2   11.29    0.67
   5   3  -2    9.86    0.55
  -5  -3  -2   11.57    0.56
   5   3  -2   11.00    0.61
   5   3  -2   11.33    0.70
  -5   3   2   11.13    0.68
  -5   4  -2    7.18    0.65
  -5   4  -2    7.17    0.62
  -5   4  -2    5.67    0.57
   5  -4  -2    6.38    0.45
  -5   4  -2    5.36    0.41
  -5  -4   2    7.01    0.50
   5   4   2    6.71    0.48
   5  -4  -2    5.93    0.60
   5   4   2    7.40    0.48
   5   4   2    7.15    0.59
   5  -4  -2    6.62    0.40
   5   4   2    7.29    0.67
   5   4   2    7.54    0.46
  -5   4  -2    7.91    0.62
  -5   4   2    7.09    0.63
   5  -4   2    7.14    0.46
  -5   4   2    6.65    0.65
   5   4  -2    6.79    0.52
   5   4  -2    6.69    0.67
   5  -4   2    6.74    0.45
   5   4  -2    7.63    0.60
  -5   4   2    6.19    0.59
  -5   4   2    5.65    0.57
  -5  -4  -2    7.44    0.45
  -5   4   2    6.73    0.42
   5  -4   2    8.01    0.64
   5   4  -2    6.83    0.51
   5   5   2   30.78    1.07
  -5   5  -2   31.67    1.34
  -5   5  -2   33.18    1.36
   5  -5  -2   30.71    1.01
   5   5   2   30.82    1.20
  -5   5  -2   29.63    1.27
   5  -5  -2   31.05    1.28
  -5   5  -2   30.32    1.31
   5   5   2   30.66    1.31
   5   5   2   31.05    1.09
   5  -5  -2   30.46    0.98
  -5  -5   2   30.81    1.12
   5   5  -2   29.87    1.15
  -5   5   2   30.73    1.34
   5  -5   2   30.03    1.29
   5   5  -2   30.06    1.35
  -5   5   2   32.23    1.32
   5  -5   2   33.84    1.11
   5  -5   2   32.69    1.00
  -5   5   2   26.82    1.26
  -5   5   2   28.89    0.96
  -5   5   2   32.02    1.35
  -5  -5  -2   30.29    1.04
   5   5  -2   30.84    1.15
   5   5  -2   31.29    1.22
  -5   6  -2    0.80    0.49
  -5   6  -2    0.89    0.54
   5  -6  -2    0.94    0.27
  -5   6  -2    0.47    0.38
   5   6   2    0.71    0.50
   5  -6  -2    1.28    0.44
   5   6   2    0.95    0.31
  -5   6  -2    1.99    0.58
   5   6   2    0.71    0.29
  -5  -6   2    0.88    0.30
  -5   6   2    0.62    0.42
   5   6  -2    1.06    0.36
   5   6  -2    0.26    0.37
  -5   6   2    1.41    0.53
  -5  -6  -2    1.32    0.32
  -5   6   2    0.68    0.44
  -5   6   2    0.49    0.48
   5  -6   2    1.04    0.44
   5   6  -2    1.16    0.55
   5  -6   2    0.78    0.31
   5   6  -2    1.00    0.34
   5   7   2    3.76    0.44
   5   7   2    3.10    0.49
   5   7   2    3.21    0.67
  -5   7  -2    2.71    0.64
  -5  -7   2    3.20    0.45
   5  -7  -2    2.01    0.51
   5   7   2    3.57    0.62
   5   7   2    3.69    0.46
  -5   7  -2    2.91    0.59
  -5   7  -2    2.50    0.66
  -5   7  -2    2.90    0.73
  -5   7   2    2.90    0.56
  -5   7   2    2.67    0.75
  -5   7   2    2.03    0.59
   5   7  -2    3.31    0.53
   5   7  -2    3.08    0.48
  -5   7   2    3.14    0.69
   5  -7   2    4.30    0.66
   5   7  -2    2.80    0.62
   5   8   2    0.42    0.40
   5   8   2    0.72    0.35
  -5   8  -2    1.42    0.63
   5   8   2    0.95    0.34
   5   8   2    0.14    0.50
  -5   8  -2    0.41    0.71
  -5   8  -2    0.23    0.53
   5   8   2    2.14    0.71
   5  -8  -2    0.27    0.39
   5   8  -2    0.21    0.38
   5   8  -2    1.39    0.41
  -5   8   2    0.71    0.64
   5   8  -2    0.31    0.57
   5   8  -2    0.78    0.61
   5  -8   2    1.17    0.53
  -5   8   2   -0.50    0.46
  -5   8   2   -0.55    0.51
   5   8  -2    0.89    0.41
  -5   9  -2    7.03    1.01
  -5   9  -2    5.21    0.87
   5   9   2    5.72    0.85
   5   9   2    5.74    1.03
   5   9   2    5.66    0.60
  -5   9  -2    6.91    1.17
   5   9  -2    5.57    1.04
  -5   9   2    5.57    1.02
   5   9  -2    5.46    0.67
   5   9  -2    7.20    0.96
  -5   9   2    6.07    0.91
  -5   9   2    5.93    1.11
   6   0   2   13.06    0.52
  -6   0   2   12.47    0.58
   6   0  -2   12.24    0.73
  -6   0  -2   12.67    0.77
  -6   0   2   13.38    0.70
  -6   0  -2   13.58    0.72
  -6   0  -2   12.93    0.66
   6   0   2   12.81    0.66
   6   0  -2   12.98    0.59
  -6   0  -2   13.59    0.55
   6   0   2   13.65    0.71
   6   0   2   12.14    0.73
   6   0   2   12.40    0.71
   6   0  -2   13.12    0.67
  -6   0   2   13.20    0.73
   6   0   2   13.38    0.72
   6   0  -2   12.48    0.70
   6   0  -2   13.23    0.73
  -6   0   2   13.11    0.73
  -6   1  -2    2.40    0.40
   6   1   2    2.38    0.38
   6  -1  -2    1.85    0.40
   6   1   2    2.79    0.38
  -6   1  -2    2.77    0.41
   6  -1  -2    2.81    0.39
   6   1   2    2.56    0.48
   6   1   2    2.80    0.39
   6   1   2    2.47    0.42
   6   1   2    2.82    0.28
  -6   1  -2    2.85    0.33
  -6   1  -2    2.66    0.43
  -6   1   2    4.10    0.50
   6   1  -2    3.44    0.48
  -6  -1  -2    2.66    0.40
  -6  -1  -2    3.10    0.41
  -6  -1  -2    2.87    0.28
   6  -1   2    2.17    0.30
   6   1  -2    2.60    0.45
  -6   1   2    3.92    0.40
   6  -1   2    3.46    0.48
   6  -1   2    2.16    0.41
  -6   2  -2    8.78    0.57
  -6   2  -2    9.32    0.68
   6   2   2    9.90    0.58
   6   2   2    8.82    0.58
  -6  -2   2   10.61    0.63
   6  -2  -2   11.64    0.69
  -6   2  -2    8.72    0.64
  -6  -2   2   11.02    0.54
   6  -2  -2    8.12    0.61
  -6   2  -2    9.24    0.65
   6  -2  -2   11.03    0.60
   6   2   2    9.05    0.66
   6   2   2    9.53    0.45
   6  -2  -2   11.32    0.72
   6   2   2    8.44    0.64
  -6   2  -2    9.38    0.57
  -6   2   2    9.23    0.59
   6   2  -2    9.63    0.65
   6  -2   2    7.97    0.60
   6  -2   2    9.08    0.68
   6   2  -2   10.52    0.74
   6   2  -2   10.44    0.61
  -6  -2  -2    9.61    0.46
   6   2  -2   11.49    0.53
  -6   2   2    8.95    0.56
  -6   2   2    9.58    0.63
   6   2  -2   11.03    0.65
   6  -2   2   10.59    0.68
  -6   2   2    9.42    0.69
  -6   3  -2    8.56    0.61
   6   3   2    7.23    0.52
  -6   3  -2    6.68    0.59
   6   3   2    7.48    0.49
   6  -3  -2    6.79    0.43
  -6   3  -2    7.56    0.60
   6  -3  -2    6.84    0.55
   6   3   2    5.98    0.59
  -6   3  -2    6.43    0.47
   6   3   2    6.45    0.43
   6   3   2    6.33    0.59
  -6   3  -2    6.40    0.64
  -6  -3   2    6.68    0.49
   6  -3  -2    6.11    0.62
  -6   3   2    5.70    0.46
  -6   3   2    6.10    0.61
   6   3  -2    6.15    0.60
   6  -3   2    6.31    0.61
   6  -3   2    6.66    0.55
  -6   3   2    6.18    0.58
   6   3  -2    6.15    0.51
  -6  -3  -2    6.82    0.55
  -6   3   2    7.04    0.59
  -6   3   2    6.42    0.58
   6   3  -2    7.04    0.46
   6   3  -2    5.89    0.62
   6   3  -2    6.73    0.55
   6  -3   2    6.50    0.46
  -6   4  -2    7.16    0.71
   6  -4  -2    6.31    0.54
   6   4   2    7.04    0.67
   6   4   2    7.21    0.48
  -6   4  -2    8.34    0.70
   6   4   2    6.72    0.72
   6   4   2    7.16    0.51
   6  -4  -2    7.44    0.46
  -6   4  -2    7.43    0.51
   6   4   2    7.77    0.54
  -6   4  -2    8.05    0.68
  -6   4   2    7.98    0.75
   6  -4   2    7.40    0.49
   6   4  -2    8.73    0.76
   6  -4   2    7.90    0.70
  -6   4   2    6.68    0.48
   6  -4   2    6.86    0.55
   6   4  -2    8.02    0.59
   6   4  -2    7.74    0.68
  -6   4   2    6.54    0.61
  -6   4   2    6.16    0.64
   6   4  -2    8.72    0.58
  -6  -4  -2    6.87    0.50
  -6   5  -2    3.82    0.61
   6  -5  -2    2.87    0.54
   6  -5  -2    4.27    0.45
   6   5   2    3.86    0.44
  -6   5  -2    3.38    0.65
  -6   5  -2    4.08    0.64
   6   5   2    3.17    0.52
   6   5   2    4.46    0.68
   6  -5  -2    3.16    0.33
   6   5   2    3.95    0.44
  -6  -5   2    3.93    0.46
  -6   5  -2    3.68    0.58
  -6   5   2    3.59    0.63
   6   5  -2    4.09    0.57
   6  -5   2    3.63    0.42
   6   5  -2    4.30    0.66
  -6  -5  -2    4.04    0.43
   6   5  -2    5.13    0.54
  -6   5   2    3.06    0.59
   6  -5   2    3.81    0.41
   6  -5   2    3.33    0.58
  -6   5   2    3.36    0.60
  -6   5   2    4.22    0.58
   6   5  -2    4.00    0.48
   6   6   2   32.67    1.36
  -6   6  -2   33.39    1.51
   6  -6  -2   34.42    1.17
   6   6   2   32.55    1.18
  -6   6  -2   33.94    1.53
   6   6   2   33.41    1.48
   6   6   2   34.37    1.22
   6  -6  -2   31.20    1.03
  -6  -6   2   30.66    1.20
  -6   6  -2   31.50    1.49
   6  -6  -2   30.57    1.38
  -6   6  -2   29.82    1.46
  -6  -6  -2   32.49    1.14
  -6   6   2   31.74    1.49
   6  -6   2   31.15    1.06
  -6   6   2   33.77    1.51
   6   6  -2   31.59    1.25
   6  -6   2   31.10    1.59
   6   6  -2   33.67    1.51
   6   6  -2   33.44    1.37
  -6   6   2   32.72    1.44
   6   6  -2   33.95    1.30
  -6   6   2   31.30    1.48
  -6   7  -2    1.16    0.51
   6   7   2    0.27    0.30
   6   7   2    0.55    0.31
  -6   7  -2    0.76    0.58
   6  -7  -2    0.16    0.37
   6   7   2    0.46    0.55
  -6   7  -2    0.90    0.58
   6   7   2    1.08    0.45
   6   7  -2    0.30    0.51
   6   7  -2    0.92    0.39
   6  -7   2    0.88    0.48
  -6   7   2    0.73    0.47
  -6   7   2    0.33    0.56
  -6   7   2    0.20    0.59
   6   7  -2    1.36    0.50
   6   8   2    1.74    0.40
   6   8   2    1.94    0.74
   6  -8  -2    1.03    0.64
  -6   8  -2    1.93    0.65
  -6   8  -2    0.99    0.64
   6   8   2    2.33    0.51
  -6   8  -2    1.35    0.76
   6   8   2    2.03    0.40
   6   8  -2    2.25    0.49
  -6   8   2    2.27    0.75
   6   8  -2    2.38    0.56
   6   8  -2    1.40    0.67
  -6   8   2    1.80    0.57
   6   8  -2    2.51    0.52
   6  -8   2    1.91    0.54
   6   8  -2    1.90    0.74
  -6   8   2    2.43    0.79
  -6   9  -2    1.46    0.80
   6   9   2    2.04    0.68
  -6   9  -2    2.20    0.77
   6   9   2    2.21    0.45
  -6   9  -2    3.33    0.83
   6   9   2    2.87    0.85
   6   9   2    2.63    0.43
  -6   9   2    3.64    0.79
   6   9  -2    2.41    0.54
   6   9  -2    2.89    0.78
  -6   9   2    2.28    0.88
  -6   9   2   -0.04    0.80
   6   9  -2    3.66    0.87
  -7   0  -2   56.72    1.84
   7   0  -2   56.64    1.85
   7   0   2   57.68    1.91
   7   0  -2   58.49    1.70
   7   0   2   58.61    1.87
   7   0   2   58.30    1.86
   7   0  -2   57.61    1.83
  -7   0   2   54.55    1.82
   7   0  -2   57.19    1.89
   7   0   2   56.01    1.83
  -7   0  -2   58.18    1.84
  -7   0   2   55.81    1.70
   7   0  -2   55.10    1.86
  -7   0  -2   58.91    1.72
   7   0   2   58.05    1.63
  -7   0   2   57.02    1.88
   7   1   2   28.01    1.09
  -7  -1   2   28.27    1.13
   7   1   2   26.98    0.88
   7  -1  -2   27.49    1.17
   7  -1  -2   28.40    1.01
   7   1   2   25.63    1.08
  -7   1  -2   26.43    0.96
  -7  -1   2   27.33    0.96
   7   1   2   27.77    1.14
  -7   1  -2   28.74    1.18
  -7  -1   2   26.86    1.10
   7   1   2   27.81    1.18
   7  -1  -2   29.96    1.17
  -7   1  -2   27.36    1.12
   7  -1  -2   27.10    1.03
   7  -1  -2   27.89    1.14
  -7   1   2   27.56    1.12
  -7  -1  -2   27.07    0.89
   7   1  -2   26.19    1.16
  -7   1   2   26.17    1.16
  -7  -1  -2   26.92    1.10
  -7  -1  -2   26.88    1.09
   7   1  -2   28.16    1.13
   7   1  -2   27.03    1.12
   7   1  -2   26.35    1.09
   7  -1   2   26.75    1.15
   7  -1   2   27.30    1.15
  -7   1   2   26.28    1.01
   7  -2  -2    1.81    0.36
   7   2   2    2.17    0.27
  -7   2  -2    1.99    0.42
  -7   2  -2    1.48    0.34
   7  -2  -2    1.50    0.38
  -7  -2   2    1.68    0.32
   7  -2  -2    1.35    0.40
   7   2   2    1.68    0.44
   7   2   2    2.04    0.38
   7   2   2    2.05    0.61
  -7  -2   2    1.27    0.36
   7   2   2    1.70    0.44
  -7   2  -2    2.36    0.50
  -7   2   2    1.44    0.45
   7   2  -2    1.39    0.39
  -7   2   2    2.33    0.45
   7   2  -2    1.78    0.48
   7  -2   2    1.46    0.44
   7   2  -2    1.88    0.44
   7  -2   2    1.18    0.42
  -7   2   2    1.92    0.40
   7   2  -2    2.07    0.41
  -7  -2  -2    1.80    0.36
  -7  -2  -2    1.82    0.32
   7  -2   2    1.46    0.37
   7   2  -2    1.57    0.29
  -7   2   2    1.55    0.42
   7   3   2   16.55    0.97
  -7   3  -2   15.25    0.87
  -7  -3   2   16.57    0.76
   7  -3  -2   16.40    0.86
   7   3   2   16.45    0.78
  -7  -3   2   14.61    0.78
   7   3   2   15.83    0.80
  -7   3  -2   17.11    0.82
   7  -3  -2   16.10    0.94
   7   3   2   16.45    0.95
   7  -3  -2   15.59    0.71
  -7   3  -2   18.50    0.99
  -7   3   2   15.95    0.88
   7  -3   2   16.66    0.84
   7   3  -2   15.86    0.81
   7   3  -2   15.52    0.83
   7   3  -2   15.07    0.93
   7   3  -2   17.04    0.75
  -7  -3  -2   17.77    0.79
   7   3  -2   16.67    0.94
  -7   3   2   15.93    0.95
  -7   3   2   15.00    0.93
   7  -3   2   15.67    0.94
  -7   3   2   16.57    0.87
   7   4   2    3.24    0.59
  -7   4  -2    3.78    0.66
   7   4   2    3.11    0.45
  -7  -4   2    3.21    0.46
   7   4   2    3.86    0.45
   7  -4  -2    3.90    0.50
  -7   4  -2    3.40    0.56
   7  -4  -2    2.76    0.55
  -7   4  -2    3.22    0.57
   7   4   2    3.72    0.42
   7   4   2    2.86    0.54
  -7   4  -2    5.28    0.74
   7  -4  -2    3.35    0.38
   7  -4   2    4.03    0.50
  -7   4   2    3.68    0.54
   7   4  -2    3.94    0.69
  -7   4   2    3.25    0.61
  -7   4   2    3.76    0.57
  -7   4   2    4.11    0.63
   7   4  -2    3.76    0.53
  -7  -4  -2    4.13    0.47
   7   4  -2    3.60    0.62
   7  -4   2    5.05    0.69
   7   4  -2    2.93    0.45
   7  -5  -2   -0.49    0.31
  -7   5  -2    0.11    0.36
   7   5   2    0.46    0.54
   7   5   2   -0.06    0.39
   7  -5  -2    0.53    0.25
  -7   5  -2    0.74    0.47
  -7   5  -2    0.06    0.28
   7  -5  -2    0.03    0.39
  -7  -5   2   -0.07    0.26
   7   5   2    0.43    0.28
   7   5   2   -0.24    0.28
  -7   5  -2    0.40    0.53
  -7   5  -2    0.12    0.46
   7   5  -2   -0.07    0.28
   7  -5   2    0.25    0.44
   7   5  -2    0.00    0.46
  -7   5   2    0.47    0.44
   7   5  -2    0.06    0.39
  -7   5   2   -0.02    0.27
  -7   5   2   -0.41    0.40
   7   5  -2    0.00    0.32
  -7   5   2   -0.28    0.49
  -7  -5  -2    0.25    0.24
   7  -5   2   -0.20    0.33
   7  -6  -2    8.89    0.83
   7   6   2    8.07    0.64
  -7   6  -2    9.47    0.87
  -7   6  -2    9.93    0.92
   7  -6  -2    8.49    0.58
   7  -6  -2   10.44    0.68
   7   6   2    9.17    0.65
  -7   6  -2    8.63    0.92
  -7   6  -2   11.04    1.02
   7   6   2   10.16    0.81
  -7  -6   2    9.31    0.65
   7   6   2    8.56    0.89
  -7  -6  -2   10.02    0.64
   7  -6   2    8.88    0.85
  -7   6   2    8.93    0.94
  -7   6   2    7.86    0.79
  -7   6   2   10.11    1.00
   7   6  -2    8.71    0.69
   7  -6   2    8.42    0.61
   7   6  -2   10.52    0.93
  -7   6   2   10.82    0.92
   7   6  -2    8.51    0.79
   7   6  -2   10.02    0.75
   7   7   2    8.27    0.66
  -7   7  -2    9.83    1.01
   7   7   2    8.63    0.99
   7   7   2    9.10    0.84
  -7   7  -2    7.64    1.17
   7  -7  -2   10.29    0.92
  -7   7  -2    8.52    1.00
   7   7  -2    9.86    1.05
   7   7  -2    8.93    0.89
  -7   7   2   10.52    1.03
   7  -7   2    7.82    0.86
  -7   7   2    9.46    1.08
  -7   7   2   10.36    0.99
   7   7  -2    9.54    0.77
   7   8   2    1.69    0.38
   7   8   2    0.66    0.50
   7   8   2   -0.04    0.63
  -7   8  -2    1.43    0.68
   7   8   2    0.59    0.37
  -7   8  -2    1.34    0.70
  -7   8  -2    1.06    0.62
   7   8   2    1.70    0.63
  -7   8   2    2.66    0.83
  -7   8   2    1.26    0.64
   7   8  -2    0.93    0.68
   7   8  -2    1.00    0.48
  -7   8   2    0.44    0.65
   7   8  -2    1.51    0.48
   7  -8   2    1.54    0.80
   7   9   2    5.50    1.02
   7   9   2    5.16    0.92
  -7   9  -2    5.01    1.07
  -7   9  -2    3.91    0.92
  -7   9  -2    6.42    1.21
   7   9   2    4.70    0.58
   7   9  -2    5.33    1.05
   7   9  -2    5.00    0.70
  -7   9   2    4.47    1.06
   7   9  -2    5.62    0.97
  -7   9   2    3.17    1.14
   8   0   2   13.40    0.96
  -8   0  -2   13.92    0.62
   8   0   2   14.61    0.86
  -8   0   2   13.59    0.84
   8   0  -2   13.13    0.85
   8   0   2   14.25    0.81
   8   0  -2   12.27    0.88
  -8   0   2   12.94    0.65
   8   0  -2   12.11    0.94
   8   0   2   13.21    0.78
  -8   0  -2   14.87    0.80
   8   0  -2   12.13    0.79
  -8   0   2   12.89    0.83
   8   0   2   13.53    0.60
   8   0  -2   12.89    0.66
  -8   1  -2    7.48    0.61
  -8  -1   2    6.27    0.49
   8   1   2    7.32    0.83
  -8   1  -2    7.68    0.71
   8   1   2    7.07    0.78
   8  -1  -2    7.61    0.61
  -8  -1   2    6.85    0.63
  -8   1  -2    7.30    0.51
   8  -1  -2    7.99    0.73
   8  -1  -2    7.23    0.69
  -8  -1   2    6.23    0.65
   8   1   2    7.60    0.76
   8   1   2    7.76    0.63
   8   1   2    7.38    0.42
   8  -1  -2    7.79    0.66
  -8   1   2    6.68    0.53
  -8   1   2    6.54    0.69
  -8  -1  -2    7.16    0.60
   8   1  -2    8.47    0.63
  -8  -1  -2    7.20    0.44
   8  -1   2    7.41    0.71
   8  -1   2    7.08    0.69
   8   1  -2    6.88    0.47
   8   1  -2    6.54    0.62
   8   1  -2    6.39    0.68
   8   1  -2    8.30    0.69
   8  -1   2    7.74    0.64
  -8  -1  -2    7.56    0.65
   8  -2  -2   16.42    0.88
   8   2   2   14.03    0.91
  -8   2  -2   16.00    0.77
   8  -2  -2   17.43    0.80
  -8   2  -2   16.35    1.01
   8   2   2   14.24    0.62
   8   2   2   14.21    0.94
   8   2   2   13.74    0.80
   8   2   2   14.85    0.85
  -8  -2   2   13.96    0.82
  -8  -2   2   14.89    0.74
   8  -2  -2   14.50    0.93
  -8   2  -2   12.47    0.90
   8   2  -2   14.56    0.69
  -8  -2  -2   13.05    0.79
   8  -2   2   14.36    0.93
  -8   2   2   17.27    0.84
   8  -2   2   14.07    0.88
   8   2  -2   15.53    0.92
  -8   2   2   16.10    0.98
   8   2  -2   16.33    0.91
   8   2  -2   15.98    0.86
   8   2  -2   16.13    0.95
  -8   2   2   16.21    0.92
  -8  -2  -2   15.14    0.65
   8   3   2   70.36    2.11
   8   3   2   70.91    2.45
  -8   3  -2   75.74    2.45
  -8  -3   2   75.09    2.22
  -8  -3   2   73.55    2.32
   8   3   2   75.91    2.48
  -8   3  -2   75.75    2.35
   8  -3  -2   74.77    2.21
   8   3   2   69.88    2.25
   8  -3  -2   78.93    2.36
   8  -3  -2   70.70    2.44
  -8   3  -2   76.90    2.51
   8   3   2   75.52    2.32
  -8   3   2   77.97    2.46
   8   3  -2   75.37    2.48
   8  -3   2   78.58    2.37
   8   3  -2   79.65    2.51
  -8   3   2   76.37    2.39
   8  -3   2   72.54    2.47
  -8   3   2   73.28    2.46
   8   3  -2   72.08    2.35
   8   3  -2   70.22    2.30
   8  -4  -2    4.17    0.43
  -8   4  -2    4.24    0.67
   8   4   2    3.97    0.62
   8   4   2    4.76    0.72
   8  -4  -2    3.88    0.55
   8   4   2    3.53    0.48
   8   4   2    4.98    0.58
   8  -4  -2    4.79    0.68
  -8   4  -2    4.51    0.67
  -8   4  -2    4.08    0.66
  -8  -4  -2    4.99    0.55
  -8   4   2    5.02    0.67
   8   4  -2    5.24    0.70
  -8   4   2    5.17    0.71
  -8   4   2    4.45    0.68
   8   4  -2    4.49    0.57
   8   4  -2    4.34    0.71
   8   4  -2    4.48    0.58
   8  -4   2    4.17    0.57
   8  -4   2    4.47    0.71
   8  -5  -2    2.13    0.34
   8   5   2    2.21    0.66
  -8  -5   2    0.70    0.36
   8  -5  -2    1.25    0.44
   8  -5  -2    1.32    0.51
  -8   5  -2    1.23    0.56
   8   5   2    1.40    0.52
  -8   5  -2    0.88    0.56
   8   5   2    1.18    0.39
  -8   5  -2    2.15    0.57
   8   5   2    1.50    0.38
   8  -5   2    1.15    0.54
   8   5  -2    2.23    0.47
   8   5  -2    2.41    0.65
   8  -5   2    0.35    0.39
  -8  -5  -2    1.73    0.36
  -8   5   2    2.24    0.59
  -8   5   2    1.48    0.47
   8   5  -2    1.27    0.42
  -8   5   2    2.44    0.62
  -8   5   2    1.31    0.63
   8   5  -2    1.77    0.53
   8   6   2   10.44    0.72
  -8  -6   2   10.07    0.71
   8  -6  -2    9.27    0.87
   8   6   2   11.27    0.71
   8   6   2   11.85    1.10
   8  -6  -2   10.44    0.59
   8   6   2   10.20    0.88
  -8   6  -2   11.77    0.95
  -8   6  -2   10.70    1.03
   8  -6  -2    9.06    0.73
  -8   6  -2   10.51    1.04
  -8   6   2    8.61    0.79
  -8   6   2   10.52    0.93
   8  -6   2    9.67    0.95
  -8  -6  -2   10.13    0.65
   8  -6   2    9.47    0.69
   8   6  -2   10.80    0.76
  -8   6   2   10.55    1.02
   8   6  -2   10.42    0.91
   8   6  -2   10.53    1.06
  -8   6   2   10.84    1.01
   8   6  -2   10.90    0.91
   8   7   2    0.36    0.32
   8  -7  -2    1.51    0.55
  -8   7  -2    0.46    0.60
   8   7   2    0.69    0.49
  -8   7  -2    0.43    0.58
  -8   7  -2    0.26    0.56
   8   7   2    0.23    0.34
   8   7   2   -0.66    0.48
   8   7  -2    0.31    0.48
   8  -7   2    0.52    0.49
   8   7  -2    0.42    0.59
  -8   7   2   -0.58    0.51
   8   7  -2   -0.12    0.37
  -8   7   2    0.43    0.55
  -8   7   2   -0.05    0.52
   8   7  -2   -0.18    0.35
  -8   8  -2   12.70    1.21
   8   8   2    9.56    0.79
  -8   8  -2   10.12    1.07
  -8   8  -2    9.52    1.22
   8   8   2    7.84    0.68
   8   8   2   10.52    1.20
   8   8   2   10.30    1.07
   8   8  -2    9.71    0.82
  -8   8   2   10.93    1.27
  -8   8   2    9.84    1.20
  -8   8   2   11.04    1.27
   8   8  -2    8.73    1.17
   8   8  -2    8.74    0.97
   9   0  -2   28.72    1.35
  -9   0   2   29.89    1.31
   9   0   2   32.52    1.36
   9   0  -2   32.53    1.55
  -9   0   2   31.84    1.38
  -9   0  -2   29.44    1.05
   9   0   2   28.40    1.28
   9   0   2   29.68    1.04
   9   0  -2   29.87    1.28
   9   0   2   30.11    1.35
  -9   0  -2   32.14    1.32
   9   0   2   31.26    1.42
  -9   0  -2   31.59    1.34
  -9   0   2   29.38    1.13
   9  -1  -2   24.18    1.22
  -9   1  -2   23.16    1.15
  -9   1  -2   24.44    0.97
   9   1   2   23.27    0.85
   9   1   2   24.35    1.11
   9   1   2   22.98    1.23
  -9  -1   2   23.04    0.94
  -9  -1   2   22.60    1.27
   9   1   2   23.98    1.19
   9   1   2   24.24    1.16
  -9  -1   2   22.83    1.16
   9  -1  -2   23.59    1.19
   9  -1  -2   23.38    1.08
  -9   1  -2   22.70    1.18
  -9  -1  -2   22.63    0.87
   9  -1   2   21.64    1.19
  -9   1   2   22.14    0.98
  -9   1   2   23.26    1.18
   9   1  -2   24.88    1.12
   9   1  -2   25.51    1.27
  -9  -1  -2   22.66    1.14
   9   1  -2   24.52    1.16
   9   1  -2   24.43    1.18
  -9   1   2   22.68    1.19
   9   1  -2   22.09    0.90
   9  -1   2   21.24    1.22
  -9  -1  -2   22.34    1.10
   9  -2  -2    2.40    0.48
   9   2   2    2.40    0.56
  -9  -2   2    1.78    0.47
   9   2   2    1.50    0.41
   9   2   2    2.16    0.34
  -9   2  -2    2.52    0.45
  -9  -2   2    1.90    0.40
   9   2   2    1.41    0.49
  -9   2  -2    2.20    0.51
   9   2   2    1.16    0.52
   9  -2  -2    2.51    0.57
  -9   2  -2    3.04    0.64
   9  -2  -2    1.79    0.54
   9  -2   2    1.26    0.46
  -9   2   2    1.59    0.56
   9   2  -2    2.46    0.47
  -9   2   2    2.23    0.55
   9   2  -2    2.00    0.54
  -9  -2  -2    2.38    0.35
  -9   2   2    1.94    0.47
   9   2  -2    1.08    0.49
   9   2  -2    1.74    0.37
  -9  -2  -2    2.24    0.48
   9   2  -2    1.79    0.59
   9  -2   2    2.49    0.57
   9  -2   2    1.29    0.43
  -9  -3   2   10.41    0.71
  -9   3  -2    8.77    0.82
   9   3   2    9.86    0.58
  -9   3  -2   10.78    1.11
   9  -3  -2   10.91    0.72
   9   3   2   10.38    0.76
  -9  -3   2    8.54    0.75
   9   3   2    9.97    0.80
   9   3   2   11.88    0.98
   9   3   2   11.18    0.96
   9  -3  -2   11.46    0.95
   9  -3  -2   12.10    0.85
  -9   3  -2   10.12    0.77
   9   3  -2   10.59    0.83
   9  -3   2   11.31    0.82
  -9   3   2   11.74    0.83
   9   3  -2   12.16    0.82
   9   3  -2   10.51    0.88
   9   3  -2   11.71    0.93
  -9   3   2   10.18    0.95
   9  -3   2   11.27    0.94
  -9   3   2   10.35    0.91
   9   4   2    1.06    0.37
  -9   4  -2    1.83    0.50
   9   4   2    1.87    0.60
   9  -4  -2    2.10    0.59
   9  -4  -2    1.23    0.37
  -9   4  -2    1.63    0.57
  -9   4  -2    0.96    0.53
   9   4   2    1.43    0.45
   9   4   2    2.38    0.60
  -9   4   2    1.73    0.61
   9  -4   2    1.52    0.58
   9   4  -2    1.14    0.57
  -9   4   2    0.52    0.50
  -9  -4  -2    1.21    0.37
   9   4  -2    1.01    0.44
   9   4  -2    1.24    0.41
  -9   4   2    1.57    0.50
  -9   5  -2   16.13    1.11
   9  -5  -2   16.83    0.99
   9   5   2   15.37    0.90
   9   5   2   13.46    0.85
   9  -5  -2   14.35    0.75
  -9   5  -2   15.78    1.19
   9   5   2   17.04    1.17
   9   5   2   15.63    1.11
  -9  -5   2   14.37    0.88
   9  -5  -2   14.88    1.09
  -9   5  -2   15.52    1.00
  -9   5   2   13.93    1.07
   9   5  -2   18.42    1.27
   9   5  -2   13.33    1.06
  -9   5   2   17.36    1.14
   9   5  -2   14.72    0.91
   9   5  -2   13.95    0.93
   9  -5   2   14.89    0.96
  -9  -5  -2   14.57    0.82
  -9   5   2   15.45    1.17
   9  -5   2   13.26    1.08
  -9  -6   2   -0.33    0.41
   9   6   2    0.08    0.63
   9   6   2    0.67    0.37
   9  -6  -2    0.79    0.48
  -9   6  -2    0.49    0.49
   9   6   2    0.83    0.53
  -9   6  -2    0.77    0.57
  -9   6  -2    0.52    0.67
   9   6   2    0.31    0.36
   9  -6  -2    0.04    0.39
   9   6  -2    0.03    0.36
   9   6  -2    0.23    0.38
  -9   6   2    1.32    0.94
   9   6  -2    0.60    0.51
   9  -6   2    0.49    0.51
   9   6  -2    1.64    0.67
  -9   6   2    0.15    0.61
  -9   6   2    0.19    0.58
   9  -6   2    0.33    0.41
   9   7   2    7.42    0.69
  -9   7  -2    6.59    0.94
   9  -7  -2    7.87    1.02
   9   7   2    7.64    0.98
  -9   7  -2    8.22    1.10
   9  -7  -2    6.67    0.64
  -9   7  -2    9.55    1.13
   9  -7  -2    7.45    0.56
   9   7   2    8.14    1.07
   9   7   2    7.13    0.67
   9   7  -2    7.30    0.92
   9   7  -2    7.04    0.76
   9  -7   2    6.82    0.97
  -9   7   2    8.62    1.04
  -9   7   2    8.37    1.07
  -9   7   2    7.76    1.13
   9   7  -2    7.64    1.06
   9  -7   2    7.12    0.71
   9   8   2    0.53    0.38
  -9   8  -2    0.09    0.71
  -9   8  -2    0.30    0.63
   9   8   2    0.99    0.68
  -9   8  -2    0.25    0.64
   9   8   2   -0.67    0.64
   9   8  -2    1.21    0.47
   9   8  -2   -0.27    0.59
   9   8  -2    0.55    0.74
  -9   8   2    1.06    0.64
  -9   8   2    0.19    0.62
  -9   8   2   -0.43    0.71
 -10   0   2    4.33    0.52
 -10   0   2    5.14    0.74
  10   0  -2    5.14    0.72
  10   0   2    4.54    0.64
  10   0  -2    4.67    0.70
 -10   0  -2    4.81    0.47
  10   0  -2    4.63    0.65
  10   0   2    6.08    0.76
  10   0   2    4.79    0.73
 -10   0  -2    6.15    0.76
 -10   0  -2    5.13    0.73
  10   0   2    4.02    0.64
  10   0   2    4.13    0.41
 -10   0   2    4.75    0.69
  10  -1  -2    3.94    0.63
  10   1   2    5.62    0.76
 -10   1  -2    5.92    0.74
 -10   1  -2    4.16    0.50
 -10  -1   2    4.58    0.68
  10   1   2    5.06    0.44
 -10   1  -2    4.89    0.73
 -10  -1   2    5.45    0.55
  10   1   2    4.68    0.70
  10   1   2    7.40    0.72
  10   1   2    4.54    0.70
 -10  -1   2    4.97    0.70
  10  -1  -2    4.65    0.71
  10   1  -2    5.56    0.79
 -10  -1  -2    4.53    0.71
  10  -1   2    5.21    0.77
 -10   1   2    5.18    0.58
  10  -1   2    4.93    0.68
 -10  -1  -2    5.29    0.45
 -10   1   2    4.21    0.69
  10  -1   2    4.66    0.61
 -10  -1  -2    4.43    0.69
  10   1  -2    7.12    0.83
 -10   1   2    4.95    0.74
  10   1  -2    5.91    0.73
  10   2   2   10.15    0.91
  10   2   2    7.62    0.52
  10   2   2   11.06    0.92
  10   2   2    8.51    0.87
 -10   2  -2    9.37    0.83
  10   2   2    6.99    0.75
 -10  -2   2    8.76    0.68
 -10  -2   2    8.16    0.82
  10  -2  -2   10.12    0.98
 -10   2  -2    9.23    0.73
 -10   2  -2    9.00    0.95
  10   2  -2    9.05    0.87
 -10   2   2   11.56    0.96
 -10  -2  -2    9.87    0.83
  10   2  -2    9.22    0.80
  10   2  -2   12.56    1.04
  10   2  -2   12.20    1.02
 -10   2   2   10.07    1.00
  10  -2   2   10.99    0.91
 -10  -2  -2    8.16    0.54
  10  -2   2    9.88    0.96
  10  -2   2    8.72    0.80
 -10   2   2    8.24    0.73
  10  -3  -2    0.75    0.64
 -10   3  -2    1.37    0.47
  10  -3  -2    1.28    0.48
 -10  -3   2    1.00    0.42
 -10   3  -2    1.38    0.60
  10  -3  -2    0.92    0.42
  10   3   2    0.78    0.60
  10   3   2    0.65    0.47
  10   3   2    1.00    0.53
 -10   3  -2    0.99    0.60
  10   3   2    0.27    0.27
 -10  -3   2    1.09    0.38
  10   3   2    1.30    0.49
 -10   3   2    0.42    0.46
  10  -3   2    0.59    0.53
  10   3  -2    0.40    0.45
  10   3  -2    2.50    0.67
  10  -3   2    0.90    0.43
  10   3  -2    1.20    0.43
  10   3  -2    0.74    0.59
 -10  -3  -2    0.83    0.40
  10  -3   2    2.26    0.54
 -10   3   2    1.25    0.59
 -10   3   2    0.55    0.52
 -10   4  -2   31.06    1.54
  10   4   2   27.17    1.32
  10  -4  -2   30.34    1.54
  10   4   2   27.95    1.50
  10   4   2   28.10    1.53
  10   4   2   27.38    1.26
 -10   4  -2   27.22    1.51
  10  -4  -2   27.80    1.17
 -10   4  -2   27.38    1.34
  10  -4  -2   29.59    1.39
 -10  -4  -2   28.02    1.32
 -10   4   2   30.41    1.44
  10   4  -2   29.44    1.51
 -10   4   2   27.51    1.53
  10  -4   2   28.47    1.34
  10   4  -2   28.81    1.53
  10   4  -2   26.43    1.33
  10  -4   2   28.50    1.67
 -10   4   2   27.29    1.43
 -10  -5   2    1.82    0.51
 -10   5  -2    1.19    0.63
  10   5   2    1.99    0.52
  10   5   2    1.87    0.68
 -10   5  -2    0.57    0.56
  10  -5  -2    1.23    0.49
  10  -5  -2    3.20    0.73
 -10   5  -2    2.60    0.67
  10   5   2    2.93    0.69
  10   5   2    2.86    0.49
  10  -5  -2    2.25    0.43
 -10   5   2    1.73    0.65
  10   5  -2    1.47    0.67
  10  -5   2    1.31    0.81
 -10  -5  -2    2.04    0.44
 -10   5   2    2.52    0.72
  10   5  -2    1.92    0.47
  10   5  -2    1.78    0.54
  10  -5   2    1.91    0.54
  10   5  -2    1.36    0.64
 -10   5   2    1.98    0.67
  10  -6  -2    1.69    0.67
  10   6   2    1.93    0.53
 -10   6  -2    2.12    0.70
  10  -6  -2    1.51    0.39
  10  -6  -2    1.86    0.66
  10   6   2    0.83    0.64
 -10   6  -2    1.38    0.60
 -10   6  -2    1.82    0.74
 -10   6   2    0.63    0.63
  10   6  -2    1.55    0.56
  10   6  -2    2.80    0.84
  10  -6   2    1.59    0.58
  10  -6   2    2.27    0.65
 -10   6   2    1.53    0.75
 -10   6   2    0.57    0.64
 -10   7  -2    2.36    0.82
 -10   7  -2    1.40    0.63
  10   7   2    1.26    0.43
  10   7   2    2.98    0.85
  10  -7  -2    1.92    0.52
 -10   7  -2    1.82    0.69
  10   7   2    1.47    0.77
  10  -7  -2    1.60    0.71
  10  -7   2    2.01    0.69
  10   7  -2    1.70    0.73
 -10   7   2    2.09    0.85
  10   7  -2    2.55    0.72
  10  -7   2    1.63    0.50
 -10   7   2    1.34    0.70
  10   7  -2    0.94    0.52
 -10   7   2    1.85    0.76
  10   8   2    1.42    0.46
  10   8   2    2.53    0.89
  10   8  -2    1.45    0.66
  10   8  -2    1.20    0.82
 -10   8   2    3.60    1.12
  11   0   2   72.96    2.55
  11   0  -2   78.78    2.71
 -11   0   2   77.04    2.64
  11   0  -2   78.64    2.69
 -11   0  -2   76.18    2.28
 -11   0   2   75.92    2.69
  11   0   2   76.08    2.69
  11   0   2   77.69    2.63
  11   0   2   73.97    2.65
 -11   0   2   75.40    2.35
 -11   0  -2   73.26    2.63
 -11   0  -2   76.36    2.62
  11   0  -2   77.05    2.58
  11   1   2    5.07    0.76
  11   1   2    3.62    0.70
  11  -1  -2    3.60    0.70
  11  -1  -2    4.05    0.68
 -11  -1   2    5.03    0.74
 -11   1  -2    5.90    0.86
  11   1   2    4.11    0.71
 -11   1  -2    4.89    0.79
 -11   1  -2    4.55    0.56
  11   1   2    4.16    0.45
 -11  -1   2    4.71    0.57
  11   1   2    4.67    0.69
  11  -1  -2    5.63    0.80
 -11  -1   2    4.66    0.77
  11   1  -2    5.18    0.77
 -11  -1  -2    5.18    0.49
  11   1  -2    5.20    0.71
  11   1  -2    4.63    0.76
  11  -1   2    4.10    0.71
 -11   1   2    4.27    0.57
  11  -1   2    4.54    0.68
  11  -1   2    3.62    0.77
 -11   1   2    5.19    0.83
 -11  -1  -2    5.26    0.72
 -11  -1  -2    3.08    0.64
  11   1  -2    4.35    0.77
 -11   1   2    3.41    0.71
 -11   2  -2   31.34    1.64
  11   2   2   31.36    1.54
 -11  -2   2   27.76    1.60
  11  -2  -2   32.56    1.61
 -11   2  -2   30.84    1.47
 -11  -2   2   31.77    1.26
 -11   2  -2   29.68    1.30
  11  -2  -2   33.25    1.39
  11  -2  -2   30.82    1.54
  11   2   2   32.88    1.51
  11   2   2   29.29    1.08
  11   2   2   27.79    1.35
  11   2   2   30.74    1.57
  11   2  -2   34.31    1.68
 -11   2   2   32.05    1.42
 -11  -2  -2   30.15    1.12
 -11   2   2   30.87    1.50
  11   2  -2   30.45    1.52
 -11  -2  -2   31.34    1.45
 -11   2   2   32.23    1.64
  11   2  -2   33.05    1.56
  11  -2   2   31.25    1.42
  11   2  -2   29.54    1.40
  11  -2   2   32.07    1.57
  11  -2   2   30.27    1.63
  11  -3  -2   29.62    1.47
 -11  -3   2   27.05    1.35
  11   3   2   28.61    1.34
  11   3   2   28.50    1.53
  11  -3  -2   30.10    1.30
  11   3   2   28.44    1.43
  11  -3  -2   28.19    1.57
 -11   3  -2   29.44    1.45
  11   3   2   28.07    1.09
 -11   3  -2   27.25    1.54
 -11   3  -2   26.62    1.27
  11   3   2   26.48    1.47
 -11  -3   2   28.44    1.18
  11  -3   2   29.83    1.58
 -11   3   2   26.19    1.43
 -11   3   2   29.65    1.34
  11   3  -2   28.05    1.57
  11   3  -2   30.16    1.60
  11  -3   2   28.88    1.31
  11  -3   2   26.58    1.43
  11   3  -2   27.97    1.37
 -11   3   2   28.13    1.57
 -11  -3  -2   26.65    1.31
  11   3  -2   26.29    1.42
  11  -4  -2   29.10    1.24
 -11  -4   2   24.30    1.28
  11  -4  -2   28.24    1.60
 -11   4  -2   30.84    1.68
  11   4   2   28.02    1.40
  11   4   2   27.91    1.33
 -11   4  -2   27.47    1.77
  11  -4  -2   30.80    1.52
  11   4   2   29.72    1.59
 -11   4  -2   26.91    1.37
  11   4  -2   29.22    1.58
 -11   4   2   28.98    1.47
 -11   4   2   30.23    1.66
  11   4  -2   26.45    1.40
  11  -4   2   28.79    1.34
  11  -4   2   28.85    1.57
  11  -4   2   28.76    1.42
 -11   4   2   29.40    1.53
 -11  -4  -2   31.56    1.92
  11   4  -2   29.07    2.33
 -11   5  -2    7.44    0.98
  11   5   2    6.77    1.04
  11  -5  -2    5.98    0.65
  11   5   2    7.81    1.17
  11   5   2    6.36    0.78
  11  -5  -2    6.78    0.92
 -11   5  -2    5.30    0.92
 -11   5  -2    8.02    0.96
  11  -5  -2    6.10    0.96
  11  -5   2    7.33    0.91
 -11   5   2    6.06    0.90
  11  -5   2    9.68    1.15
  11   5  -2    7.41    0.84
  11   5  -2    5.66    0.92
  11  -5   2    6.63    0.80
 -11   5   2    4.37    0.81
  11   5  -2    7.22    1.01
 -11   6  -2    1.18    0.66
  11   6   2    2.28    0.78
  11  -6  -2    0.86    0.48
 -11   6  -2    2.17    0.81
 -11   6  -2    1.21    0.76
  11   6   2    0.88    0.46
  11  -6  -2    0.57    0.58
  11   6   2    1.50    0.74
  11  -6  -2    2.82    0.74
  11   6  -2    1.25    0.73
 -11   6   2    1.14    0.75
  11  -6   2   -0.42    0.52
 -11   6   2    1.30    0.80
 -11   6   2    1.35    0.69
  11  -6   2    0.85    0.55
  11   6  -2    1.70    0.77
  11   6  -2    0.91    0.53
  11   7   2   14.06    1.33
 -11   7  -2   16.70    1.48
  11   7   2   16.25    1.04
 -11   7  -2   18.91    1.42
  11   7   2   20.88    1.83
 -11   7  -2   18.03    1.49
  11   7  -2   20.84    1.22
  11   7  -2   18.17    1.64
  11  -7   2   18.00    1.60
  11   7  -2   17.32    1.40
 -11   7   2   20.64    1.49
 -11   7   2   19.15    1.62
 -11   7   2   20.58    1.58
 -12   0  -2    9.62    0.67
  12   0   2   11.16    1.07
  12   0  -2   12.28    1.16
 -12   0   2   10.03    1.11
  12   0   2   10.65    1.04
  12   0  -2    9.67    1.03
 -12   0  -2    9.26    1.02
 -12   0   2   10.29    0.72
 -12   0   2   10.17    1.01
  12   0  -2   10.35    0.99
 -12   0  -2   11.74    1.05
  12   0   2   10.91    1.11
 -12  -1   2    1.21    0.57
 -12  -1   2    0.31    0.36
  12  -1  -2   -0.35    0.59
 -12   1  -2    0.45    0.33
  12  -1  -2    0.05    0.50
 -12  -1   2    0.36    0.55
  12  -1  -2    1.02    0.52
 -12   1  -2    2.38    0.65
 -12   1  -2    0.38    0.56
  12   1   2    0.27    0.56
  12   1   2    0.67    0.49
  12   1   2   -0.64    0.57
  12   1   2    0.96    0.34
  12  -1   2    0.26    0.49
 -12   1   2    0.67    0.55
 -12   1   2    0.61    0.57
  12   1  -2    2.46    0.68
  12   1  -2    0.64    0.58
 -12  -1  -2    0.88    0.33
 -12   1   2    0.43    0.42
 -12  -1  -2    0.13    0.46
 -12  -1  -2    0.16    0.50
  12   1  -2   -0.40    0.54
  12  -1   2    0.98    0.53
  12  -1   2    0.19    0.56
 -12  -2   2   15.65    0.87
  12  -2  -2   19.20    1.30
  12   2   2   17.85    1.41
 -12   2  -2   16.21    0.92
  12   2   2   16.71    1.18
 -12  -2   2   15.86    1.11
  12   2   2   15.38    1.30
  12  -2  -2   19.41    1.34
 -12   2  -2   15.70    1.27
 -12   2  -2   16.45    1.22
  12  -2  -2   18.20    1.07
 -12  -2  -2   16.38    1.13
 -12   2   2   16.11    1.32
  12  -2   2   16.09    1.27
  12  -2   2   15.55    1.22
 -12   2   2   16.58    0.99
  12   2  -2   18.71    1.31
  12  -2   2   19.24    1.19
 -12  -2  -2   16.25    0.80
  12   3   2    1.51    0.74
  12  -3  -2    0.32    0.66
 -12   3  -2    1.75    0.64
 -12  -3   2    1.42    0.44
  12   3   2    1.27    0.74
  12   3   2    1.64    0.58
  12  -3  -2    1.45    0.52
 -12   3  -2    1.49    0.52
  12  -3  -2    0.89    0.62
 -12   3  -2    1.66    0.71
 -12  -3   2    1.58    0.54
  12   3  -2    1.48    0.72
  12  -3   2    0.70    0.50
 -12   3   2    1.00    0.59
  12   3  -2    1.96    0.62
 -12   3   2    1.74    0.58
 -12  -3  -2    1.02    0.47
  12  -3   2    1.17    0.69
  12   3  -2    0.85    0.73
  12  -3   2    1.69    0.77
 -12   3   2    1.41    0.70
  12  -4  -2    3.59    0.75
  12   4   2    5.22    0.76
 -12   4  -2    4.66    0.79
  12  -4  -2    2.95    0.85
  12  -4  -2    2.99    0.58
  12   4   2    4.24    0.93
 -12   4  -2    2.95    0.88
  12   4   2    2.54    0.90
 -12   4  -2    4.06    0.71
 -12   4   2    4.63    0.78
  12   4  -2    3.50    0.72
  12  -4   2    3.42    0.81
  12  -4   2    4.30    0.67
  12  -4   2    4.63    0.90
  12   4  -2    4.33    0.87
 -12   4   2    2.41    0.71
  12   4  -2    2.39    0.76
 -12   4   2    3.92    0.89
 -12   5  -2    3.87    0.98
  12   5   2    3.44    0.93
  12  -5  -2    3.15    0.84
  12   5   2    1.91    0.56
  12  -5  -2    1.73    0.51
  12   5   2    2.69    0.81
 -12   5  -2    2.25    0.70
  12  -5  -2    2.71    0.83
 -12   5   2    2.59    0.74
  12   5  -2    1.87    0.63
  12   5  -2    2.44    0.81
  12  -5   2    2.61    0.57
  12  -5   2    3.68    0.90
  12   5  -2    2.57    0.89
 -12   5   2    2.86    0.87
 -12   5   2    1.82    0.82
  12  -5   2    3.27    0.81
  12   6   2    1.05    0.53
 -12   6  -2    1.12    0.70
  12  -6  -2    2.27    0.84
  12   6   2    0.80    0.87
  12   6   2    1.86    0.78
 -12   6  -2    2.28    0.88
  12  -6  -2    1.48    0.64
 -12   6  -2    1.77    0.79
  12   6  -2    1.04    0.77
 -12   6   2    3.43    0.81
 -12   6   2    0.80    0.77
  12  -6   2    1.71    0.60
  12  -6   2    1.47    0.62
 -12   6   2    1.87    0.73
  12   6  -2    1.14    0.57
  12  -6   2    1.36    0.79
  12   6  -2    1.01    0.89
 -13   0  -2   16.13    0.84
 -13   0   2   15.18    0.99
 -13   0  -2   16.57    1.27
 -13   0   2   15.27    1.27
 -13   0  -2   17.06    1.24
  13   0  -2   13.64    1.21
 -13   0   2   17.88    1.31
  13   0  -2   16.84    1.17
  13   0   2   16.97    1.38
  13   0   2   15.93    1.26
  13  -1  -2    0.72    0.68
  13   1   2    0.50    0.63
 -13   1  -2   -0.61    0.59
  13  -1  -2    0.29    0.57
 -13  -1   2    0.49    0.39
  13  -1  -2   -0.01    0.64
 -13  -1   2    0.64    0.59
 -13  -1   2    0.53    0.61
  13   1   2   -0.23    0.53
 -13   1  -2   -0.18    0.35
 -13   1  -2    0.72    0.63
  13   1   2    0.12    0.56
 -13   1   2   -0.17    0.57
 -13  -1  -2   -0.05    0.50
  13   1  -2   -0.28    0.52
 -13  -1  -2    0.50    0.54
  13   1  -2    0.98    0.66
 -13   1   2    0.50    0.45
 -13  -1  -2    0.36    0.32
  13  -1   2   -0.47    0.47
  13   1  -2    0.33    0.61
 -13   1   2    0.22    0.64
  13  -1   2    0.29    0.65
  13  -2  -2    1.99    0.63
  13   2   2    2.73    0.88
  13   2   2    1.98    0.70
 -13   2  -2    1.20    0.66
 -13  -2   2    2.73    0.50
 -13   2  -2    2.94    0.56
 -13  -2   2    2.51    0.71
 -13   2  -2    3.60    0.87
  13  -2  -2    2.58    0.76
  13   2   2    2.24    0.69
  13  -2  -2    1.95    0.74
  13  -2   2    1.44    0.73
  13  -2   2    1.97    0.62
  13   2  -2    2.36    0.72
 -13   2   2    2.08    0.68
  13   2  -2    2.00    0.71
 -13   2   2    1.65    0.76
 -13  -2  -2    2.64    0.41
  13  -2   2    3.15    0.81
 -13   2   2    2.83    0.61
  13   2  -2    1.90    0.75
 -13   3  -2    0.19    0.44
  13  -3  -2    0.68    0.65
  13   3   2    0.68    0.72
 -13   3  -2    0.84    0.61
  13  -3  -2    0.54    0.48
 -13   3  -2    1.27    0.72
  13   3   2   -0.79    0.71
 -13  -3   2    0.95    0.41
  13   3   2   -0.39    0.48
  13  -3  -2    0.34    0.72
  13   3  -2    0.40    0.76
  13  -3   2    1.33    0.62
 -13   3   2    0.74    0.73
  13   3  -2   -0.16    0.55
 -13   3   2   -0.55    0.53
  13   3  -2    0.16    0.58
 -13   3   2    0.17    0.48
  13  -3   2    0.64    0.73
  13  -3   2    0.51    0.65
 -13   4  -2    6.02    0.86
  13  -4  -2    5.59    0.72
  13   4   2    5.30    1.02
 -13   4  -2    5.68    0.92
  13  -4  -2    6.32    1.13
  13   4   2    6.12    0.86
  13  -4  -2    5.77    0.93
  13   4   2    5.35    0.98
 -13   4  -2    5.96    1.07
  13  -4   2    7.34    1.03
  13   4  -2    6.20    1.07
  13  -4   2    6.23    0.82
 -13   4   2    6.22    0.85
  13   4  -2    5.28    0.94
 -13   4   2    6.78    1.19
  13  -4   2    4.37    1.00
 -13   4   2    7.37    1.13
  13   4  -2    7.00    0.96
  13  -5  -2   14.51    1.39
 -13   5  -2   13.44    1.27
  13  -5  -2   10.54    0.95
  13   5   2   10.73    1.03
  13   5   2   13.14    1.26
 -13   5  -2   11.39    1.12
  13   5   2   11.88    1.49
 -13   5  -2   14.42    1.50
  13  -5   2   13.85    1.55
 -13   5   2   12.97    1.16
  13  -5   2   13.57    1.54
  13   5  -2   10.54    1.25
 -13   5   2   13.69    1.44
  13   5  -2   13.92    1.44
 -13   5   2   13.42    1.34
  13   5  -2   11.87    1.11
  13  -5   2   12.22    1.05
  14   0   2   14.42    1.37
  14   0  -2   14.47    1.39
 -14   0   2   15.13    0.95
 -14   0  -2   15.74    0.84
  14   0   2   13.87    1.25
 -14   0  -2   14.42    1.24
 -14   0   2   14.58    1.18
  14   0  -2   16.03    1.18
  14   0  -2   12.47    1.32
 -14   0  -2   13.56    1.19
  14   0   2   14.20    1.27
  14  -1  -2    1.03    0.74
  14   1   2    0.64    0.64
  14  -1  -2    0.14    0.68
 -14  -1   2    1.20    0.66
  14   1   2    0.05    0.64
  14  -1  -2   -0.44    0.56
 -14   1  -2    0.51    0.60
 -14   1  -2   -1.14    0.63
 -14  -1   2    0.64    0.65
  14   1   2    0.14    0.63
  14   1  -2    0.38    0.61
 -14  -1  -2    0.27    0.36
 -14   1   2   -0.55    0.50
  14  -1   2   -0.56    0.57
  14   1  -2    0.34    0.61
  14  -1   2   -0.52    0.61
 -14   1   2    0.91    0.45
 -14   1   2    0.12    0.68
  14  -1   2   -0.17    0.69
 -14  -1  -2    0.55    0.65
  14   1  -2    0.17    0.63
 -14  -1  -2    1.42    0.72
  14   2   2    3.01    0.78
  14  -2  -2    1.61    0.79
 -14   2  -2    2.40    0.56
  14  -2  -2    1.63    0.77
 -14   2  -2    1.10    0.76
  14   2   2    1.20    0.86
 -14   2  -2    0.90    0.67
  14   2   2    2.68    0.86
  14  -2   2    2.12    0.82
 -14   2   2    0.82    0.79
  14   2  -2    2.30    0.84
  14  -2   2    1.55    0.83
  14   2  -2    1.99    0.73
 -14   2   2    1.27    0.68
 -14   2   2    1.93    0.57
  14  -2   2    1.89    0.71
  14   2  -2    2.77    0.97
  14   3   2    1.63    0.88
 -14   3  -2    0.05    0.51
  14   3   2   -0.38    0.55
  14  -3  -2   -0.65    0.64
 -14   3  -2    0.47    0.60
  14  -3  -2    0.75    0.54
  14  -3  -2    0.14    0.70
 -14   3  -2    1.20    0.83
  14   3   2    0.04    0.64
 -14   3   2    0.80    0.56
 -14   3   2   -0.22    0.71
  14  -3   2    1.41    0.80
  14   3  -2   -0.55    0.57
  14  -3   2   -0.35    0.67
  14   3  -2    1.28    0.73
  14  -3   2   -0.55    0.55
 -14   3   2    1.03    0.75
 -14   4  -2    1.95    0.88
  14  -4  -2    0.37    0.56
  14  -4  -2    0.65    0.81
 -14   4  -2    1.71    0.78
  14   4   2   -0.91    0.86
  14  -4  -2   -0.05    0.61
 -14   4  -2    0.38    0.63
  14  -4   2    0.47    0.69
 -14   4   2    0.69    0.66
 -14   4   2    0.21    0.57
  14   4  -2   -1.45    0.59
 -14   4   2    1.29    0.86
  14  -4   2    1.83    0.83
  15   0   2   -0.17    0.71
  15   0  -2    1.81    0.65
 -15   0   2    1.20    0.52
 -15   0   2    0.88    0.80
  15   0   2   -1.12    0.72
 -15   0   2    0.73    0.58
 -15   0  -2    0.94    0.75
  15   0  -2    0.74    0.81
  15   0   2    0.53    0.73
  15   0  -2    0.24    0.67
  15  -1  -2    1.05    0.86
  15   1   2    2.58    0.88
 -15   1  -2    1.36    0.80
  15  -1  -2    0.68    0.65
  15   1   2    1.77    0.78
 -15   1  -2    2.45    0.81
  15  -1  -2   -0.77    0.84
 -15   1  -2    0.83    0.53
  15   1   2    0.84    0.73
 -15  -1   2    0.41    0.65
  15  -1   2    0.77    0.72
  15  -1   2    1.39    0.75
  15  -1   2    0.10    0.84
 -15   1   2    0.86    0.76
 -15   1   2    0.87    0.47
 -15   1   2    0.85    0.75
  15   1  -2    0.78    0.66
  15   1  -2    0.47    0.90
  15   1  -2    1.05    0.73
 -15  -1  -2    0.32    0.68
 -15   2  -2    1.45    0.79
  15  -2  -2    0.85    0.87
 -15   2  -2    1.16    0.73
 -15   2  -2    0.20    0.44
  15  -2  -2    0.35    0.80
  15   2   2    0.74    0.79
  15  -2  -2   -0.02    0.56
  15   2   2    0.98    0.89
  15  -2   2    0.68    0.79
 -15   2   2    0.49    0.63
 -15   2   2    1.57    0.84
  15  -2   2    0.63    0.85
  15   2  -2    0.36    0.89
  15  -2   2    0.44    0.57
 -15   2   2   -0.03    0.45
  15   2  -2    0.03    0.65
   0   1   3   -0.04    0.07
   0  -1   3    0.07    0.12
   0   1   3   -0.03    0.05
   0   1  -3    0.22    0.14
   0   1   3   -0.04    0.11
   0   1  -3    0.08    0.13
   0   1   3    0.19    0.12
   0   1  -3   -0.01    0.08
   0  -1   3    0.16    0.10
   0   1  -3   -0.10    0.11
   0  -1   3    0.21    0.14
   0   1   3    0.03    0.06
   0  -1   3    0.07    0.11
   0   1  -3    0.02    0.12
   0  -1  -3    0.07    0.12
   0   2   3  352.60    8.56
   0  -2   3  354.51    8.65
   0   2  -3  360.61    8.66
   0   2  -3  358.81    8.68
   0   2   3  351.77    8.56
   0  -2  -3  345.55    8.55
   0   2  -3  366.36    8.55
   0  -2   3  341.97    8.64
   0   2  -3  358.72    8.66
   0  -2   3  355.14    8.55
   0   2   3  356.05    8.58
   0  -2  -3  331.40    8.54
   0   2   3  349.62    8.66
   0  -2  -3  349.03    8.66
   0  -2  -3  359.81    8.58
   0  -2   3  355.91    8.65
   0   2  -3  354.72    8.65
   0   2   3  347.24    8.54
   0  -3   3    0.19    0.20
   0   3   3    0.10    0.17
   0  -3  -3   -0.06    0.17
   0   3   3   -0.06    0.24
   0   3  -3    0.05    0.22
   0  -3   3   -0.04    0.20
   0   3   3   -0.12    0.16
   0   3  -3    0.52    0.24
   0   3   3    0.13    0.15
   0   3  -3   -0.23    0.26
   0  -3   3    0.04    0.17
   0  -3   3    0.09    0.11
   0   3  -3    0.07    0.11
   0   3   3   -0.04    0.11
   0   3  -3   -0.06    0.20
   0   4   3    8.93    0.45
   0   4   3    8.22    0.30
   0   4  -3    8.30    0.52
   0   4   3    8.20    0.62
   0   4  -3    8.12    0.52
   0  -4   3    8.74    0.31
   0   4  -3    8.28    0.59
   0  -4  -3    8.61    0.42
   0   4   3    7.96    0.52
   0   4  -3    8.85    0.53
   0   4   3    8.37    0.45
   0  -4  -3    8.81    0.45
   0  -4   3    8.32    0.52
   0   5  -3   -0.41    0.23
   0  -5  -3   -0.12    0.22
   0   5  -3   -0.11    0.25
   0  -5  -3    0.10    0.20
   0   5   3    0.23    0.19
   0  -5   3   -0.07    0.25
   0   5   3   -0.19    0.19
   0   5  -3   -0.22    0.24
   0   5  -3   -0.28    0.36
   0   5   3   -0.05    0.21
   0   5   3   -0.22    0.30
   0   6   3    4.48    0.44
   0   6  -3    4.18    0.51
   0   6   3    5.01    0.70
   0   6  -3    4.38    0.50
   0  -6  -3    3.77    0.40
   0   6  -3    4.86    0.66
   0   6   3    4.40    0.45
   0   6  -3    3.99    0.51
   0  -6  -3    3.82    0.50
   0   6   3    4.43    0.46
   0  -7  -3    0.41    0.26
   0   7  -3    0.10    0.31
   0   7  -3   -0.36    0.43
   0   7  -3   -0.34    0.31
   0   7   3   -0.38    0.43
   0   7   3   -0.35    0.25
   0  -7   3    0.19    0.30
   0   7  -3    0.19    0.35
   0   7   3    0.00    0.30
   0   7   3   -0.24    0.25
   0   8  -3   -0.16    0.33
   0   8   3    0.71    0.35
   0  -8  -3    1.46    0.34
   0   8  -3    0.59    0.41
   0  -8   3    0.47    0.32
   0   8  -3    0.92    0.46
   0   8  -3    0.33    0.69
   0   8   3    0.79    0.65
   0   8   3    1.16    0.42
   0   9  -3   -0.51    0.36
   0   9   3   -0.25    0.36
   0   9   3   -0.38    0.66
   0   9   3   -0.04    0.35
   0   9   3    0.36    0.41
   0   9   3   -0.87    0.63
   0   9  -3    0.93    0.49
   0   9  -3    0.01    0.55
   0  10   3    9.49    0.88
   0  10  -3    9.81    1.20
   0  10   3    8.06    1.16
   0  10  -3   10.36    1.03
   0  10  -3   10.51    0.91
   0  10   3    9.42    1.19
   0  10   3    8.77    0.80
  -1   0   3    0.07    0.10
  -1   1  -3   79.09    2.01
  -1  -1   3   77.50    1.97
   1  -1  -3   76.07    1.99
   1  -1  -3   79.53    1.94
  -1  -1   3   76.32    1.99
  -1  -1   3   77.80    1.99
   1   1   3   77.23    1.97
   1   1   3   66.57    1.88
  -1  -1   3   78.53    1.99
   1  -1  -3   74.21    1.96
   1  -1  -3   77.50    1.98
   1   1   3   77.13    1.97
  -1   1  -3   77.89    1.98
   1   1   3   75.42    1.88
  -1   1  -3   78.44    1.98
  -1   1   3   78.60    1.96
   1  -1   3   77.50    2.00
   1   1  -3   74.81    1.99
  -1   1   3   76.97    1.99
   1   1  -3   77.96    1.98
  -1   1   3   80.71    1.99
   1   1  -3   77.77    1.97
  -1  -1  -3   78.84    1.88
  -1  -1  -3   76.57    1.88
   1  -1   3   78.11    1.97
  -1  -1  -3   77.06    1.97
  -1   2  -3   84.98    2.24
   1   2   3   81.39    2.14
  -1   2  -3   87.04    2.23
   1  -2  -3   82.51    2.07
   1  -2  -3   81.25    2.21
  -1   2  -3   85.01    2.22
   1  -2  -3   89.92    2.16
  -1  -2   3   80.47    2.21
  -1   2  -3   83.55    2.18
  -1  -2   3   82.49    2.18
   1   2   3   83.55    2.18
   1   2   3   84.87    2.07
  -1  -2   3   82.30    2.14
   1   2   3   81.13    2.06
   1  -2   3   84.31    2.22
  -1   2   3   81.95    2.22
  -1   2   3   82.59    2.24
   1   2  -3   83.25    2.18
   1  -2   3   81.84    2.22
   1   2  -3   82.63    2.22
  -1   2   3   76.99    2.06
   1  -2   3   82.78    2.21
   1   2  -3   86.32    2.19
   1   2  -3   82.41    2.14
  -1  -2  -3   82.53    2.06
  -1   2   3   80.76    2.15
  -1  -2  -3   83.21    2.18
  -1   2   3   82.93    2.10
  -1  -2  -3   81.72    2.14
   1  -2   3   84.26    2.17
  -1  -2  -3   87.83    2.06
   1   2  -3   84.04    2.23
  -1   2   3   81.16    2.15
   1   3   3    1.26    0.18
  -1  -3   3    0.87    0.26
   1   3   3    1.03    0.24
   1  -3  -3    1.22    0.22
   1   3   3    0.86    0.27
   1   3   3    1.27    0.18
   1  -3  -3    1.12    0.29
   1  -3  -3    1.13    0.22
   1  -3  -3    1.28    0.20
  -1  -3   3    1.40    0.21
  -1   3  -3    0.91    0.25
  -1   3  -3    1.63    0.33
  -1   3  -3    0.83    0.24
  -1  -3   3    1.58    0.26
   1   3   3    0.90    0.18
   1   3  -3    1.66    0.32
   1  -3   3    1.37    0.26
  -1  -3  -3    1.39    0.18
   1   3  -3    1.17    0.19
  -1   3   3    0.96    0.23
  -1   3   3    1.02    0.24
   1   3  -3    1.05    0.24
   1  -3   3    1.12    0.25
   1  -3   3    1.13    0.11
   1  -3   3    0.85    0.26
  -1   3   3    1.39    0.19
  -1   3   3    0.68    0.28
   1   3  -3    0.71    0.31
  -1  -3  -3    0.91    0.26
   1   3  -3    0.85    0.24
   1  -3   3    1.37    0.30
  -1  -3  -3    1.51    0.18
   1  -3   3    1.27    0.13
  -1   4  -3   28.36    1.01
   1   4   3   27.74    0.87
   1  -4  -3   27.12    0.92
   1  -4  -3   27.61    0.88
  -1   4  -3   28.14    0.98
  -1  -4   3   28.08    1.02
   1   4   3   27.51    0.98
   1   4   3   27.48    1.09
  -1   4  -3   26.73    1.07
  -1   4  -3   27.69    1.02
  -1  -4   3   28.69    0.85
   1   4   3   27.50    0.87
   1   4   3   25.92    0.83
  -1  -4   3   28.29    1.05
   1   4  -3   28.18    1.12
   1  -4   3   28.14    1.07
  -1   4   3   27.85    1.07
  -1  -4  -3   26.75    0.96
   1   4  -3   25.89    0.97
   1   4  -3   26.93    0.97
   1   4  -3   27.85    0.84
  -1  -4  -3   26.88    0.84
  -1   4   3   27.97    0.93
  -1   4   3   26.80    0.94
   1   4  -3   28.88    1.02
  -1   4   3   26.98    0.88
   1  -4   3   28.17    1.01
   1  -5  -3    2.26    0.31
  -1   5  -3    2.55    0.38
   1   5   3    2.50    0.31
   1  -5  -3    2.78    0.36
  -1   5  -3    2.49    0.47
  -1  -5   3    2.39    0.24
  -1   5  -3    2.22    0.38
   1   5   3    2.25    0.36
   1   5   3    2.67    0.47
   1   5   3    1.80    0.22
  -1   5  -3    1.78    0.36
   1   5   3    2.34    0.30
  -1  -5  -3    2.57    0.29
   1   5  -3    2.56    0.26
  -1   5   3    2.68    0.53
  -1   5   3    1.99    0.30
   1   5  -3    3.38    0.41
   1   5  -3    3.08    0.45
   1   5  -3    2.62    0.50
   1  -5   3    2.39    0.36
  -1   5   3    2.33    0.35
  -1   5   3    2.80    0.38
   1   5  -3    3.01    0.39
   1  -6  -3    0.57    0.26
  -1   6  -3    0.78    0.51
  -1   6  -3    0.11    0.31
   1   6   3   -0.45    0.36
  -1   6  -3    0.13    0.28
   1   6   3    0.40    0.14
   1  -6  -3    0.14    0.24
   1   6   3    0.71    0.28
   1   6   3    0.42    0.25
   1   6   3    0.40    0.30
  -1  -6   3    0.22    0.15
  -1   6  -3    0.60    0.36
  -1  -6   3    0.27    0.29
  -1   6   3    0.23    0.26
   1   6  -3    0.26    0.46
  -1   6   3   -0.17    0.38
   1   6  -3    0.88    0.31
  -1  -6  -3    0.52    0.22
  -1   6   3   -0.24    0.29
  -1   6   3    0.60    0.28
   1   6  -3    0.71    0.38
   1   6  -3    0.20    0.31
  -1   7  -3   51.73    1.77
  -1   7  -3   49.01    1.73
   1   7   3   49.79    1.91
  -1   7  -3   48.12    1.95
   1  -7  -3   49.03    1.59
   1   7   3   47.54    1.56
  -1   7  -3   50.73    1.72
  -1  -7   3   46.91    1.64
   1   7   3   50.69    1.58
   1   7   3   50.38    1.73
   1   7  -3   47.48    1.76
   1   7  -3   50.68    1.75
   1   7  -3   46.12    1.66
  -1   7   3   47.90    1.91
  -1   7   3   47.10    1.59
  -1   7   3   47.62    1.62
   1   7  -3   50.16    1.94
   1   8   3    0.67    0.34
   1   8   3    0.15    0.32
   1  -8  -3    0.73    0.32
  -1  -8   3    0.73    0.36
  -1   8  -3    0.01    0.67
  -1   8  -3    0.33    0.37
   1   8   3    0.44    0.37
   1   8   3    0.42    0.60
  -1   8  -3    1.07    0.43
   1  -8   3    0.29    0.38
  -1   8   3    0.42    0.38
   1   8  -3    0.27    0.39
   1   8  -3    0.24    0.62
   1   8  -3    0.21    0.34
  -1   8   3    0.42    0.35
  -1   8   3   -0.08    0.32
   1   8  -3    0.43    0.42
  -1   8   3    0.17    0.55
  -1   8   3    0.17    0.52
  -1  -8  -3    0.22    0.34
  -1   9  -3    7.74    1.05
  -1   9  -3    6.54    0.80
   1   9   3    7.59    0.76
   1   9   3    7.68    1.01
   1   9   3    6.99    0.63
  -1   9  -3    7.15    0.79
  -1   9   3    8.23    1.06
  -1   9   3    7.14    0.76
   1   9  -3    7.54    1.01
  -1   9   3    8.04    1.06
   1   9  -3    7.93    0.88
   1   9  -3    7.21    0.75
  -1   9   3    7.60    0.78
   1  10   3    1.37    0.52
   1  10   3    0.78    0.74
   1  10   3    0.22    0.78
   1  10   3    0.50    0.42
  -1  10  -3    0.18    0.65
  -1  10  -3    1.13    0.52
  -1  10   3   -1.21    0.74
   1  10  -3    0.63    0.51
  -1  10   3    0.69    0.48
  -1  10   3    0.42    0.82
   1  10  -3    0.33    0.75
   1  10  -3    1.09    0.56
  -2   0  -3    0.23    0.08
   2   0   3    0.09    0.15
  -2   0   3    0.44    0.18
  -2   0  -3    0.46    0.18
  -2   0   3    0.38    0.18
  -2   0  -3    0.27    0.16
  -2   0   3    0.25    0.18
   2   0   3   -0.03    0.17
   2   0  -3    0.64    0.19
   2   0   3    0.04    0.14
   2   0   3    0.26    0.12
  -2   0  -3    0.00    0.15
   2   2   3   62.51    1.74
   2  -2  -3   62.56    1.71
  -2   2  -3   55.56    1.81
  -2   2  -3   61.92    1.74
  -2  -2   3   63.20    1.70
  -2   2  -3   62.26    1.83
   2  -2  -3   62.68    1.62
   2   2   3   61.72    1.69
   2  -2  -3   61.26    1.58
  -2  -2   3   61.48    1.72
  -2   2  -3   62.51    1.68
   2   2   3   62.96    1.58
   2  -2  -3   64.75    1.71
  -2  -2   3   62.43    1.69
   2   2   3   60.25    1.62
   2  -2  -3   61.36    1.73
  -2  -2   3   62.05    1.74
   2   2  -3   61.03    1.69
   2  -2   3   62.02    1.72
   2  -2   3   64.41    1.75
  -2   2   3   60.76    1.61
  -2   2   3   60.57    1.70
   2  -2   3   61.85    1.62
  -2   2   3   59.66    1.73
   2  -2   3   61.36    1.74
  -2   2   3   64.08    1.77
   2   2  -3   61.45    1.71
  -2  -2  -3   61.60    1.73
  -2  -2  -3   63.19    1.58
   2  -2   3   61.94    1.68
  -2  -2  -3   61.40    1.69
  -2  -2  -3   61.04    1.57
   2   2  -3   62.27    1.70
  -2   2   3   59.78    1.70
   2   2  -3   59.87    1.75
   2   2  -3   61.66    1.69
   2  -3  -3    7.26    0.48
  -2   3  -3    6.98    0.41
   2   3   3    6.68    0.41
   2  -3  -3    7.25    0.43
  -2   3  -3    7.73    0.51
   2   3   3    7.15    0.48
   2   3   3    6.84    0.33
   2   3   3    7.31    0.34
  -2  -3   3    6.76    0.41
  -2   3  -3    6.16    0.50
  -2  -3   3    7.24    0.48
   2  -3  -3    7.07    0.32
  -2   3  -3    8.13    0.50
  -2  -3   3    6.75    0.41
   2  -3  -3    7.15    0.30
  -2   3   3    7.19    0.30
  -2  -3  -3    6.87    0.35
  -2   3   3    6.90    0.46
  -2  -3  -3    7.58    0.42
   2   3  -3    7.11    0.43
  -2   3   3    7.35    0.46
   2  -3   3    6.94    0.50
  -2   3   3    7.24    0.32
  -2   3   3    6.73    0.53
   2  -3   3    7.43    0.48
   2  -3   3    6.99    0.30
   2   3  -3    7.53    0.45
   2   3  -3    7.87    0.50
  -2  -3  -3    7.22    0.32
   2  -3   3    6.68    0.47
   2   3  -3    6.61    0.45
  -2   3   3    7.48    0.57
   2   3  -3    7.41    0.42
   2  -3   3    6.82    0.40
  -2  -3  -3    6.37    0.47
   2   4   3    3.44    0.46
   2   4   3    2.28    0.37
  -2   4  -3    3.13    0.42
  -2   4  -3    3.83    0.50
   2   4   3    2.82    0.28
   2   4   3    2.67    0.26
   2   4   3    2.63    0.30
  -2   4  -3    3.03    0.42
  -2   4  -3    3.13    0.36
  -2  -4  -3    2.47    0.35
  -2   4   3    2.64    0.35
  -2   4   3    2.52    0.44
  -2   4   3    3.37    0.39
  -2  -4  -3    2.40    0.30
  -2   4   3    4.01    0.51
  -2   4   3    2.85    0.27
   2  -4   3    2.71    0.40
   2   4  -3    3.40    0.37
  -2  -4  -3    2.46    0.25
   2  -4   3    2.77    0.34
   2  -5  -3  179.05    4.79
   2  -5  -3  190.95    5.02
  -2   5  -3  188.81    5.02
   2   5   3  195.03    5.11
  -2   5  -3  193.94    5.03
  -2   5  -3  191.78    5.15
   2   5   3  190.11    4.81
  -2  -5   3  190.26    4.93
   2   5   3  189.19    5.00
   2   5   3  189.06    4.86
   2   5   3  191.31    4.82
  -2  -5   3  184.39    4.80
  -2   5  -3  187.35    4.95
  -2   5   3  191.88    5.13
  -2  -5  -3  188.79    4.78
   2   5  -3  194.55    5.15
  -2   5   3  185.92    4.95
   2  -5   3  192.74    4.94
   2   5  -3  195.46    4.89
  -2   5   3  186.44    4.95
   2   5  -3  188.91    4.94
  -2   5   3  190.29    5.14
   2  -5   3  189.62    5.01
   2   5  -3  196.76    4.97
   2   5  -3  189.86    5.07
  -2   6  -3    5.72    0.60
  -2  -6   3    4.84    0.51
  -2   6  -3    7.48    0.94
  -2   6  -3    5.23    0.49
  -2  -6   3    4.65    0.38
  -2   6  -3    5.43    0.69
   2   6   3    4.68    0.42
   2  -6  -3    4.98    0.50
   2   6   3    4.89    0.37
   2   6   3    5.65    0.56
   2   6   3    5.36    0.58
   2   6   3    5.25    0.67
   2   6  -3    5.15    0.38
  -2   6   3    5.89    0.71
   2   6  -3    5.84    0.65
   2  -6   3    4.17    0.50
   2   6  -3    5.24    0.70
  -2   6   3    4.64    0.49
   2   6  -3    4.40    0.52
  -2   6   3    5.37    0.42
   2   6  -3    5.66    0.55
  -2  -6  -3    4.81    0.38
  -2   6   3    6.68    0.77
  -2   6   3    4.48    0.52
  -2   7  -3    1.50    0.46
   2  -7  -3    1.80    0.33
   2   7   3    1.75    0.34
  -2   7  -3    1.81    0.59
  -2   7  -3    1.67    0.42
   2   7   3    1.35    0.25
  -2   7  -3    1.76    0.46
   2   7   3    1.53    0.54
   2  -7  -3    1.77    0.37
   2   7   3    0.77    0.31
  -2  -7   3    1.08    0.35
  -2   7   3    1.17    0.37
   2   7  -3    2.56    0.62
  -2   7   3    0.49    0.59
   2   7  -3    1.75    0.24
   2   7  -3    1.96    0.42
  -2   7   3    1.29    0.42
  -2   7   3    1.86    0.35
   2   7  -3    1.31    0.46
  -2   7   3    1.16    0.61
   2   7  -3    1.94    0.44
   2  -8  -3    3.91    0.54
   2   8   3    2.62    0.75
  -2   8  -3    2.97    1.13
  -2   8  -3    3.07    0.59
   2   8   3    2.91    0.44
   2   8   3    3.11    0.55
  -2   8  -3    1.52    0.86
   2   8   3    3.02    0.44
  -2  -8   3    3.11    0.48
  -2   8   3    3.16    0.45
   2   8  -3    2.56    0.47
   2   8  -3    3.61    0.64
  -2   8   3    2.45    0.46
   2   8  -3    3.57    0.68
   2   9   3   10.52    0.89
   2   9   3    9.32    0.68
  -2   9  -3   10.61    0.85
  -2   9  -3   10.57    1.22
   2   9   3    9.11    1.18
  -2   9   3   10.61    1.12
   2   9  -3   10.79    0.90
  -2   9   3   10.59    1.16
  -2   9   3    9.86    0.94
  -2   9   3    9.11    0.67
   2   9  -3   11.61    1.09
   2   9  -3   10.54    0.90
  -2  10  -3    0.78    0.57
  -2  10  -3    0.83    0.49
  -2  10  -3    0.20    0.79
   2  10   3    0.84    0.40
   2  10   3    0.79    0.79
   2  10   3    1.26    0.66
  -2  10  -3    1.31    0.88
   2  10   3    1.78    0.53
  -2  10   3    2.47    0.87
  -2  10   3   -0.78    0.76
   2  10  -3    0.28    0.47
   2  10  -3    0.72    0.75
   2  10  -3    1.26    0.58
  -2  10   3    0.14    0.51
   3   0  -3    0.94    0.27
  -3   0  -3    0.74    0.25
   3   0   3    0.43    0.25
  -3   0   3   -0.19    0.23
  -3   0   3    0.65    0.26
   3   0  -3    0.83    0.27
  -3   0   3    0.39    0.25
   3   0   3    0.54    0.23
   3   0  -3    0.22    0.26
   3   0   3    0.54    0.23
  -3   0  -3    0.66    0.23
   3   0   3    0.37    0.13
  -3   0   3    0.61    0.28
   3   0  -3    0.68    0.29
   3   1   3  181.61    4.46
  -3  -1   3  181.30    4.54
  -3  -1   3  178.02    4.52
   3  -1  -3  179.72    4.54
   3  -1  -3  183.07    4.43
  -3   1  -3  184.74    4.46
  -3  -1   3  176.49    4.51
  -3   1  -3  179.59    4.50
   3  -1  -3  181.30    4.54
   3   1   3  179.59    4.48
  -3   1  -3  181.69    4.55
   3  -1  -3  175.65    4.51
  -3  -1   3  180.06    4.48
   3   1   3  177.96    4.37
   3  -1  -3  176.67    4.50
   3   1   3  173.13    4.65
   3  -1  -3  177.61    4.53
  -3   1  -3  175.20    4.53
  -3  -1   3  176.51    4.54
  -3   1   3  180.91    4.52
   3  -1   3  181.62    4.51
  -3   1   3  180.49    4.55
   3  -1   3  176.60    4.54
   3   1  -3  178.04    4.47
   3   1  -3  171.56    4.63
   3   1  -3  173.47    4.51
  -3  -1  -3  179.37    4.54
  -3   1   3  175.03    4.53
   3  -1   3  179.98    4.55
  -3  -1  -3  179.91    4.45
  -3  -1  -3  183.13    4.37
  -3   1   3  177.97    4.51
   3  -1   3  180.16    4.50
   3   1  -3  180.29    4.53
   3   1  -3  177.50    4.53
   3  -2  -3   31.85    1.00
   3   2   3   26.47    0.83
  -3  -2   3   29.27    1.07
   3  -2  -3   30.69    0.97
  -3  -2   3   25.95    0.90
  -3  -2   3   26.72    0.95
   3   2   3   25.99    0.95
  -3   2  -3   26.51    0.96
  -3  -2   3   29.86    1.00
   3  -2  -3   32.04    1.10
   3   2   3   27.12    0.83
  -3   2  -3   27.75    1.01
   3   2   3   25.87    0.96
   3  -2  -3   29.01    0.97
  -3   2  -3   25.30    0.95
   3  -2  -3   29.04    0.79
   3  -2  -3   25.79    0.87
   3   2   3   25.57    0.82
  -3   2  -3   24.58    0.86
  -3   2   3   28.77    0.97
   3  -2   3   26.93    0.95
   3  -2   3   26.43    0.97
   3   2  -3   28.48    0.97
   3   2  -3   29.27    1.01
  -3  -2  -3   28.35    0.98
   3   2  -3   28.90    0.93
  -3  -2  -3   26.86    0.82
   3   2  -3   28.26    0.93
   3  -2   3   27.12    0.98
  -3   2   3   28.12    0.97
  -3   2   3   28.57    0.97
   3  -2   3   26.46    0.88
  -3   2   3   25.69    0.86
  -3  -2  -3   27.29    0.83
   3  -2   3   28.33    0.89
  -3   2   3   28.22    0.96
  -3  -2  -3   25.91    0.94
  -3   3  -3   12.22    0.67
   3   3   3   11.98    0.61
   3  -3  -3   12.46    0.46
   3   3   3   12.44    0.51
  -3   3  -3   13.32    0.66
   3  -3  -3   12.71    0.52
   3  -3  -3   13.78    0.66
   3   3   3   12.89    0.57
   3  -3  -3   14.18    0.64
  -3  -3   3   14.13    0.67
   3   3   3   12.78    0.65
  -3  -3   3   14.23    0.60
   3   3   3   13.88    0.51
  -3   3  -3   13.47    0.71
  -3   3  -3   13.10    0.68
  -3  -3   3   14.77    0.72
   3  -3  -3   14.25    0.70
   3   3  -3   14.61    0.63
  -3   3   3   13.74    0.69
  -3  -3  -3   12.61    0.48
   3   3  -3   14.98    0.72
  -3  -3  -3   12.64    0.49
  -3   3   3   13.50    0.66
   3  -3   3   12.88    0.52
  -3   3   3   13.75    0.68
  -3   3   3   13.20    0.51
   3  -3   3   13.39    0.67
  -3  -3  -3   11.96    0.62
  -3  -3  -3   12.50    0.64
   3   3  -3   14.26    0.64
   3   3  -3   15.00    0.64
   3  -3   3   14.10    0.70
   3  -3   3   13.82    0.59
   3  -3   3   12.13    0.64
  -3   3   3   14.05    0.71
  -3  -4   3    9.06    0.53
   3   4   3    8.83    0.54
  -3   4  -3    9.43    0.67
  -3   4  -3   10.17    0.54
   3   4   3   10.25    0.47
  -3   4  -3    9.30    0.68
   3  -4  -3    9.79    0.59
   3  -4  -3    9.35    0.42
   3  -4  -3    9.71    0.38
   3   4   3   10.09    0.63
  -3   4  -3   10.37    0.64
   3   4   3   10.75    0.46
  -3   4   3    9.06    0.66
   3  -4   3    9.98    0.39
  -3   4   3    9.63    0.65
   3   4  -3    9.70    0.55
   3  -4   3    9.49    0.63
   3   4  -3    9.14    0.63
   3   4  -3    9.60    0.55
  -3   4   3   10.31    0.43
  -3   4   3   10.00    0.64
   3  -4   3    9.69    0.52
  -3   4   3    9.91    0.62
   3   4  -3    9.56    0.55
  -3  -4  -3    9.52    0.43
  -3  -4  -3    9.42    0.54
  -3   4   3    9.51    0.37
  -3   5  -3    3.86    0.43
   3  -5  -3    3.67    0.33
   3   5   3    3.87    0.39
   3   5   3    3.87    0.36
  -3  -5   3    3.44    0.46
   3   5   3    4.49    0.50
  -3  -5   3    4.09    0.42
   3   5   3    3.60    0.34
  -3   5  -3    4.79    0.54
  -3  -5  -3    3.65    0.32
   3   5  -3    3.77    0.54
   3  -5   3    4.70    0.55
   3  -5   3    3.56    0.40
  -3   5   3    3.72    0.32
   3   5  -3    3.72    0.41
  -3   5   3    4.51    0.60
  -3   5   3    4.76    0.52
  -3   5   3    4.36    0.66
   3   5  -3    4.25    0.44
   3   6   3   19.60    0.99
   3   6   3   17.83    0.77
  -3   6  -3   18.65    0.97
   3   6   3   19.79    1.08
  -3   6  -3   19.65    0.87
  -3  -6   3   19.51    0.87
  -3   6  -3   21.88    1.10
   3   6   3   18.71    0.76
  -3   6  -3   18.22    1.03
   3   6   3   18.23    0.77
   3  -6  -3   18.59    0.72
  -3  -6   3   17.37    0.79
  -3   6   3   18.48    0.91
  -3  -6  -3   18.89    0.82
   3   6  -3   19.58    0.87
   3   6  -3   18.41    0.98
   3   6  -3   19.46    0.90
  -3   6   3   19.24    0.95
  -3   6   3   20.21    1.10
   3   6  -3   18.54    1.11
   3   6  -3   18.60    0.81
  -3   6   3   18.10    0.73
   3  -6   3   18.56    0.96
  -3   6   3   19.46    1.06
   3  -7  -3    0.83    0.26
   3   7   3    0.49    0.29
   3   7   3    0.27    0.28
   3  -7  -3    0.63    0.33
  -3   7  -3    0.09    0.41
  -3   7  -3    0.10    0.31
   3   7   3    0.27    0.27
  -3   7  -3    0.22    0.37
   3   7   3    1.61    0.48
   3   7   3   -0.14    0.52
  -3   7  -3    1.02    0.52
  -3  -7   3    0.55    0.29
  -3   7   3    0.63    0.42
  -3   7   3    0.69    0.29
   3   7  -3    0.83    0.37
  -3   7   3    0.59    0.48
   3   7  -3    0.77    0.42
   3   7  -3    0.99    0.29
  -3   7   3    0.36    0.51
   3   7  -3    1.01    0.37
   3  -7   3    1.28    0.41
   3   7  -3    1.33    0.54
  -3   7   3    0.53    0.34
   3   8   3    0.05    0.28
  -3   8  -3    0.96    0.50
   3   8   3    0.05    0.28
   3  -8  -3   -0.37    0.48
  -3   8  -3   -0.32    0.31
   3   8   3    0.49    0.46
  -3   8  -3    0.28    0.55
  -3  -8   3   -0.09    0.37
   3  -8  -3    0.60    0.40
   3   8   3   -0.77    0.58
   3   8  -3    0.15    0.44
  -3   8   3    0.16    0.42
   3   8  -3   -0.62    0.54
  -3   8   3    0.83    0.36
  -3   8   3   -1.35    0.54
  -3   8   3    0.02    0.54
  -3   8   3    0.15    0.29
   3   9   3    3.80    0.87
   3   9   3    2.52    0.45
   3   9   3    2.25    0.41
  -3   9  -3    2.33    0.79
  -3   9  -3    3.25    0.86
  -3   9  -3    2.68    0.54
   3   9   3    2.87    0.64
  -3   9  -3    2.77    0.69
  -3   9   3    2.50    0.65
  -3   9   3    3.55    0.86
  -3   9   3    3.27    0.46
  -3   9   3    2.98    0.90
   3   9  -3    1.12    0.69
   3   9  -3    2.72    0.59
   3   9  -3    2.64    0.70
   3  10   3    3.34    0.87
  -3  10   3    4.91    0.96
   3  10  -3    5.07    0.74
   3  10  -3    5.23    0.82
   4   0  -3   -0.17    0.23
  -4   0  -3    0.02    0.22
   4   0   3    0.22    0.28
  -4   0   3    0.02    0.20
  -4   0   3    0.13    0.24
   4   0  -3   -0.21    0.27
  -4   0  -3    0.39    0.15
   4   0   3   -0.04    0.22
  -4   0   3    0.32    0.26
  -4   0  -3   -0.05    0.21
   4   0   3   -0.19    0.24
  -4   0   3   -0.01    0.25
   4   0  -3    0.20    0.22
   4   0  -3    0.17    0.19
  -4   0   3    0.05    0.27
   4   0   3    0.29    0.21
   4   0   3    0.21    0.14
  -4   0  -3    0.38    0.27
   4   1   3    0.70    0.23
   4  -1  -3    2.16    0.34
   4   1   3    0.93    0.26
  -4  -1   3    1.51    0.30
  -4   1  -3    1.58    0.34
  -4   1  -3    1.13    0.28
  -4   1  -3    0.76    0.22
   4   1   3    0.77    0.15
  -4  -1   3    1.62    0.28
   4  -1  -3    1.63    0.27
  -4  -1   3    1.66    0.29
  -4   1  -3    1.40    0.28
   4   1   3    0.87    0.30
   4   1   3    0.66    0.22
   4   1   3    0.49    0.31
  -4   1  -3    0.96    0.27
   4  -1  -3    1.84    0.26
   4  -1  -3    2.27    0.34
   4  -1  -3    1.77    0.33
  -4  -1   3    1.74    0.38
   4  -1   3    0.51    0.28
  -4  -1  -3    0.99    0.25
  -4  -1  -3    0.46    0.29
  -4  -1  -3    0.78    0.16
   4  -1   3    1.10    0.28
   4  -1   3    0.76    0.24
  -4   1   3    1.44    0.32
   4   1  -3    2.28    0.35
  -4   1   3    1.38    0.30
  -4   1   3    0.94    0.26
  -4   1   3    1.47    0.30
  -4  -2   3   64.38    1.89
  -4   2  -3   63.82    1.78
   4   2   3   62.82    1.88
  -4   2  -3   62.64    1.89
  -4  -2   3   63.29    1.87
   4   2   3   65.07    1.91
   4   2   3   64.54    1.70
   4  -2  -3   63.08    1.84
  -4  -2   3   59.96    1.79
  -4   2  -3   65.82    1.83
  -4  -2   3   64.47    1.82
   4   2   3   63.75    1.75
  -4   2  -3   63.44    1.88
   4  -2  -3   62.44    1.87
   4  -2  -3   65.30    1.87
  -4  -2   3   64.28    1.80
   4   2   3   62.24    1.74
   4  -2  -3   63.52    1.85
  -4   2  -3   64.41    1.85
   4   2  -3   60.18    1.86
   4  -2   3   59.67    1.85
   4   2  -3   62.94    1.82
  -4  -2  -3   63.09    1.87
   4  -2   3   61.73    1.88
  -4   2   3   61.54    1.87
   4   2  -3   63.96    1.89
  -4   2   3   61.28    1.86
   4   2  -3   64.65    1.79
   4  -2   3   62.80    1.78
   4   2  -3   63.49    1.83
   4   2  -3   66.63    1.88
  -4   2   3   61.67    1.85
   4  -2   3   62.41    1.83
  -4   2   3   61.52    1.86
  -4  -2  -3   62.79    1.73
  -4   2   3   62.56    1.78
  -4   3  -3   26.29    1.04
   4   3   3   27.46    1.03
   4  -3  -3   26.48    1.04
   4  -3  -3   27.40    0.83
   4   3   3   26.70    0.88
  -4   3  -3   25.45    1.05
   4   3   3   26.98    1.05
   4  -3  -3   26.65    0.91
  -4   3  -3   28.10    0.90
  -4  -3   3   27.09    1.02
   4   3   3   28.02    0.92
   4   3   3   26.76    0.89
   4   3  -3   26.75    0.97
  -4   3   3   26.54    0.89
   4  -3   3   28.32    1.06
  -4   3   3   27.27    1.08
   4  -3   3   27.05    0.93
  -4  -3  -3   28.59    1.03
   4   3  -3   27.45    0.98
  -4   3   3   26.76    1.03
  -4  -3  -3   30.84    0.90
   4   3  -3   28.66    0.99
   4   3  -3   25.95    1.07
  -4   3   3   26.51    1.05
  -4   3   3   27.20    1.06
   4   3  -3   27.17    1.03
   4  -3   3   26.43    1.05
   4  -3   3   27.88    0.92
  -4   4  -3    3.05    0.45
   4   4   3    3.00    0.32
   4   4   3    3.05    0.31
   4  -4  -3    3.29    0.43
   4   4   3    2.59    0.41
   4   4   3    2.62    0.44
   4  -4  -3    2.98    0.27
  -4   4  -3    2.73    0.44
   4  -4  -3    2.87    0.31
  -4  -4   3    2.53    0.39
   4   4   3    2.73    0.36
   4   4  -3    2.35    0.39
  -4   4   3    2.79    0.48
  -4  -4  -3    3.07    0.30
  -4   4   3    2.58    0.44
   4   4  -3    3.56    0.42
   4  -4   3    3.64    0.50
  -4  -4  -3    2.65    0.38
   4   4  -3    3.01    0.39
  -4   4   3    2.51    0.45
  -4   4   3    2.64    0.28
   4  -4   3    2.56    0.30
   4   4  -3    3.71    0.52
  -4   4   3    1.69    0.38
   4  -5  -3    4.05    0.32
  -4   5  -3    3.47    0.50
   4   5   3    3.88    0.40
  -4   5  -3    3.32    0.42
   4  -5  -3    3.49    0.25
  -4  -5   3    3.82    0.43
   4   5   3    3.75    0.44
  -4   5  -3    4.33    0.59
  -4  -5   3    3.74    0.43
   4   5   3    4.30    0.59
   4  -5  -3    4.19    0.53
   4   5  -3    4.62    0.71
  -4   5   3    4.20    0.60
   4   5  -3    3.62    0.44
  -4   5   3    3.49    0.50
  -4  -5  -3    3.57    0.33
   4  -5   3    3.54    0.26
   4   5  -3    4.00    0.46
  -4   5   3    4.14    0.62
  -4   5   3    2.99    0.23
  -4  -5  -3    3.66    0.43
  -4   5   3    4.00    0.53
   4   5  -3    4.07    0.45
   4  -5   3    3.72    0.51
   4  -5   3    4.41    0.41
   4  -6  -3    1.17    0.38
   4   6   3    0.97    0.29
   4   6   3    0.61    0.33
   4   6   3    0.83    0.28
  -4   6  -3    0.74    0.32
   4   6   3    1.12    0.48
  -4   6  -3    1.10    0.56
   4   6   3    0.99    0.53
  -4  -6   3    1.20    0.34
   4  -6  -3    1.07    0.26
  -4   6  -3    1.28    0.43
   4   6  -3    0.29    0.32
  -4  -6  -3    1.03    0.24
   4  -6   3    1.16    0.41
   4   6  -3    0.78    0.33
  -4   6   3    0.46    0.46
  -4   6   3    0.72    0.42
  -4   6   3    1.03    0.50
   4   6  -3    1.05    0.35
   4   6  -3    0.46    0.40
   4   7   3    1.39    0.33
  -4   7  -3    1.08    0.55
  -4   7  -3    1.25    0.39
   4   7   3    0.19    0.55
  -4  -7   3    1.35    0.36
  -4   7  -3    1.65    0.59
   4   7   3    0.77    0.48
  -4   7  -3    1.36    0.49
   4   7   3    1.25    0.30
   4   7   3    0.60    0.34
   4   7  -3    0.57    0.49
   4   7  -3    0.93    0.55
   4   7  -3    1.38    0.40
  -4   7   3    1.36    0.48
   4  -7   3    1.79    0.45
  -4   7   3    0.60    0.54
  -4   7   3    0.20    0.49
  -4   7   3    1.33    0.44
   4   7  -3    0.68    0.35
   4   7  -3    0.65    0.36
   4   8   3    2.89    0.48
  -4  -8   3    3.58    0.67
   4  -8  -3    3.04    0.64
   4   8   3    3.78    0.69
  -4   8  -3    2.59    0.50
  -4   8  -3    2.43    0.64
   4   8   3    3.00    0.43
   4   8   3    2.47    0.84
   4  -8  -3    3.75    0.58
  -4   8  -3    3.79    0.78
  -4   8  -3    3.23    0.83
   4   8   3    3.37    0.49
   4   8  -3    4.88    0.87
   4   8  -3    2.62    0.65
   4  -8   3    3.74    0.67
   4   8  -3    3.43    0.56
  -4   8   3    3.32    0.64
  -4   8   3    3.93    0.79
   4   8  -3    3.49    0.54
  -4   8   3    3.60    0.62
   4   8  -3    3.46    0.50
  -4   8   3    3.07    0.81
  -4   9  -3    3.71    0.72
   4   9   3    2.61    0.78
   4   9   3    3.85    0.66
  -4   9  -3    3.68    0.92
  -4   9  -3    4.74    0.97
  -4   9  -3    2.99    0.53
   4   9   3    3.44    0.46
  -4   9   3    3.78    0.92
   4   9  -3    3.80    0.79
  -4   9   3    3.82    0.73
   4   9  -3    2.73    0.88
  -4   9   3    4.06    0.91
   4   9  -3    3.35    0.56
  -4  10  -3    0.94    0.73
   4  10   3    0.95    0.57
  -4  10  -3   -1.53    0.70
   4  10   3    0.98    0.82
  -4  10  -3    0.90    0.64
   4  10  -3    0.79    0.65
  -4  10   3   -0.15    0.55
   4  10  -3    0.01    0.47
  -4  10   3   -0.31    0.70
   4  10  -3   -0.01    0.85
  -4  10   3   -1.58    0.74
   5   0  -3    0.12    0.24
  -5   0  -3   -0.08    0.24
   5   0   3    0.35    0.28
  -5   0  -3    0.03    0.28
   5   0  -3    0.17    0.27
   5   0  -3    0.48    0.26
  -5   0   3    0.41    0.29
  -5   0   3   -0.08    0.22
   5   0  -3   -0.07    0.28
   5   0  -3    0.44    0.22
  -5   0   3    0.11    0.26
  -5   0   3   -0.10    0.26
  -5   0  -3    0.27    0.17
   5   0   3    0.05    0.32
  -5   0  -3    0.03    0.26
   5   0   3    0.24    0.25
  -5   0  -3   -0.11    0.24
   5   0  -3    0.40    0.27
   5   0   3   -0.02    0.15
   5  -1  -3    8.31    0.48
  -5  -1   3    8.04    0.54
  -5  -1   3    7.32    0.43
   5  -1  -3    9.17    0.50
  -5   1  -3    8.20    0.51
   5   1   3    7.29    0.34
   5  -1  -3    9.04    0.58
   5  -1  -3    9.34    0.61
   5   1   3    7.30    0.54
   5   1   3    6.81    0.57
   5   1   3    6.77    0.50
   5  -1  -3    8.18    0.52
   5   1   3    7.45    0.46
  -5   1  -3    7.57    0.57
  -5  -1   3    6.95    0.51
  -5  -1   3    6.56    0.50
   5   1   3    7.36    0.56
   5  -1  -3    6.25    0.55
  -5   1  -3    6.22    0.52
  -5   1  -3    7.79    0.42
  -5  -1   3    8.07    0.55
  -5  -1   3    6.54    0.54
  -5   1   3    8.73    0.60
  -5  -1  -3    6.20    0.52
  -5  -1  -3    7.37    0.49
  -5   1   3    7.12    0.53
   5  -1   3    8.35    0.59
   5   1  -3    8.28    0.45
   5   1  -3    7.76    0.54
   5  -1   3    7.90    0.52
   5   1  -3    8.22    0.56
  -5  -1  -3    6.36    0.47
  -5   1   3    5.88    0.53
   5   1  -3    8.27    0.52
   5  -1   3    8.13    0.55
   5   1  -3    6.60    0.52
  -5  -1  -3    6.47    0.33
   5   1  -3    6.95    0.57
  -5   1   3    8.14    0.47
   5  -1   3    7.48    0.58
  -5   1   3    6.87    0.52
  -5  -1  -3    7.21    0.48
  -5   2  -3   52.20    1.59
   5  -2  -3   49.61    1.53
  -5  -2   3   48.32    1.59
   5   2   3   49.60    1.63
   5   2   3   47.52    1.37
   5   2   3   50.61    1.48
  -5   2  -3   47.73    1.60
   5  -2  -3   48.34    1.59
  -5  -2   3   49.56    1.49
  -5   2  -3   51.58    1.64
   5  -2  -3   50.86    1.56
   5   2   3   49.61    1.48
  -5   2  -3   49.95    1.51
  -5  -2   3   48.97    1.53
   5   2   3   48.10    1.52
  -5   2  -3   49.87    1.60
   5  -2  -3   48.71    1.59
   5   2   3   49.96    1.61
   5  -2   3   49.91    1.55
  -5   2   3   47.74    1.58
  -5   2   3   48.40    1.60
  -5   2   3   48.45    1.55
   5   2  -3   49.95    1.55
   5   2  -3   49.76    1.61
   5   2  -3   48.75    1.62
  -5   2   3   50.55    1.60
   5  -2   3   49.96    1.55
  -5   2   3   49.45    1.61
   5  -2   3   47.46    1.60
  -5  -2  -3   48.40    1.46
   5   2  -3   49.44    1.53
   5   2  -3   48.93    1.48
  -5  -2  -3   47.57    1.60
   5  -2   3   50.61    1.62
   5   3   3   62.89    2.01
   5  -3  -3   64.60    2.00
   5   3   3   64.94    1.83
   5   3   3   62.44    1.81
  -5   3  -3   65.51    2.00
   5   3   3   63.10    1.81
   5  -3  -3   64.12    1.76
  -5   3  -3   65.13    1.97
  -5   3  -3   61.36    1.98
  -5   3  -3   66.82    2.04
  -5   3  -3   65.69    1.85
  -5  -3   3   64.10    1.91
   5   3   3   65.03    2.00
   5  -3  -3   63.46    1.86
   5   3  -3   65.04    1.91
  -5   3   3   64.88    1.99
  -5   3   3   63.51    1.98
   5   3  -3   65.92    2.04
  -5  -3  -3   64.75    1.82
   5   3  -3   63.10    1.92
   5  -3   3   63.20    2.01
   5  -3   3   65.77    1.88
   5   3  -3   62.74    1.98
  -5   3   3   65.91    2.01
   5  -3   3   65.42    1.87
  -5   3   3   65.70    2.02
   5   3  -3   61.58    1.89
  -5   3   3   60.53    1.83
   5   4   3    0.31    0.35
   5   4   3    0.43    0.22
   5   4   3    0.36    0.23
   5   4   3    0.37    0.33
   5  -4  -3   -0.14    0.22
  -5   4  -3    0.35    0.32
  -5   4  -3    0.66    0.36
  -5   4  -3    0.38    0.36
   5   4   3    0.43    0.23
  -5  -4   3    0.64    0.27
   5  -4  -3   -0.01    0.17
   5  -4  -3    0.45    0.33
  -5   4  -3   -0.16    0.35
  -5   4   3    0.49    0.35
   5  -4   3   -0.10    0.20
   5   4  -3   -0.09    0.23
   5   4  -3   -0.12    0.33
   5   4  -3   -0.24    0.29
   5  -4   3    0.14    0.23
   5   4  -3    0.71    0.30
  -5   4   3    0.33    0.40
  -5   4   3    0.48    0.33
  -5   4   3    0.24    0.20
  -5   4   3    0.02    0.34
  -5  -4  -3    0.33    0.20
   5   5   3   55.97    1.62
   5  -5  -3   54.20    1.83
  -5   5  -3   52.56    1.86
   5  -5  -3   49.81    1.52
  -5   5  -3   54.16    1.90
   5   5   3   52.46    1.75
   5   5   3   51.09    1.85
  -5  -5   3   54.53    1.70
  -5   5  -3   52.83    1.89
  -5   5  -3   53.06    1.89
   5   5   3   52.90    1.60
   5  -5  -3   53.98    1.55
  -5   5   3   55.23    1.92
   5   5  -3   52.83    1.71
   5   5  -3   55.35    1.78
   5   5  -3   55.17    1.74
   5  -5   3   51.14    1.65
  -5   5   3   55.24    1.87
  -5   5   3   50.43    1.82
  -5   5   3   53.95    1.94
   5   5  -3   53.55    1.90
   5  -5   3   52.30    1.86
  -5  -5  -3   53.19    1.56
  -5   5   3   51.53    1.52
   5  -5   3   54.10    1.53
   5   6   3    5.57    0.60
   5   6   3    6.76    0.50
  -5   6  -3    7.38    0.82
   5   6   3    6.62    0.78
   5  -6  -3    6.56    0.68
  -5   6  -3    7.58    0.87
  -5   6  -3    6.67    0.69
   5   6   3    5.68    0.47
   5  -6  -3    6.37    0.43
  -5  -6   3    7.14    0.58
  -5   6  -3    7.94    0.87
   5   6  -3    6.38    0.62
   5   6  -3    6.15    0.79
   5  -6   3    7.05    0.74
   5   6  -3    6.54    0.59
  -5   6   3    5.86    0.78
  -5   6   3    5.56    0.76
   5   6  -3    6.25    0.60
  -5   6   3    6.24    0.72
  -5  -6  -3    6.29    0.42
  -5   6   3    7.94    0.80
   5   7   3    0.28    0.49
  -5   7  -3    0.44    0.47
   5   7   3    0.35    0.27
   5   7   3   -0.15    0.31
  -5  -7   3    0.51    0.31
  -5   7  -3    0.30    0.43
   5  -7  -3    0.21    0.39
  -5   7  -3    0.55    0.58
   5  -7  -3    0.24    0.23
   5   7   3    0.56    0.48
  -5   7  -3   -0.42    0.55
   5   7   3    0.07    0.26
  -5   7   3   -0.47    0.48
   5   7  -3    0.35    0.36
   5  -7   3    0.27    0.37
   5   7  -3    0.63    0.37
  -5   7   3    0.97    0.56
  -5   7   3   -0.38    0.39
   5   7  -3    0.47    0.35
   5   7  -3    0.32    0.52
  -5   7   3    0.19    0.47
   5   8   3    1.59    0.34
   5   8   3    1.60    0.46
   5   8   3    2.05    0.42
  -5   8  -3    2.02    0.72
  -5   8  -3    1.97    0.66
   5   8   3    1.75    0.71
  -5   8  -3    1.08    0.66
   5   8   3    1.44    0.55
   5   8  -3    1.72    0.48
  -5   8   3    1.72    0.66
  -5   8   3    0.38    0.65
   5   8  -3    1.04    0.62
   5  -8   3    1.69    0.50
   5   8  -3    1.45    0.42
  -5   8   3    1.28    0.56
   5   8  -3    1.27    0.63
   5   8  -3    1.89    0.48
  -5   9  -3    0.87    0.74
  -5   9  -3    1.29    0.75
   5   9   3    1.54    0.58
  -5   9  -3    1.75    0.67
   5   9   3    1.12    0.38
   5   9   3    2.34    0.79
   5   9   3    0.71    0.32
  -5   9   3    1.78    0.61
   5   9  -3    2.46    0.76
  -5   9   3    2.12    0.83
  -5   9   3   -0.01    0.67
   5   9  -3    0.84    0.46
   5   9  -3    1.39    0.57
  -6   0  -3    0.38    0.30
   6   0   3   -0.17    0.26
  -6   0  -3    0.53    0.20
   6   0   3   -0.14    0.29
   6   0   3   -0.01    0.16
   6   0   3    0.01    0.37
   6   0  -3   -0.06    0.29
  -6   0   3   -0.43    0.22
  -6   0  -3    0.29    0.28
   6   0  -3    0.28    0.24
   6   0  -3   -0.23    0.31
   6   0  -3    0.22    0.29
   6   0  -3    0.15    0.31
  -6   0   3    0.10    0.31
  -6   0   3   -0.19    0.29
   6   0   3   -0.14    0.26
  -6   0   3   -0.39    0.26
   6  -1  -3  132.84    3.60
   6  -1  -3  131.99    3.48
  -6   1  -3  132.50    3.41
  -6  -1   3  131.98    3.58
   6   1   3  130.19    3.51
  -6  -1   3  131.15    3.43
  -6  -1   3  132.39    3.56
  -6   1  -3  129.86    3.57
   6   1   3  130.91    3.51
   6  -1  -3  131.68    3.61
  -6   1  -3  129.95    3.59
   6  -1  -3  130.68    3.47
   6   1   3  132.38    3.61
   6   1   3  117.02    3.59
   6   1   3  129.86    3.53
  -6   1  -3  132.10    3.55
   6   1   3  130.79    3.31
   6  -1  -3  126.43    3.72
  -6  -1  -3  135.52    3.55
   6   1  -3  128.52    3.54
   6   1  -3  129.84    3.62
   6   1  -3  132.95    3.44
  -6  -1  -3  129.53    3.52
   6   1  -3  131.24    3.58
  -6   1   3  131.67    3.59
  -6   1   3  134.12    3.50
  -6   1   3  132.74    3.60
  -6   1   3  131.03    3.58
   6   1  -3  135.52    3.58
  -6  -1  -3  130.26    3.31
   6  -1   3  123.50    3.57
   6   2   3    8.04    0.52
  -6  -2   3    8.86    0.61
  -6  -2   3    8.55    0.52
   6   2   3    7.94    0.40
  -6   2  -3    7.50    0.54
   6   2   3    7.55    0.62
   6  -2  -3    7.97    0.69
  -6   2  -3    8.96    0.66
   6  -2  -3    7.55    0.48
  -6   2  -3    8.31    0.60
  -6   2  -3    8.07    0.52
   6  -2  -3    8.53    0.66
   6   2   3    8.56    0.68
  -6   2  -3    9.15    0.59
   6  -2  -3    6.37    0.56
   6   2   3    8.04    0.54
  -6   2   3    9.47    0.62
  -6   2   3    7.90    0.64
   6  -2   3    8.11    0.58
   6   2  -3    8.06    0.62
  -6   2   3    7.77    0.69
   6  -2   3    8.17    0.64
  -6   2   3    6.82    0.52
  -6  -2  -3    8.21    0.42
   6   2  -3    7.58    0.68
   6   2  -3    8.87    0.61
  -6   2   3    8.34    0.56
   6  -2   3    7.82    0.62
   6   2  -3    8.41    0.48
   6   2  -3    7.90    0.57
  -6  -3   3   29.95    1.07
  -6   3  -3   29.20    1.18
   6  -3  -3   27.29    1.16
   6   3   3   28.08    1.18
   6   3   3   29.17    1.04
   6   3   3   28.82    1.02
   6  -3  -3   27.27    0.95
   6   3   3   26.94    1.18
   6   3   3   26.53    0.93
  -6   3  -3   28.71    1.12
  -6   3  -3   30.05    1.19
  -6   3  -3   28.67    1.21
  -6   3  -3   27.97    1.03
   6  -3  -3   29.32    1.07
  -6  -3   3   24.08    1.03
   6  -3   3   27.93    1.07
   6   3  -3   28.45    1.10
  -6   3   3   25.58    1.13
   6   3  -3   28.25    1.19
  -6   3   3   28.64    1.20
   6  -3   3   28.21    1.19
   6   3  -3   28.82    1.20
  -6   3   3   28.17    1.13
  -6  -3  -3   28.06    1.00
   6   3  -3   27.38    1.07
  -6   3   3   26.59    1.02
   6  -3   3   28.67    1.04
   6   3  -3   29.30    1.05
  -6   3   3   30.68    1.19
  -6   4  -3    1.40    0.42
   6  -4  -3    1.15    0.35
  -6  -4   3    2.16    0.38
  -6   4  -3    0.65    0.30
  -6   4  -3    2.21    0.53
   6   4   3    1.60    0.47
  -6   4  -3    1.78    0.44
   6   4   3    1.30    0.29
   6   4   3    1.63    0.29
   6   4   3    1.98    0.47
  -6   4  -3    1.89    0.51
   6  -4  -3    1.42    0.50
   6   4   3    1.55    0.33
   6  -4  -3    2.09    0.29
   6  -4   3    1.61    0.37
  -6   4   3    1.74    0.39
   6  -4   3    2.35    0.36
   6   4  -3    1.66    0.36
   6  -4   3    2.22    0.49
   6   4  -3    2.05    0.39
  -6   4   3    1.25    0.32
  -6  -4  -3    1.62    0.31
   6   4  -3    1.09    0.40
  -6   4   3    0.89    0.43
   6   4  -3    1.31    0.44
  -6   5  -3    6.49    0.75
   6   5   3    5.88    0.47
   6   5   3    5.22    0.47
   6   5   3    6.25    0.78
   6  -5  -3    6.30    0.41
  -6  -5   3    5.28    0.51
  -6   5  -3    5.80    0.73
   6  -5  -3    5.73    0.70
   6  -5  -3    4.56    0.49
  -6   5  -3    5.39    0.72
   6   5   3    6.14    0.66
  -6   5   3    4.45    0.43
   6   5  -3    4.97    0.54
  -6   5   3    6.20    0.71
  -6  -5  -3    5.49    0.43
   6   5  -3    6.88    0.81
   6   5  -3    5.59    0.58
  -6   5   3    5.72    0.72
   6   5  -3    5.81    0.64
  -6   5   3    5.79    0.69
   6  -5   3    5.00    0.46
  -6   5   3    5.64    0.75
   6  -5   3    6.24    0.74
  -6   6  -3    0.75    0.51
   6   6   3    0.10    0.36
   6   6   3    0.65    0.31
   6  -6  -3    0.43    0.22
   6  -6  -3    0.69    0.40
  -6   6  -3   -0.06    0.49
  -6   6  -3    1.29    0.46
   6   6   3    0.92    0.30
  -6  -6   3    0.40    0.31
   6   6   3    1.90    0.58
   6  -6  -3    0.97    0.24
  -6   6  -3    1.67    0.61
  -6   6   3    0.57    0.51
  -6  -6  -3    1.20    0.27
   6   6  -3    0.46    0.35
   6  -6   3    0.54    0.25
  -6   6   3    0.63    0.47
   6  -6   3    0.12    0.44
  -6   6   3    0.74    0.43
   6   6  -3    0.84    0.40
   6   6  -3    0.64    0.58
  -6   6   3    0.81    0.52
   6   6  -3    0.90    0.45
   6  -7  -3   27.25    0.97
  -6  -7   3   26.88    1.15
   6   7   3   28.18    1.37
  -6   7  -3   25.68    1.41
   6   7   3   25.57    1.05
   6   7   3   27.25    1.07
   6   7   3   29.13    1.47
  -6   7  -3   28.39    1.48
  -6   7  -3   27.03    1.56
   6  -7  -3   30.16    1.36
   6   7  -3   27.86    1.33
   6   7  -3   27.68    1.23
   6   7  -3   27.39    1.22
  -6   7   3   28.46    2.01
   6  -7   3   29.90    2.04
  -6   7   3   26.31    1.38
  -6   7   3   26.10    1.76
   6   7  -3   27.31    1.42
   6   8   3    4.93    0.48
   6   8   3    5.03    0.71
  -6   8  -3    4.77    0.94
  -6   8  -3    4.35    0.85
   6   8   3    5.45    0.85
  -6   8  -3    4.88    0.85
   6   8   3    4.86    0.51
   6   8  -3    4.69    0.63
   6  -8   3    3.90    0.66
   6   8  -3    5.56    0.73
  -6   8   3    6.10    0.93
   6   8  -3    5.44    0.66
  -6   8   3    4.75    0.91
   6   8  -3    4.82    0.81
   6   8  -3    4.21    0.90
  -6   8   3    4.38    0.80
   6   9   3    6.36    1.09
  -6   9  -3    6.49    1.03
   6   9   3    6.15    0.93
  -6   9  -3    7.18    1.25
   6   9   3    6.23    0.50
   6   9   3    5.97    0.58
  -6   9  -3    6.31    1.05
   6   9  -3    4.47    1.00
  -6   9   3    5.96    1.03
   6   9  -3    4.29    0.89
  -6   9   3    3.80    0.90
   6   9  -3    6.55    0.74
  -6   9   3    4.46    0.80
  -7   0   3    0.16    0.35
   7   0   3    0.45    0.19
   7   0   3    0.64    0.32
  -7   0  -3    0.63    0.21
   7   0  -3    0.52    0.34
  -7   0  -3    0.33    0.29
   7   0  -3    0.51    0.34
  -7   0   3    0.41    0.33
   7   0  -3    0.39    0.23
   7   0   3    0.87    0.35
   7   0   3    1.08    0.37
   7   0   3    0.66    0.31
   7   0  -3    0.32    0.30
  -7   0   3    0.36    0.26
   7   0  -3    0.17    0.32
  -7   0  -3    0.93    0.33
  -7  -1   3   17.19    0.88
  -7   1  -3   16.92    0.86
   7   1   3   16.70    0.82
  -7   1  -3   16.57    0.71
   7  -1  -3   19.12    0.94
   7  -1  -3   17.26    0.88
   7   1   3   18.20    0.62
   7  -1  -3   17.18    0.80
  -7   1  -3   17.46    0.91
   7   1   3   17.85    0.85
  -7  -1   3   17.03    0.73
   7  -1  -3   18.08    0.78
   7   1   3   16.69    0.93
   7  -1  -3   17.37    0.88
  -7  -1   3   18.68    0.91
   7   1   3   17.94    0.89
   7   1  -3   17.39    0.85
   7   1  -3   17.94    0.89
  -7   1   3   18.33    0.91
  -7   1   3   17.89    0.79
  -7  -1  -3   17.99    0.84
  -7   1   3   17.80    0.93
   7   1  -3   18.40    0.75
   7  -1   3   17.19    0.90
  -7  -1  -3   16.29    0.81
   7   1  -3   17.72    0.93
   7   1  -3   18.04    0.88
   7  -1   3   17.30    0.88
  -7  -1  -3   17.00    0.63
   7  -2  -3   21.14    1.02
  -7  -2   3   21.64    0.88
   7   2   3   22.06    1.05
   7   2   3   20.84    0.74
   7   2   3   21.92    1.07
   7   2   3   21.01    0.92
   7  -2  -3   21.41    0.98
  -7   2  -3   22.74    1.02
   7   2   3   21.20    0.94
   7  -2  -3   22.34    0.88
  -7  -2   3   20.67    0.96
  -7   2  -3   21.02    0.88
  -7   2  -3   21.21    1.04
   7   2  -3   21.77    0.99
   7  -2   3   20.36    1.00
   7   2  -3   22.09    0.85
  -7   2   3   21.27    1.05
   7  -2   3   21.77    0.97
   7   2  -3   22.24    1.05
   7   2  -3   20.94    0.95
   7   2  -3   20.74    1.01
  -7   2   3   21.81    1.01
   7  -2   3   20.88    1.03
  -7   2   3   22.85    0.97
  -7   2   3   22.16    1.01
  -7  -2  -3   21.80    0.76
   7  -3  -3    0.30    0.33
   7   3   3    0.44    0.39
  -7  -3   3   -0.07    0.27
   7   3   3    0.13    0.27
   7   3   3    0.61    0.38
  -7   3  -3    0.10    0.35
   7  -3  -3    0.66    0.38
  -7  -3   3    0.37    0.31
   7   3   3   -0.19    0.24
   7   3   3    0.26    0.21
  -7   3  -3    0.55    0.34
   7   3  -3    0.55    0.43
  -7   3   3    0.25    0.35
   7   3  -3    0.16    0.33
   7  -3   3   -0.09    0.37
  -7   3   3    1.05    0.43
  -7   3   3    0.46    0.33
   7   3  -3    1.17    0.41
  -7   3   3    0.17    0.33
   7   3  -3    0.15    0.29
   7  -3   3    0.14    0.31
   7  -4  -3    7.78    0.62
  -7   4  -3    7.92    0.72
  -7   4  -3    9.27    0.95
   7   4   3    8.61    0.61
   7   4   3    8.62    0.77
   7  -4  -3    8.42    0.76
  -7   4  -3   10.04    0.76
   7   4   3    9.00    0.73
   7   4   3    7.73    0.56
   7   4   3    7.86    0.54
   7   4  -3    8.73    0.80
  -7  -4  -3    7.67    0.56
   7   4  -3    8.54    0.67
  -7   4   3   10.12    0.83
  -7   4   3    7.52    0.77
  -7   4   3    7.89    0.69
  -7   4   3    7.78    0.77
   7   4  -3    7.88    0.62
   7  -4   3    8.54    0.63
   7  -4   3    8.08    0.77
   7   4  -3    7.95    0.75
  -7   5  -3   13.80    1.00
   7  -5  -3   13.74    0.69
   7   5   3   12.88    1.00
   7  -5  -3   11.73    0.74
  -7   5  -3   15.04    0.95
  -7   5  -3   13.77    0.98
   7   5   3   13.78    0.90
  -7  -5   3   12.56    0.75
   7  -5  -3   12.46    0.91
   7   5   3   12.82    0.70
   7   5   3   14.45    0.76
  -7   5  -3   12.96    0.93
  -7   5   3   13.32    0.98
  -7  -5  -3   12.44    0.66
   7   5  -3   12.37    0.81
   7   5  -3   12.65    0.98
  -7   5   3   13.48    0.93
   7  -5   3   13.27    0.73
  -7   5   3   12.85    0.70
  -7   5   3   13.56    1.01
   7  -5   3   12.79    0.95
  -7   5   3   13.56    0.92
   7   5  -3   13.11    0.90
   7   5  -3   11.84    0.77
  -7   6  -3    0.08    0.48
   7  -6  -3    0.04    0.23
   7   6   3    0.64    0.30
   7   6   3    0.11    0.32
   7  -6  -3   -0.15    0.26
   7   6   3    0.23    0.42
  -7   6  -3   -0.01    0.46
   7   6   3    1.07    0.54
  -7  -6   3    0.79    0.34
  -7   6  -3    0.78    0.55
  -7   6  -3    0.47    0.45
  -7   6   3    0.24    0.43
   7   6  -3   -0.85    0.44
  -7   6   3   -0.06    0.54
  -7  -6  -3    0.38    0.26
   7  -6   3    0.09    0.45
   7  -6   3   -0.44    0.23
   7   6  -3    0.75    0.38
   7   6  -3    0.55    0.45
  -7   6   3    0.91    0.55
  -7   6   3    0.40    0.50
   7   6  -3    0.11    0.36
  -7   7  -3    6.89    0.99
   7   7   3    5.16    0.52
   7   7   3    5.63    0.73
   7  -7  -3    6.35    0.77
   7   7   3    7.38    0.99
   7  -7  -3    5.66    0.48
  -7   7  -3    5.56    0.98
  -7   7  -3    8.71    1.01
  -7  -7   3    5.90    0.70
  -7   7   3    6.60    0.93
  -7   7   3    4.31    0.88
   7  -7   3    5.40    0.77
   7   7  -3    6.11    0.71
  -7   7   3    5.81    0.84
   7   7  -3    6.00    0.77
   7   7  -3    5.62    0.65
  -7   8  -3    4.32    0.85
   7   8   3    3.55    0.49
   7   8   3    3.16    0.42
   7   8   3    4.07    0.74
  -7   8  -3    3.54    0.91
  -7   8  -3    3.59    0.88
   7   8   3    3.22    0.75
   7   8   3    3.44    0.84
  -7   8   3    2.02    0.71
   7  -8   3    3.24    0.78
   7   8  -3    4.49    0.79
  -7   8   3    3.55    0.83
  -7   8   3    2.37    0.72
   7   8  -3    2.92    0.56
   7   8  -3    3.33    0.74
   7   9   3    0.56    0.35
   7   9   3    0.73    0.63
   7   9   3    1.37    0.32
  -7   9  -3    0.45    1.04
  -7   9  -3    1.14    0.79
   7   9   3   -0.21    0.63
  -7   9  -3    1.40    0.81
   7   9  -3    0.19    0.42
   7   9  -3    0.81    0.64
   7   9  -3    0.62    0.67
  -7   9   3    0.13    0.71
  -8   0  -3    0.98    0.46
   8   0   3    0.15    0.39
   8   0  -3    0.64    0.41
   8   0   3    0.97    0.43
   8   0   3    0.36    0.29
   8   0  -3    0.75    0.39
   8   0  -3    1.07    0.37
   8   0  -3    1.41    0.27
  -8   0   3    0.46    0.36
   8   0  -3    1.37    0.40
   8   0   3    0.69    0.38
  -8   0   3    0.88    0.28
  -8   0   3    0.64    0.39
  -8   0  -3    0.16    0.33
   8  -1  -3  115.28    3.39
   8   1   3  113.81    3.01
   8  -1  -3  117.47    3.38
  -8  -1   3  109.79    3.32
   8   1   3  115.27    3.29
   8  -1  -3  113.67    3.39
  -8   1  -3  115.99    3.12
  -8   1  -3  116.54    3.38
   8  -1  -3  118.40    3.25
  -8   1  -3  118.08    3.33
   8   1   3  118.25    3.46
  -8  -1   3  115.82    3.15
   8   1  -3  112.83    3.30
   8  -1   3  114.61    3.37
  -8   1   3  115.77    3.23
   8   1  -3  116.17    3.35
   8   1  -3  116.79    3.16
  -8  -1  -3  111.94    3.28
   8   1  -3  112.99    3.33
  -8  -1  -3  119.32    3.33
   8   1  -3  111.83    3.40
   8  -1   3  116.77    3.38
  -8   1   3  117.16    3.39
   8   2   3    7.88    0.65
   8   2   3    8.08    0.72
   8   2   3    7.28    0.72
  -8  -2   3   10.13    0.62
  -8   2  -3    7.62    0.57
  -8   2  -3    8.32    0.78
   8   2   3    8.27    0.43
   8  -2  -3   11.28    0.65
  -8  -2   3    9.89    0.72
   8   2   3    7.39    0.63
   8  -2   3    8.25    0.71
   8   2  -3   11.20    0.79
   8  -2   3    8.31    0.74
  -8  -2  -3    7.96    0.52
   8   2  -3   11.77    0.82
  -8  -2  -3    8.22    0.65
  -8   2   3   10.75    0.75
  -8   2   3   11.31    0.83
  -8   2   3    8.88    0.65
  -8  -3   3  340.21    8.94
   8   3   3  349.66    9.11
  -8   3  -3  347.24    9.03
   8   3   3  354.12    9.13
   8   3   3  334.98    8.85
   8  -3  -3  352.06    9.09
   8   3   3  356.33    8.91
  -8  -3   3  357.09    8.86
   8  -3  -3  361.14    8.97
  -8   3  -3  356.37    8.94
   8  -3  -3  344.41    8.78
  -8   3  -3  350.65    9.13
   8   3  -3  355.19    8.98
  -8   3   3  354.40    9.08
   8   3  -3  335.70    8.92
   8   3  -3  360.33    9.12
  -8   3   3  349.06    9.13
   8   3  -3  351.39    9.11
   8  -3   3  359.10    8.98
  -8   3   3  337.73    9.13
   8  -3   3  338.79    9.08
  -8  -3  -3  337.96    8.93
   8  -4  -3   85.53    2.58
  -8   4  -3   86.53    2.81
   8   4   3   87.20    2.80
   8   4   3   86.28    2.56
   8   4   3   80.95    2.49
   8  -4  -3   82.86    2.42
   8  -4  -3   81.41    2.39
   8   4   3   84.62    2.43
   8  -4  -3   85.89    2.76
  -8   4  -3   83.52    2.66
   8   4   3   86.21    2.78
  -8   4  -3   82.94    2.74
  -8   4   3   87.72    2.74
   8   4  -3   80.23    2.57
   8   4  -3   83.71    2.73
   8  -4   3   87.61    2.80
  -8  -4  -3   79.51    2.47
  -8   4   3   85.37    2.80
  -8   4   3   81.86    2.72
   8   4  -3   87.51    2.84
   8   4  -3   87.46    2.65
  -8   4   3   87.02    2.79
   8  -4   3   85.52    2.58
   8  -5  -3    6.07    0.79
  -8  -5   3    4.21    0.53
   8   5   3    4.87    0.73
   8   5   3    4.80    0.56
   8   5   3    5.40    0.80
   8  -5  -3    4.76    0.59
   8  -5  -3    4.84    0.42
  -8   5  -3    5.65    0.82
   8   5   3    4.40    0.52
  -8   5  -3    4.96    0.80
  -8   5  -3    4.82    0.73
   8   5  -3    4.06    0.71
  -8   5   3    4.15    0.70
  -8  -5  -3    4.50    0.50
   8  -5   3    4.00    0.55
  -8   5   3    4.82    0.74
   8   5  -3    4.04    0.56
   8   5  -3    3.97    0.60
   8   5  -3    3.95    0.68
  -8   5   3    4.33    0.72
   8  -5   3    4.55    0.73
  -8   5   3    3.82    0.62
   8   6   3    5.36    0.58
  -8  -6   3    5.01    0.59
   8  -6  -3    6.14    0.77
   8  -6  -3    5.65    0.56
  -8   6  -3    4.88    0.82
   8   6   3    6.42    0.80
   8   6   3    6.20    0.94
   8   6   3    5.95    0.59
   8  -6  -3    5.47    0.60
  -8   6  -3    5.18    0.83
  -8   6  -3    5.73    0.82
  -8   6   3    5.48    0.83
  -8   6   3    4.16    0.69
   8   6  -3    5.82    0.90
  -8   6   3    6.57    0.88
   8  -6   3    4.51    0.58
  -8  -6  -3    5.19    0.49
   8   6  -3    7.01    0.82
   8   6  -3    6.37    0.70
   8  -6   3    6.43    0.87
   8   6  -3    5.58    0.86
  -8   7  -3    1.23    0.70
   8  -7  -3    3.67    0.67
  -8   7  -3    2.92    0.79
   8   7   3    2.56    0.44
   8   7   3    2.24    0.44
   8  -7  -3    1.60    0.34
   8   7   3    3.65    0.84
  -8   7  -3    2.08    0.69
   8   7   3    3.09    0.66
   8   7  -3    2.46    0.53
   8   7  -3    1.79    0.55
  -8   7   3    2.71    0.74
   8   7  -3    2.03    0.52
  -8   7   3    1.67    0.66
   8  -7   3    1.83    0.59
   8   7  -3    2.27    0.68
   8  -7   3    1.95    0.39
  -8   7   3    2.62    0.70
  -8   8  -3    3.42    0.84
  -8   8  -3    4.98    0.89
   8   8   3    4.98    0.94
   8   8   3    4.70    0.86
  -8   8  -3    4.66    0.95
   8   8   3    3.98    0.51
   8   8  -3    4.37    0.98
   8   8  -3    4.45    0.76
  -8   8   3    5.02    0.92
  -8   8   3    3.16    0.79
  -8   8   3    3.75    0.87
   8   8  -3    4.24    0.62
   9   0  -3    1.36    0.75
  -9   0   3    0.64    0.46
  -9   0  -3    0.64    0.26
   9   0   3    1.01    0.43
   9   0   3    0.49    0.45
  -9   0  -3    1.22    0.42
   9   0  -3    1.20    0.38
  -9   0  -3    0.54    0.40
  -9   0   3    1.15    0.35
   9   0   3    0.24    0.32
  -9   0   3    0.90    0.46
   9   0   3    1.44    0.46
   9   0  -3    1.46    0.48
   9  -1  -3    6.34    0.76
  -9  -1   3    4.47    0.60
  -9  -1   3    4.85    0.65
  -9   1  -3    3.64    0.60
   9   1   3    3.96    0.63
   9   1   3    4.25    0.35
  -9  -1   3    4.03    0.47
   9   1   3    4.15    0.55
  -9   1  -3    4.44    0.60
   9  -1  -3    4.12    0.56
   9   1   3    5.69    0.68
   9  -1  -3    5.58    0.72
  -9   1  -3    4.20    0.46
   9   1   3    4.29    0.61
   9   1  -3    4.54    0.57
   9  -1   3    5.16    0.91
  -9  -1  -3    4.08    0.38
  -9   1   3    4.12    0.63
  -9   1   3    4.87    0.56
  -9  -1  -3    4.49    0.62
   9   1  -3    4.23    0.60
   9  -1   3    4.33    0.62
  -9   1   3    4.52    0.65
   9  -1   3    3.99    0.62
  -9  -1  -3    3.83    0.58
   9   1  -3    5.88    0.72
   9   1  -3    4.02    0.67
  -9  -2   3   -0.31    0.34
   9   2   3    0.13    0.40
  -9   2  -3   -0.04    0.32
   9   2   3    0.24    0.20
   9  -2  -3    0.88    0.51
   9   2   3    0.04    0.43
  -9  -2   3   -0.17    0.30
  -9   2  -3    0.03    0.46
   9  -2  -3    0.24    0.37
   9   2   3   -0.05    0.33
   9  -2  -3    0.09    0.42
  -9   2  -3    0.18    0.43
   9   2   3    0.69    0.51
   9  -2   3    0.45    0.41
   9   2  -3    0.53    0.33
  -9   2   3    0.56    0.50
  -9  -2  -3   -0.31    0.21
   9  -2   3    0.18    0.44
  -9  -2  -3   -0.04    0.35
   9   2  -3   -0.11    0.43
   9   2  -3    0.81    0.45
   9   2  -3    0.46    0.48
  -9   2   3    0.07    0.37
  -9   2   3    0.18    0.42
   9   3   3   15.53    1.03
   9   3   3   14.18    0.70
  -9   3  -3   15.00    0.96
   9  -3  -3   14.62    1.03
  -9  -3   3   16.01    0.85
  -9   3  -3   14.47    1.07
   9   3   3   14.67    0.87
  -9  -3   3   14.40    0.92
  -9   3  -3   14.61    0.87
   9  -3  -3   15.49    0.81
   9   3   3   14.12    0.88
   9  -3  -3   16.34    0.96
   9   3   3   14.52    1.01
   9  -3   3   15.26    0.93
   9   3  -3   15.68    0.92
   9   3  -3   17.22    1.11
  -9   3   3   16.59    0.91
   9   3  -3   16.41    0.98
  -9   3   3   16.67    1.03
  -9   3   3   16.30    1.08
   9  -3   3   14.07    1.02
   9   3  -3   14.69    1.07
  -9   4  -3    0.87    0.61
   9   4   3    2.09    0.50
   9   4   3    2.24    0.45
   9  -4  -3    3.27    0.65
   9   4   3    2.83    0.65
  -9   4  -3    2.73    0.68
   9  -4  -3    2.93    0.44
   9   4   3    2.03    0.61
  -9   4  -3    1.45    0.54
   9   4   3    1.99    0.41
   9   4  -3    2.37    0.53
  -9   4   3    2.86    0.64
   9   4  -3    3.13    0.64
  -9   4   3    3.54    0.67
   9   4  -3    2.75    0.66
   9   4  -3    2.69    0.60
  -9   4   3    3.08    0.69
  -9  -4  -3    1.39    0.41
   9  -4   3    2.11    0.62
   9  -5  -3    2.38    0.41
  -9  -5   3    1.85    0.46
  -9   5  -3    2.32    0.62
   9  -5  -3    2.97    0.61
   9   5   3    2.60    0.73
   9   5   3    3.06    0.67
  -9   5  -3    2.60    0.73
   9   5   3    2.45    0.49
  -9   5  -3    2.26    0.67
   9   5   3    3.07    0.49
   9  -5  -3    3.69    0.68
   9   5  -3    2.12    0.49
  -9   5   3    3.89    0.71
   9   5  -3    2.40    0.51
   9   5  -3    2.21    0.65
  -9   5   3    3.48    0.74
   9   5  -3    2.59    0.61
   9  -5   3    2.66    0.52
   9  -5   3    2.38    0.61
  -9   5   3    3.13    0.65
  -9  -5  -3    2.77    0.44
   9  -6  -3    7.20    0.74
   9   6   3    6.99    0.67
   9  -6  -3    7.44    0.94
   9   6   3    8.18    1.02
  -9   6  -3    8.62    1.03
   9  -6  -3    6.17    0.50
   9   6   3    8.44    1.03
   9   6   3    8.42    0.68
  -9  -6   3    7.60    0.77
  -9   6  -3    8.91    1.01
  -9   6  -3    7.77    1.02
   9   6  -3    6.56    0.67
   9  -6   3    6.93    0.77
   9   6  -3    9.31    0.80
   9  -6   3    6.78    0.88
   9   6  -3    7.86    0.92
  -9   6   3    7.56    0.98
   9   6  -3    9.06    1.04
  -9   6   3    6.99    1.07
   9  -7  -3    1.79    0.43
  -9   7  -3    2.23    0.65
   9   7   3    3.41    0.52
  -9   7  -3    1.28    0.73
   9   7   3    1.82    0.44
   9   7   3    1.19    0.72
   9  -7  -3    1.87    0.67
   9  -7  -3    1.76    0.41
   9   7   3    1.48    0.60
  -9   7  -3    2.89    0.80
  -9   7   3    2.27    0.74
  -9   7   3    2.17    0.72
   9   7  -3    3.28    0.67
  -9   7   3    0.99    0.67
   9   7  -3    2.60    0.85
   9  -7   3    1.53    0.44
   9  -7   3    2.71    0.66
   9   7  -3    0.98    0.46
   9   8   3    1.05    0.66
  -9   8  -3    0.01    0.65
  -9   8  -3    0.10    0.66
   9   8   3    0.06    0.61
  -9   8  -3    0.00    0.67
   9   8   3    0.67    0.35
   9   8  -3   -0.80    0.57
  -9   8   3    0.79    0.65
  -9   8   3    1.83    0.77
   9   8  -3   -0.10    0.41
   9   8  -3    0.92    0.69
  -9   8   3    0.89    0.75
 -10   0   3   -0.41    0.33
 -10   0   3    0.01    0.42
  10   0   3    0.11    0.39
  10   0  -3    0.32    0.51
  10   0   3    0.37    0.24
 -10   0  -3   -0.27    0.42
 -10   0   3   -0.33    0.44
  10   0   3    0.06    0.43
 -10   0  -3    0.01    0.26
  10   0   3   -0.10    0.45
  10   0   3   -0.95    0.38
  10   0  -3    0.08    0.38
  10   0  -3   -0.28    0.40
 -10   0  -3   -0.69    0.40
 -10  -1   3  175.71    4.72
  10  -1  -3  180.38    4.89
 -10  -1   3  175.25    5.01
  10   1   3  177.68    5.02
  10  -1  -3  175.66    5.02
  10   1   3  174.34    4.98
 -10  -1   3  173.21    4.99
  10   1   3  183.06    5.13
 -10   1  -3  183.82    5.03
 -10   1  -3  173.24    5.05
  10  -1  -3  173.07    5.03
  10   1   3  175.07    4.94
 -10   1  -3  176.76    4.71
 -10  -1  -3  179.89    4.96
 -10   1   3  169.24    4.81
  10  -1   3  181.29    4.96
  10   1  -3  178.50    4.98
  10   1  -3  173.45    4.97
  10  -1   3  182.05    5.08
  10   1  -3  185.53    5.08
 -10   1   3  173.04    4.99
  10  -1   3  183.15    5.08
 -10  -1  -3  170.63    4.95
 -10  -1  -3  175.11    4.58
 -10   1   3  174.11    5.05
  10   1  -3  180.85    5.11
 -10   2  -3    0.81    0.48
  10   2   3    1.31    0.57
 -10   2  -3    1.41    0.59
  10   2   3    1.46    0.50
  10  -2  -3    2.73    0.59
  10   2   3    1.24    0.30
  10  -2  -3    1.91    0.64
 -10   2  -3    1.09    0.40
  10   2   3    0.51    0.44
  10  -2  -3    2.28    0.59
  10   2   3    0.78    0.53
 -10  -2  -3    1.50    0.32
 -10   2   3    3.42    0.70
  10   2  -3    2.83    0.63
  10   2  -3    2.91    0.59
  10  -2   3    1.70    0.54
 -10   2   3    1.71    0.56
  10  -2   3    0.66    0.51
 -10  -2  -3    0.84    0.45
  10  -2   3    0.90    0.49
  10   3   3   15.88    1.11
  10  -3  -3   15.53    0.89
  10   3   3   15.09    0.67
 -10   3  -3   15.10    1.04
 -10  -3   3   14.60    0.97
  10   3   3   14.28    1.12
  10   3   3   12.87    1.01
 -10  -3   3   16.96    0.89
 -10   3  -3   14.56    1.12
  10  -3  -3   15.72    1.14
  10   3   3   14.51    0.95
 -10   3  -3   14.06    0.89
  10  -3  -3   15.33    1.03
 -10   3   3   15.19    1.16
  10   3  -3   14.32    1.07
  10  -3   3   15.92    1.03
 -10   3   3   16.12    1.14
  10   3  -3   17.63    1.14
  10   3  -3   14.26    1.02
  10   3  -3   16.79    1.00
 -10   3   3   15.50    0.99
  10  -3   3   16.28    1.14
  10   4   3    0.28    0.42
  10   4   3    0.24    0.56
 -10  -4   3    0.79    0.44
 -10   4  -3    0.91    0.51
  10   4   3    0.62    0.41
  10   4   3   -0.07    0.54
 -10   4  -3    0.12    0.54
  10  -4  -3    0.93    0.50
 -10   4  -3    1.12    0.48
  10  -4  -3    0.66    0.59
  10  -4  -3    0.15    0.38
  10   4  -3    0.52    0.52
  10   4  -3    1.45    0.61
 -10   4   3    0.54    0.58
  10  -4   3    0.48    0.45
 -10  -4  -3    0.21    0.39
 -10   4   3   -0.03    0.48
  10  -4   3   -0.22    0.47
  10   4  -3    1.18    0.45
 -10   4   3    0.73    0.53
  10   4  -3    0.98    0.49
  10  -5  -3    5.06    0.69
  10   5   3    3.83    0.88
  10   5   3    6.15    0.88
  10   5   3    5.41    0.62
  10  -5  -3    4.58    0.81
 -10   5  -3    4.05    0.76
  10  -5  -3    5.19    0.56
 -10   5  -3    4.87    0.84
  10   5   3    4.87    0.65
 -10   5  -3    4.62    0.75
 -10   5   3    5.21    0.78
 -10   5   3    4.09    0.84
  10   5  -3    4.37    0.84
 -10   5   3    4.40    0.82
 -10  -5  -3    4.42    0.56
  10  -5   3    3.90    0.67
  10  -5   3    5.85    1.12
  10   5  -3    5.21    0.83
  10   5  -3    4.44    0.70
  10   5  -3    5.20    0.69
 -10   6  -3    1.98    0.67
  10   6   3    2.02    0.52
  10   6   3    1.19    0.79
 -10   6  -3    0.95    0.70
  10  -6  -3    1.68    0.38
  10  -6  -3    3.58    0.75
  10  -6  -3    1.00    0.58
  10   6   3    1.78    0.45
 -10   6  -3    1.34    0.75
 -10   6   3    1.52    0.69
 -10   6   3    1.20    0.58
  10   6  -3    1.29    0.66
  10   6  -3    1.41    0.54
  10  -6   3    1.25    0.51
 -10   6   3    1.62    0.67
 -10   7  -3   13.23    1.22
 -10   7  -3   12.61    1.26
  10   7   3   14.61    1.21
 -10   7  -3   13.19    1.16
  10  -7  -3   13.01    0.92
  10  -7  -3   13.15    1.31
  10   7   3   11.21    0.85
  10   7   3   11.54    1.18
  10   7  -3   13.43    1.14
 -10   7   3   12.21    1.20
 -10   7   3   12.70    1.25
  10   7  -3   11.72    0.96
  10  -7   3   12.79    1.16
 -10   7   3   15.16    1.28
  10  -7   3   11.73    1.06
  10   7  -3   14.69    1.37
  10   8   3    2.53    0.99
  10   8   3    4.15    0.57
 -10   8  -3    2.94    1.24
  10   8  -3    3.42    0.86
  10   8  -3    2.71    0.76
 -11   0  -3    2.29    0.60
 -11   0   3    2.54    0.60
  11   0   3    1.60    0.52
  11   0   3    1.82    0.63
 -11   0  -3    0.93    0.32
  11   0   3    1.74    0.58
 -11   0  -3    3.06    0.65
  11   0  -3    2.90    0.67
 -11   0   3    1.60    0.60
 -11   0   3    2.32    0.45
  11   1   3    8.05    0.92
 -11  -1   3    8.82    0.90
  11   1   3    7.87    0.88
 -11  -1   3    8.42    0.95
  11  -1  -3    8.61    0.82
 -11   1  -3    7.55    0.62
 -11   1  -3    8.84    0.97
  11   1   3    7.20    0.95
  11  -1  -3    8.16    0.90
  11  -1  -3    7.90    0.94
 -11   1  -3    7.75    0.93
  11   1   3    8.37    0.79
  11   1   3    8.13    0.51
 -11  -1   3    8.47    0.66
  11   1  -3   10.05    0.97
  11   1  -3    7.81    0.77
  11   1  -3    7.69    0.93
 -11  -1  -3    8.51    0.92
 -11   1   3    9.65    1.01
  11  -1   3    9.03    0.96
 -11   1   3    8.13    0.74
  11  -1   3    8.98    0.96
 -11  -1  -3    7.51    0.52
  11   1  -3    8.56    0.86
 -11   1   3    8.67    1.01
  11  -1   3    7.85    0.87
 -11  -1  -3    9.14    1.03
  11  -2  -3    3.80    0.76
 -11   2  -3    2.25    0.61
 -11  -2   3    2.46    0.59
  11  -2  -3    3.86    0.60
  11   2   3    2.31    0.66
  11   2   3    3.32    0.73
  11   2   3    2.69    0.56
 -11   2  -3    1.64    0.63
  11   2   3    2.63    0.62
 -11  -2   3    2.42    0.47
 -11   2  -3    2.53    0.47
  11  -2  -3    2.89    0.67
  11  -2   3    2.96    0.60
  11   2  -3    3.14    0.69
 -11   2   3    1.54    0.67
  11  -2   3    2.93    0.70
 -11  -2  -3    2.38    0.55
 -11   2   3    3.01    0.71
  11  -2   3    2.07    0.57
  11   2  -3    3.03    0.69
  11   2  -3    3.81    0.68
 -11   2   3    2.13    0.54
  11   2  -3    3.75    0.55
 -11  -2  -3    2.30    0.37
 -11   3  -3    0.15    0.42
  11  -3  -3    0.75    0.42
  11   3   3    0.58    0.57
  11   3   3    0.72    0.28
  11   3   3    0.18    0.56
  11   3   3    1.19    0.49
  11  -3  -3    0.25    0.54
 -11  -3   3    0.93    0.44
  11  -3  -3    1.61    0.63
 -11   3  -3    0.88    0.59
 -11  -3   3    0.15    0.40
 -11   3  -3    0.26    0.57
  11   3   3    0.78    0.42
  11   3  -3    0.10    0.46
 -11   3   3    0.26    0.49
  11  -3   3    1.01    0.58
  11   3  -3    0.65    0.62
 -11   3   3    0.55    0.56
  11   3  -3    0.86    0.40
  11  -3   3   -0.02    0.48
 -11  -3  -3    1.03    0.42
  11   3  -3    0.60    0.63
 -11   3   3    0.49    0.59
 -11   4  -3    0.16    0.59
  11   4   3    0.94    0.66
  11   4   3    0.73    0.46
  11  -4  -3    0.48    0.59
  11  -4  -3    1.02    0.55
  11   4   3    0.70    0.40
 -11  -4   3    0.54    0.46
 -11   4  -3    0.47    0.47
  11   4  -3    0.76    0.51
 -11   4   3    0.58    0.53
  11  -4   3    0.11    0.39
  11   4  -3    0.44    0.60
 -11  -4  -3    0.05    0.39
  11  -4   3    0.10    0.52
 -11   4   3    1.49    0.65
 -11   4   3    1.57    0.71
  11  -4   3    0.11    0.50
  11   4  -3   -0.70    0.89
 -11   5  -3    2.23    0.62
 -11   5  -3    1.44    0.72
 -11   5  -3    1.00    0.61
  11  -5  -3    1.57    0.61
  11   5   3    0.74    0.64
  11  -5  -3    0.98    0.37
  11   5   3    0.66    0.50
  11   5   3    1.98    0.71
  11  -5  -3    0.57    0.67
 -11   5   3    0.92    0.94
  11  -5   3    2.09    0.66
  11   5  -3    1.25    0.66
  11   5  -3    2.22    0.75
 -11   5   3    1.59    0.68
  11   5  -3    1.93    0.58
 -11   5   3    0.53    0.66
  11  -5   3    1.11    0.56
 -11   6  -3    1.13    0.69
  11  -6  -3    0.01    0.54
 -11   6  -3    1.39    0.77
  11  -6  -3    1.19    0.43
  11   6   3    0.25    0.43
  11   6   3    0.32    0.70
 -11   6  -3    1.32    0.65
  11   6   3    1.59    0.75
 -11   6   3    1.76    0.80
  11   6  -3    1.80    0.85
  11  -6   3    1.53    0.57
 -11   6   3    2.10    0.74
  11   6  -3    1.62    0.75
 -11   6   3    0.97    0.69
  11  -6   3    1.34    0.68
  11   6  -3    1.20    0.53
  11   7   3    3.57    1.02
  11   7   3    3.44    0.86
 -11   7  -3    2.85    0.82
  11   7   3    3.62    0.60
 -11   7  -3    3.32    0.94
 -11   7  -3    2.82    0.83
  11   7  -3    4.78    0.86
 -11   7   3    2.88    0.79
  11  -7   3    4.12    0.95
  11   7  -3    3.20    0.71
 -11   7   3    6.79    1.64
  11   7  -3    3.03    1.17
 -11   7   3    3.16    0.92
 -12   0   3    0.63    0.38
 -12   0  -3    1.06    0.58
 -12   0   3    0.49    0.58
  12   0  -3    0.81    0.57
 -12   0   3    0.82    0.63
  12   0   3    0.38    0.54
 -12   0  -3    0.37    0.31
  12   0   3    1.13    0.58
  12   0  -3    1.44    0.63
  12   0   3    0.93    0.62
  12   0  -3    1.39    0.67
  12   1   3    5.90    0.92
 -12  -1   3    5.65    0.84
  12   1   3    6.94    0.88
  12  -1  -3    6.97    0.99
  12   1   3    5.96    0.57
  12  -1  -3    6.14    0.86
 -12  -1   3    5.46    0.62
 -12  -1   3    7.64    0.96
  12   1   3    7.21    0.93
 -12   1  -3    6.16    0.90
  12  -1  -3    5.43    0.78
 -12   1  -3    5.76    0.56
 -12   1  -3    7.12    0.95
  12   1  -3    4.89    0.86
  12  -1   3    6.99    1.01
  12  -1   3    5.61    0.81
 -12  -1  -3    5.34    0.49
  12  -1   3    5.36    0.83
 -12   1   3    7.63    1.35
 -12   1   3    5.72    0.68
  12   1  -3    6.62    0.87
 -12  -1  -3    6.41    0.83
 -12  -1  -3    5.92    0.85
 -12   1   3    7.65    0.93
 -12  -2   3    1.66    0.45
  12   2   3    1.92    0.63
 -12   2  -3    1.49    0.64
 -12   2  -3    0.93    0.62
 -12  -2   3    2.44    0.66
  12  -2  -3    1.16    0.65
  12  -2  -3    2.09    0.75
  12   2   3    1.40    0.68
  12  -2  -3    2.15    0.58
  12   2   3    0.16    0.63
  12   2  -3    1.61    0.65
  12  -2   3    1.73    0.58
 -12  -2  -3    1.42    0.33
 -12   2   3    2.95    0.74
  12  -2   3    1.66    0.74
 -12  -2  -3    2.27    0.59
 -12   2   3    2.20    0.56
 -12   2   3    1.21    0.69
  12  -2   3    1.08    0.68
 -12   3  -3    6.48    0.88
  12   3   3    6.41    0.94
 -12  -3   3    6.51    0.81
  12  -3  -3    6.03    0.96
 -12  -3   3    6.75    0.75
 -12   3  -3    7.29    0.76
  12  -3  -3    7.57    0.96
  12   3   3    6.09    1.02
 -12   3  -3    6.25    0.95
  12  -3  -3    6.89    0.71
  12   3   3    6.85    0.87
 -12   3   3    6.61    0.85
  12  -3   3    6.28    0.79
  12   3  -3    6.85    1.06
 -12   3   3    5.90    1.00
  12   3  -3    5.31    0.80
  12  -3   3    4.38    0.90
  12   3  -3    7.57    1.05
 -12  -3  -3    6.00    0.78
 -12   3   3    7.58    0.99
  12  -3   3    6.99    0.92
  12  -4  -3    0.45    0.64
  12   4   3    0.26    0.47
  12   4   3    0.08    0.72
  12   4   3   -0.25    0.62
  12  -4  -3   -0.11    0.62
 -12   4  -3    0.97    0.65
 -12   4  -3   -0.77    0.59
  12  -4  -3    0.06    0.43
 -12   4  -3    0.49    0.49
  12  -4   3    0.15    0.48
  12  -4   3    1.19    0.69
  12   4  -3    1.48    0.58
  12   4  -3   -0.49    0.57
 -12   4   3   -0.19    0.69
 -12   4   3    0.08    0.53
  12   4  -3   -0.50    0.58
  12  -4   3   -0.01    0.62
 -12   4   3    0.08    0.60
 -12   5  -3    0.37    0.65
  12   5   3   -0.19    0.66
  12   5   3    1.66    0.71
 -12   5  -3    0.97    0.70
  12   5   3    1.20    0.55
  12  -5  -3    0.26    0.56
  12  -5  -3    0.50    0.49
 -12   5  -3    1.17    0.78
  12  -5  -3    1.18    0.65
  12  -5   3    0.67    0.58
  12  -5   3    0.46    0.58
 -12   5   3   -0.41    0.70
 -12   5   3    0.19    0.58
  12   5  -3    0.93    0.65
  12   5  -3    0.21    0.51
 -12   5   3    0.09    0.58
  12  -5   3    0.51    0.46
  12   5  -3    0.43    0.72
  12  -6  -3    1.54    0.76
 -12   6  -3    1.04    0.71
  12   6   3    1.91    0.90
 -12   6  -3    1.59    0.80
  12  -6  -3    1.65    0.66
 -12   6  -3    1.93    0.76
  12   6   3    0.98    0.53
  12   6   3    0.80    0.81
  12   6  -3    1.12    0.79
  12   6  -3    2.19    0.64
  12   6  -3    1.16    0.76
 -12   6   3    1.26    0.77
  12  -6   3    1.46    0.67
 -12   6   3    0.92    0.82
  12  -6   3    1.33    0.59
 -12   6   3    0.85    0.69
  12  -6   3    1.35    0.69
 -13   0   3    1.17    0.62
  13   0  -3    0.32    0.59
 -13   0  -3    0.20    0.61
 -13   0   3    0.18    0.40
  13   0   3    0.79    0.56
 -13   0  -3    0.86    0.35
 -13   0  -3    0.37    0.58
  13   0   3    0.01    0.55
 -13   0   3    1.22    0.65
  13   0   3    0.85    0.61
  13   0  -3    1.15    0.65
 -13   1  -3    0.25    0.34
  13   1   3   -0.27    0.57
 -13   1  -3    0.51    0.65
  13   1   3   -0.62    0.51
  13   1   3    0.58    0.60
  13  -1  -3    0.26    0.48
 -13  -1   3    0.39    0.62
 -13  -1   3    0.72    0.65
  13  -1  -3    0.42    0.64
  13  -1  -3    0.64    0.66
 -13   1  -3    0.66    0.64
 -13   1   3   -0.61    0.58
 -13  -1  -3    0.66    0.30
  13   1  -3   -0.27    0.52
  13   1  -3   -0.12    0.50
  13  -1   3   -0.81    0.59
  13  -1   3    0.36    0.52
 -13   1   3   -0.64    0.38
  13   1  -3    0.33    0.63
 -13  -1  -3    1.04    0.61
 -13   1   3    0.08    0.57
 -13  -1  -3   -0.14    0.52
 -13   2  -3    1.25    0.60
 -13   2  -3    1.71    0.49
  13  -2  -3    1.07    0.54
  13  -2  -3    1.52    0.66
  13   2   3    0.71    0.54
  13   2   3    1.70    0.77
  13   2   3    0.00    0.57
 -13  -2   3    0.15    0.53
 -13   2  -3    0.62    0.64
  13  -2  -3    0.32    0.65
  13   2  -3    0.45    0.69
  13  -2   3    1.30    0.68
 -13   2   3    1.06    0.52
 -13   2   3    1.38    0.64
 -13  -2  -3    0.79    0.53
  13  -2   3    1.27    0.61
 -13  -2  -3    0.74    0.31
  13   2  -3   -0.01    0.57
  13  -2   3    0.96    0.72
  13   2  -3    1.19    0.62
 -13   2   3    1.77    0.75
 -13   3  -3    6.29    0.78
  13  -3  -3    6.76    1.05
  13  -3  -3    6.62    1.01
  13  -3  -3    7.21    0.87
 -13   3  -3    6.45    0.94
  13   3   3    5.11    1.07
  13   3   3    6.85    1.03
  13   3   3    5.49    0.88
 -13   3  -3    6.09    1.06
  13  -3   3    6.88    1.03
  13   3  -3    6.10    1.00
 -13   3   3    6.28    1.06
  13  -3   3    6.27    0.83
  13   3  -3    6.08    1.09
 -13   3   3    5.09    0.81
 -13   3   3    5.49    0.95
  13  -3   3    6.53    1.05
  13   3  -3    5.75    0.89
 -13   4  -3    1.89    0.77
  13   4   3    0.98    0.53
  13   4   3    0.59    0.83
 -13   4  -3    0.72    0.61
 -13   4  -3    1.62    0.60
  13   4   3    0.57    0.63
  13  -4  -3    1.19    0.67
  13  -4  -3    0.77    0.77
  13  -4  -3    0.89    0.48
  13   4  -3    2.29    0.83
  13  -4   3    1.92    0.87
  13   4  -3    1.52    0.59
 -13   4   3    0.84    0.74
  13   4  -3    0.71    0.78
  13  -4   3    0.72    0.61
  13  -4   3    0.67    0.51
 -13   4   3    2.01    0.79
  13   5   3    0.82    0.79
  13  -5  -3    0.48    0.69
 -13   5  -3    0.46    0.59
  13  -5  -3   -0.26    0.46
 -13   5  -3   -0.29    0.72
  13  -5  -3    0.79    0.76
  13   5   3    0.45    0.49
 -13   5  -3    1.04    0.70
  13   5   3   -0.10    0.74
 -13   5   3    0.76    0.71
  13  -5   3    0.33    0.77
  13   5  -3    1.35    0.70
  13   5  -3    0.91    0.81
  13   5  -3    1.11    0.59
  13  -5   3   -0.07    0.53
  13  -5   3   -0.05    0.66
 -13   5   3    1.32    0.65
 -13   5   3    0.51    0.75
  14   0  -3   -0.43    0.67
 -14   0  -3    0.36    0.63
  14   0   3    0.53    0.68
  14   0   3   -0.23    0.68
 -14   0   3    0.71    0.44
 -14   0  -3    0.45    0.63
  14   0  -3    1.63    0.77
  14   0   3    1.15    0.73
  14   0  -3    0.03    0.52
 -14   0   3    0.84    0.60
 -14   0   3    1.54    0.79
 -14   0  -3    0.66    0.37
 -14   1  -3    1.62    0.71
 -14   1  -3    1.69    0.47
  14  -1  -3    0.19    0.69
 -14  -1   3    2.37    0.76
  14   1   3    1.54    0.72
 -14  -1   3    0.36    0.60
 -14  -1   3    2.03    0.50
  14   1   3    0.46    0.72
  14   1   3    1.37    0.64
  14  -1  -3    0.58    0.62
 -14   1  -3    1.52    0.72
  14  -1  -3    0.84    0.73
 -14  -1  -3    0.87    0.69
 -14  -1  -3    0.66    0.63
  14  -1   3    2.31    0.73
  14   1  -3    1.24    0.70
 -14  -1  -3    1.41    0.37
 -14   1   3    1.52    0.71
  14   1  -3    1.88    0.74
  14  -1   3    2.03    0.79
 -14   1   3    0.68    0.68
  14  -1   3    0.61    0.75
  14   1  -3    1.50    0.71
 -14   1   3    0.83    0.49
 -14   2  -3    9.19    0.82
 -14   2  -3   12.25    1.32
  14  -2  -3   13.27    1.26
  14  -2  -3   13.28    1.40
 -14  -2   3   13.45    0.87
  14   2   3   12.13    1.14
 -14   2  -3   12.13    1.15
  14   2   3   13.03    1.22
  14   2   3    9.86    1.23
  14  -2  -3   11.04    1.29
  14  -2   3   13.08    1.43
  14   2  -3    9.66    1.18
  14  -2   3   10.09    1.08
  14  -2   3   10.52    1.32
  14   2  -3   11.23    1.45
  14   2  -3   10.82    1.16
 -14   2   3   12.13    1.37
 -14   2   3   11.91    0.97
 -14   2   3   12.53    1.14
 -14   3  -3    2.97    0.81
 -14   3  -3    1.53    0.77
  14   3   3    2.19    0.81
 -14   3  -3    1.26    0.55
  14  -3  -3    2.25    0.88
  14  -3  -3    1.33    0.82
 -14  -3   3    1.97    0.53
  14   3   3    1.04    0.85
  14  -3  -3    1.93    0.63
  14   3   3    1.81    0.68
  14  -3   3    2.69    0.93
  14   3  -3    1.73    0.70
  14  -3   3    1.56    0.65
 -14   3   3    2.71    0.75
 -14   3   3    4.71    1.11
  14  -3   3    2.81    0.92
  14   3  -3    0.43    0.81
 -14   3   3    1.97    0.63
  14   3  -3    4.08    0.91
 -14   4  -3    3.79    0.70
 -14   4  -3    4.25    0.99
  14  -4  -3    4.33    0.91
 -14   4  -3    6.54    0.98
  14  -4  -3    5.71    0.77
  14   4   3    3.83    1.16
 -14   4   3    2.90    0.79
  14  -4   3    3.33    0.88
  14  -4   3    4.78    1.02
 -14   4   3    6.04    1.15
  14   4  -3    4.26    1.16
 -14   4   3    4.54    1.04
  14  -4   3    4.61    1.05
 -15   0   3   -0.54    0.70
  15   0  -3    0.37    0.71
  15   0   3    0.55    0.59
  15   0  -3    0.22    0.76
  15   0   3    0.61    0.72
 -15   0  -3    1.01    0.73
  15   0  -3    0.68    0.69
  15   0   3    0.44    0.80
 -15   0   3   -0.03    0.45
 -15   0   3    1.06    0.63
  15   1   3   -0.13    0.66
  15   1   3   -0.29    0.92
  15  -1  -3   -0.23    0.61
 -15  -1   3    1.32    0.68
 -15   1  -3   -0.30    0.62
  15   1   3    0.50    0.72
  15  -1  -3    0.26    0.70
  15  -1  -3    0.52    0.85
 -15  -1   3    0.40    0.47
 -15   1  -3    1.53    0.82
 -15  -1  -3   -0.68    0.55
  15   1  -3   -0.20    0.60
 -15   1   3    0.93    0.62
  15  -1   3    0.88    0.79
  15   1  -3    0.43    0.74
  15  -1   3   -0.33    0.78
 -15   1   3   -0.33    0.74
  15  -1   3    0.44    0.66
 -15   1   3    0.23    0.47
  15   1  -3   -0.55    0.89
  15  -2  -3    0.19    0.56
 -15   2  -3    0.42    0.70
  15  -2  -3    1.45    0.85
 -15   2  -3   -0.55    0.41
  15  -2  -3   -0.33    0.73
 -15   2  -3    0.13    0.69
  15   2   3    0.16    0.64
  15  -2   3   -0.76    0.71
  15   2  -3   -0.51    0.60
 -15   2   3   -0.42    0.47
  15  -2   3    0.18    0.69
 -15   2   3    1.14    0.71
  15  -2   3    0.22    0.81
 -15   2   3    1.05    0.87
  15   2  -3    0.68    0.79
   0   1  -4   -0.14    0.15
   0  -1  -4    0.16    0.15
   0  -1   4    0.17    0.16
   0   1   4   -0.07    0.07
   0  -1   4    0.24    0.15
   0   1   4   -0.04    0.11
   0   1  -4    0.20    0.13
   0  -1  -4    0.04    0.12
   0   1  -4    0.10    0.14
   0   1   4    0.00    0.07
   0  -1   4    0.14    0.14
   0  -1  -4    0.16    0.07
   0   1   4    0.19    0.13
   0  -1   4   -0.06    0.12
   0  -1   4    0.11    0.15
   0   1  -4   -0.17    0.15
   0  -2   4   54.27    1.56
   0  -2  -4   57.49    1.57
   0   2  -4   57.13    1.57
   0   2  -4   58.09    1.64
   0   2   4   50.14    1.44
   0   2   4   57.35    1.57
   0   2  -4   58.34    1.47
   0   2   4   56.68    1.47
   0  -2  -4   56.49    1.44
   0  -2  -4   55.53    1.44
   0   2  -4   56.54    1.59
   0   2  -4   56.36    1.57
   0  -2  -4   57.52    1.48
   0  -2   4   57.80    1.47
   0  -2   4   56.18    1.57
   0  -2   4   57.56    1.58
   0  -3  -4    0.15    0.18
   0   3   4   -0.39    0.13
   0  -3  -4    0.15    0.14
   0   3   4    0.33    0.25
   0   3   4   -0.09    0.16
   0   3  -4   -0.24    0.21
   0  -3   4   -0.13    0.20
   0   3  -4    0.03    0.23
   0  -3   4   -0.02    0.21
   0   3  -4   -0.08    0.21
   0  -3  -4   -0.04    0.25
   0  -3   4    0.01    0.13
   0   3  -4   -0.56    0.23
   0   3   4   -0.07    0.14
   0  -3  -4    0.15    0.16
   0  -3   4    0.18    0.21
   0   3   4    0.10    0.12
   0  -4   4    0.02    0.13
   0   4   4   -0.09    0.16
   0  -4  -4    0.05    0.17
   0   4   4    0.35    0.19
   0   4  -4    0.22    0.35
   0   4  -4    0.34    0.25
   0  -4   4    0.01    0.23
   0  -4  -4   -0.12    0.21
   0  -4   4   -0.02    0.16
   0   4   4    0.23    0.12
   0   4   4    0.38    0.33
   0   4  -4   -0.09    0.23
   0   4  -4    0.38    0.28
   0   5   4   -0.29    0.19
   0   5  -4   -0.01    0.27
   0   5   4   -0.19    0.18
   0   5  -4    0.44    0.28
   0   5   4    0.28    0.20
   0   5   4   -0.17    0.31
   0   5  -4   -0.01    0.23
   0  -5  -4    0.28    0.19
   0   5  -4   -0.24    0.37
   0  -6  -4    9.98    0.61
   0   6   4    9.87    0.61
   0   6   4   10.18    0.58
   0   6   4   10.50    0.78
   0   6   4   11.31    0.60
   0   6  -4   10.91    0.71
   0   6  -4    9.91    0.68
   0  -6   4    9.74    0.65
   0  -6  -4   10.67    0.55
   0   6  -4   11.40    0.74
   0   6  -4   10.33    0.80
   0   7   4   -0.06    0.29
   0   7   4    0.04    0.45
   0   7  -4    0.05    0.35
   0   7  -4    0.17    0.51
   0   7  -4    0.43    0.34
   0  -7  -4    0.01    0.22
   0  -7   4   -0.18    0.29
   0  -8  -4   18.20    0.83
   0   8   4   18.72    1.27
   0   8  -4   19.72    1.08
   0   8   4   17.67    1.20
   0   8  -4   18.06    0.99
   0   8  -4   20.85    1.29
   0   8   4   19.61    0.99
   0   8  -4   19.27    1.73
   0   8   4   18.06    0.90
   0  -8   4   19.55    1.02
   0   9   4    0.24    0.38
   0   9  -4    0.58    0.47
   0   9   4   -0.44    0.32
   0   9  -4    0.19    0.45
   0   9  -4    0.26    0.58
   0   9   4   -0.75    0.59
   0   9   4    0.89    0.42
   0   9   4    0.59    0.67
   0  10   4   12.12    1.23
   0  10  -4   14.43    1.07
   0  10  -4   15.30    1.20
   0  10   4   14.28    1.31
   0  10   4   17.03    1.04
   0  10  -4   17.14    1.45
   0  10   4   14.17    0.95
  -1   0  -4  105.91    2.64
  -1  -1   4  398.82    9.52
  -1   1  -4  392.44    9.50
  -1  -1   4  374.57    9.50
   1   1   4  399.51    9.39
  -1   1  -4  396.87    9.52
   1   1   4  392.38    9.45
  -1   1  -4  397.66    9.48
   1  -1  -4  398.88    9.47
   1  -1  -4  393.27    9.47
   1  -1  -4  386.76    9.49
  -1   1  -4  360.15    9.50
   1  -1  -4  398.99    9.51
  -1  -1   4  391.43    9.49
   1   1  -4  392.02    9.49
   1  -1   4  405.30    9.52
   1   1  -4  393.28    9.51
  -1   1   4  396.41    9.49
   1   1  -4  399.95    9.52
   1  -1   4  390.27    9.52
   1  -1   4  382.27    9.49
   1  -1   4  380.65    9.48
  -1   1   4  354.59    9.46
  -1   1   4  396.25    9.51
   1   3   4   77.58    2.17
  -1   3  -4   77.55    2.16
   1   3   4   80.91    1.98
   1   3   4   77.13    2.03
   1  -3  -4   78.29    1.99
  -1   3  -4   75.57    2.16
   1   3   4   77.25    2.10
  -1   3  -4   75.46    2.13
   1  -3  -4   80.01    2.07
   1  -3  -4   84.20    2.32
  -1   3  -4   76.27    2.18
  -1  -3   4   76.21    2.03
   1   3   4   76.36    1.97
  -1  -3   4   75.63    2.12
  -1  -3   4   79.77    2.17
   1  -3  -4   76.14    2.18
  -1   3   4   75.35    2.06
  -1   3   4   77.33    2.20
   1  -3   4   76.54    2.15
   1  -3   4   77.78    1.95
   1   3  -4   78.78    2.17
  -1  -3  -4   77.10    1.96
  -1  -3  -4   78.38    1.97
   1  -3   4   75.56    2.15
   1   3  -4   76.14    2.13
  -1   3   4   77.49    2.07
  -1   3   4   77.25    2.19
   1   3  -4   77.37    2.13
   1   3  -4   80.51    2.04
  -1   3   4   75.93    1.94
   1  -3   4   76.55    2.17
  -1   3   4   82.15    2.00
  -1  -3  -4   76.79    2.09
   1  -3   4   77.34    2.12
   1   3  -4   76.10    2.17
  -1  -4   4   87.18    2.24
  -1   4  -4   83.97    2.54
   1   4   4   86.19    2.24
   1  -4  -4   86.46    2.25
   1   4   4   87.15    2.24
   1   4   4   84.78    2.23
  -1   4  -4   88.13    2.51
  -1  -4   4   83.28    2.41
  -1   4  -4   84.18    2.39
  -1   4  -4   86.71    2.43
   1  -4  -4   85.44    2.30
   1   4   4   89.26    2.48
   1   4   4   84.02    2.35
   1   4  -4   85.79    2.24
   1  -4   4   84.92    2.41
  -1   4   4   88.07    2.26
  -1   4   4   83.70    2.47
   1   4  -4   85.85    2.38
   1   4  -4   80.91    2.42
  -1   4   4   85.54    2.32
   1  -4   4   86.16    2.39
  -1  -4  -4   86.18    2.35
   1   4  -4   83.28    2.49
  -1  -4  -4   89.65    2.29
  -1  -4  -4   83.44    2.21
   1   4  -4   84.19    2.39
  -1   5  -4   21.47    1.01
  -1   5  -4   20.26    0.93
   1   5   4   21.13    0.87
   1  -5  -4   20.41    0.80
   1   5   4   21.55    0.76
   1  -5  -4   21.00    0.76
   1   5   4   21.61    1.03
  -1  -5   4   20.65    0.70
   1   5   4   21.02    0.69
  -1   5  -4   20.85    0.88
   1   5   4   21.29    0.76
  -1  -5   4   20.18    0.87
  -1   5  -4   21.98    0.93
   1   5  -4   22.20    0.71
  -1  -5  -4   21.01    0.85
   1   5  -4   21.58    1.04
   1  -5   4   20.34    0.87
  -1  -5  -4   20.56    0.71
   1   5  -4   20.70    0.88
  -1   5   4   20.90    0.83
  -1   5   4   20.96    0.77
  -1   5   4   19.85    0.97
   1  -5   4   21.83    0.91
   1   5  -4   22.35    0.96
   1   5  -4   21.76    0.90
  -1  -6   4   12.46    0.48
   1   6   4   12.82    0.60
  -1   6  -4   11.75    0.91
  -1   6  -4   12.83    0.77
  -1  -6   4   13.16    0.73
   1   6   4   11.92    0.46
   1   6   4   12.02    0.89
  -1   6  -4   13.27    0.78
  -1   6  -4   14.82    0.82
   1  -6  -4   12.73    0.65
   1  -6  -4   12.50    0.63
   1   6   4   13.84    0.75
  -1   6   4   12.77    0.63
   1   6  -4   12.46    0.78
  -1  -6  -4   12.50    0.57
   1   6  -4   13.80    0.90
  -1   6   4   13.35    0.68
  -1   6   4   14.10    0.89
   1   6  -4   13.37    0.74
   1   6  -4   15.16    0.79
   1  -7  -4    8.22    0.54
  -1   7  -4    6.78    0.65
   1   7   4    6.75    0.53
  -1  -7   4    7.35    0.63
  -1   7  -4    7.39    0.62
   1   7   4    6.25    0.57
  -1   7  -4    7.73    0.73
   1   7   4    7.17    0.52
  -1   7  -4    8.13    0.79
   1   7   4    6.73    0.80
   1   7  -4    7.81    0.70
   1   7  -4    8.40    0.81
   1   7  -4    7.71    0.69
  -1   7   4    7.12    0.55
  -1   7   4    6.73    0.61
  -1   7   4    5.69    0.56
  -1   7   4    8.99    0.90
   1   7  -4    6.80    0.62
   1  -7   4    6.18    0.71
  -1   7   4    7.71    0.89
  -1  -7  -4    6.64    0.47
   1   8   4   -0.09    0.54
  -1   8  -4    0.82    0.42
  -1   8  -4    0.18    0.34
   1   8   4    0.07    0.30
   1   8   4    0.85    0.43
  -1  -8   4    0.02    0.33
  -1   8   4    0.17    0.31
  -1   8   4   -0.56    0.50
  -1   8   4    0.09    0.52
   1   8  -4   -0.28    0.41
  -1   8   4    0.34    0.36
   1   8  -4    0.80    0.48
   1   8  -4    0.97    0.38
   1  -8   4    1.28    0.42
   1   9   4    0.67    0.41
  -1   9  -4    0.37    0.60
   1   9   4    0.40    0.66
   1   9   4    0.71    0.35
  -1   9  -4    1.01    0.49
  -1   9  -4    0.45    0.48
   1   9   4    0.54    0.64
   1   9   4    0.34    0.37
   1   9  -4    0.27    0.65
  -1   9   4    0.37    0.35
  -1   9   4    0.58    0.36
   1   9  -4   -0.35    0.43
   1   9  -4    0.84    0.48
  -1   9   4   -0.06    0.41
  -1   9   4    1.52    0.71
  -1   9   4    1.52    0.67
   1  10   4   11.03    1.37
  -1  10  -4   10.78    1.29
   1  10   4   10.83    0.86
   1  10   4    9.82    0.79
  -1  10  -4    9.68    0.94
   1  10   4    8.53    1.19
   1  10  -4    9.79    1.26
  -1  10   4    9.24    1.17
   1  10  -4   13.58    1.23
  -1  10   4    9.84    0.95
   1  10  -4    8.75    1.03
  -1  10   4    9.45    1.23
  -2   0  -4   66.61    1.68
   2   0   4   64.82    1.67
  -2   0  -4   63.32    1.71
   2   0  -4   66.19    1.75
  -2   0  -4   66.03    1.75
  -2   0   4   66.34    1.73
  -2   0   4   65.97    1.75
  -2   0   4   64.30    1.74
  -2   0   4   62.46    1.74
   2   0  -4   64.91    1.74
   2   0   4   65.03    1.72
   2   0   4   70.47    1.76
  -2   0   4   63.95    1.73
  -2   0   4   64.19    1.70
   2   0  -4   66.53    1.71
   2   0  -4   67.99    1.76
   2   0  -4   65.27    1.73
   2   0   4   63.41    1.72
   2   0  -4   66.34    1.73
  -2  -2   4   21.41    0.76
  -2   2  -4   21.08    0.91
  -2  -2   4   21.63    0.79
   2   2   4   23.75    0.76
   2  -2  -4   19.95    0.56
  -2  -2   4   20.44    0.74
   2  -2  -4   22.14    0.79
  -2  -2   4   22.18    0.75
   2  -2  -4   21.50    0.68
   2   2   4   21.28    0.61
  -2   2  -4   22.86    0.74
   2   2   4   20.03    0.75
  -2   2  -4   23.65    0.81
   2  -2  -4   20.47    0.78
   2  -2  -4   19.66    0.74
   2   2   4   21.33    0.61
  -2   2  -4   21.34    0.85
   2   2  -4   22.86    0.76
   2  -2   4   21.37    0.73
  -2   2   4   20.82    0.78
  -2   2   4   19.80    0.74
   2   2  -4   21.89    0.76
   2   2  -4   22.04    0.80
  -2   2   4   20.22    0.66
  -2  -2  -4   21.43    0.60
   2  -2   4   21.90    0.68
  -2   2   4   20.97    0.80
   2   2  -4   21.65    0.76
  -2   2   4   19.31    0.74
   2   2  -4   20.89    0.77
  -2  -2  -4   21.50    0.60
   2  -2   4   22.03    0.81
   2  -2   4   21.74    0.78
   2  -2   4   20.49    0.79
  -2   3  -4   29.67    0.98
  -2   3  -4   29.77    1.06
  -2   3  -4   30.22    1.03
   2  -3  -4   29.42    0.83
   2   3   4   29.46    0.83
  -2  -3   4   27.88    1.02
   2   3   4   29.75    0.82
  -2  -3   4   29.66    0.97
   2  -3  -4   28.66    0.80
  -2  -3   4   27.91    0.94
   2   3   4   29.64    1.00
   2   3   4   28.04    0.94
  -2   3  -4   29.14    1.06
   2  -3  -4   28.32    1.02
   2  -3  -4   29.24    0.96
  -2  -3  -4   29.31    0.94
   2   3  -4   29.81    0.98
   2   3  -4   27.64    0.96
   2   3  -4   28.94    1.04
  -2   3   4   29.44    1.04
   2  -3   4   27.31    1.00
  -2   3   4   28.40    0.97
   2   3  -4   29.78    0.95
  -2  -3  -4   29.07    0.99
  -2  -3  -4   29.03    0.81
  -2   3   4   29.05    1.06
  -2   3   4   28.37    0.82
  -2   3   4   28.87    0.96
   2  -3   4   30.12    0.96
   2  -3   4   29.41    1.05
   2  -3   4   30.61    0.84
   2  -3   4   29.23    1.04
  -2   3   4   29.48    0.81
   2   3  -4   29.22    1.03
   2   4   4    0.42    0.16
   2  -4  -4    0.22    0.22
  -2   4  -4    0.48    0.31
  -2   4  -4    0.70    0.28
   2  -4  -4    0.62    0.19
   2   4   4   -0.08    0.20
   2   4   4    0.41    0.34
  -2   4  -4    1.13    0.35
  -2  -4   4    0.82    0.24
   2   4   4    0.59    0.18
  -2   4  -4   -0.07    0.27
   2   4   4    0.00    0.27
   2   4  -4    0.74    0.34
   2  -4   4    0.52    0.29
  -2   4   4    0.07    0.25
   2   4  -4    0.58    0.22
  -2  -4  -4    0.24    0.15
  -2  -4  -4    0.15    0.19
   2   4  -4    0.44    0.25
  -2  -4  -4   -0.19    0.26
   2  -4   4    0.57    0.12
   2   4  -4    0.59    0.25
  -2   4   4   -0.11    0.25
  -2   4   4    0.02    0.37
  -2   4   4    0.43    0.33
  -2   4   4    0.75    0.17
  -2   5  -4   16.85    0.77
  -2  -5   4   18.82    0.70
   2   5   4   16.66    0.87
   2   5   4   16.00    0.63
   2   5   4   14.90    0.78
  -2   5  -4   16.10    0.82
   2   5   4   16.20    0.69
   2  -5  -4   18.66    0.85
   2  -5  -4   17.32    0.64
  -2   5  -4   16.48    0.90
  -2   5  -4   15.50    0.85
  -2   5   4   16.92    0.93
  -2   5   4   16.73    0.78
   2   5  -4   19.03    0.82
   2   5  -4   18.08    0.79
  -2   5   4   15.32    0.76
  -2   5   4   18.29    0.92
   2  -5   4   15.58    0.82
  -2   5   4   16.62    0.63
   2  -5   4   15.67    0.77
   2   5  -4   17.69    0.92
   2   5  -4   18.24    0.86
   2   6   4    3.04    0.35
   2   6   4    3.27    0.49
  -2   6  -4    2.74    0.50
   2  -6  -4    2.69    0.34
   2   6   4    3.26    0.42
  -2  -6   4    3.04    0.33
  -2   6  -4    3.16    0.47
  -2  -6   4    3.76    0.46
   2   6   4    3.63    0.38
   2  -6  -4    3.72    0.45
  -2   6  -4    2.02    0.60
  -2   6  -4    2.80    0.46
   2   6   4    2.65    0.55
  -2   6   4    3.22    0.36
  -2   6   4    3.07    0.60
   2   6  -4    3.25    0.55
   2   6  -4    3.22    0.47
   2  -6   4    3.74    0.51
  -2   6   4    3.55    0.45
   2   6  -4    3.45    0.59
  -2  -6  -4    2.84    0.39
  -2   6   4    3.05    0.45
  -2   6   4    3.47    0.61
   2   6  -4    3.46    0.46
   2   7   4   23.16    0.91
   2  -7  -4   23.71    1.01
  -2   7  -4   24.87    1.33
  -2   7  -4   23.88    1.08
   2   7   4   21.70    0.79
   2  -7  -4   21.29    0.87
  -2  -7   4   23.32    1.03
   2   7   4   21.99    1.27
  -2  -7   4   21.92    0.81
   2   7   4   22.72    0.90
   2   7   4   24.61    1.25
  -2   7  -4   23.64    1.19
  -2   7  -4   24.03    1.16
  -2   7   4   24.35    1.08
   2   7  -4   21.96    1.17
  -2  -7  -4   22.55    0.89
   2   7  -4   23.13    1.07
  -2   7   4   23.36    0.92
   2   7  -4   23.41    0.78
  -2   7   4   23.08    1.04
  -2   7   4   24.36    1.35
   2   7  -4   23.12    1.05
   2   7  -4   22.04    1.30
  -2   7   4   22.40    1.25
   2   8   4    4.58    0.49
   2   8   4    3.67    0.84
  -2   8  -4    6.09    0.85
   2   8   4    6.43    0.74
   2  -8  -4    4.88    0.58
  -2   8  -4    5.71    0.71
  -2   8  -4    5.40    0.97
  -2   8  -4    4.98    0.62
   2   8   4    4.97    0.49
  -2  -8   4    6.01    0.60
   2   8  -4    6.54    0.78
   2   8  -4    5.76    0.64
  -2   8   4    6.59    0.62
   2  -8   4    5.69    0.79
  -2   8   4    5.78    0.49
  -2   9  -4    3.63    0.61
   2   9   4    2.37    0.84
   2   9   4    4.39    0.66
   2   9   4    3.96    0.51
  -2   9  -4    5.24    0.90
  -2   9   4    3.89    0.62
  -2   9   4    3.62    0.88
   2   9  -4    4.05    0.74
   2   9  -4    2.67    0.58
   2   9  -4    3.77    0.88
  -2   9   4    4.90    0.92
  -2   9   4    3.31    0.48
  -2  10  -4   10.34    1.42
   2  10   4    8.64    1.27
   2  10   4   11.71    0.92
  -2  10  -4    9.11    1.25
   2  10   4    8.83    0.68
  -2  10  -4   11.33    1.11
  -2  10  -4    9.80    0.88
   2  10   4    9.45    1.33
  -2  10   4    9.82    1.25
   2  10  -4   10.43    1.28
  -2  10   4   11.85    1.36
   2  10  -4    8.88    0.95
   2  10  -4    8.55    0.86
  -2  10   4    9.57    0.95
   3   0   4  242.86    6.05
  -3   0   4  239.93    6.13
  -3   0   4  250.18    6.13
  -3   0  -4  238.75    6.12
   3   0  -4  248.23    6.08
  -3   0   4  241.60    6.11
  -3   0  -4  247.32    5.96
   3   0  -4  244.93    6.11
  -3   0   4  242.35    6.12
   3   0   4  270.43    6.17
  -3   0  -4  239.35    6.09
   3   0   4  241.73    6.09
   3   0  -4  246.85    6.14
   3   0  -4  244.19    6.08
  -3   0   4  247.64    6.09
  -3   0  -4  251.31    6.05
   3   0  -4  247.54    6.13
  -3   0  -4  239.61    6.09
   3   0  -4  241.22    6.12
  -3   0   4  243.60    6.08
   3  -1  -4  375.96    9.35
   3   1   4  383.17    9.29
   3   1   4  374.88    9.33
   3  -1  -4  382.14    9.35
   3   1   4  397.53    9.23
  -3  -1   4  379.21    9.34
  -3  -1   4  378.10    9.45
  -3   1  -4  378.03    9.31
  -3  -1   4  373.18    9.37
   3  -1  -4  386.02    9.34
  -3  -1   4  388.40    9.36
  -3   1  -4  373.47    9.36
   3  -1  -4  371.65    9.33
   3  -1  -4  380.78    9.24
  -3  -1   4  383.01    9.35
   3  -1  -4  388.74    9.37
   3   1   4  385.33    9.28
  -3   1  -4  385.97    9.33
  -3  -1   4  379.78    9.31
   3   1  -4  384.95    9.36
   3  -1   4  383.60    9.31
  -3   1   4  384.98    9.36
  -3   1   4  377.90    9.33
   3  -1   4  377.84    9.37
   3   1  -4  379.38    9.31
  -3  -1  -4  379.85    9.27
  -3   1   4  377.12    9.34
  -3   1   4  381.10    9.36
   3   1  -4  373.49    9.34
   3   1  -4  355.19    9.35
  -3   1   4  382.50    9.46
   3  -1   4  365.24    9.33
  -3  -2   4  129.89    3.44
   3  -2  -4  130.90    3.26
   3   2   4  132.35    3.31
  -3   2  -4  135.90    3.45
   3   2   4  124.81    3.44
   3  -2  -4  133.16    3.37
   3  -2  -4  133.07    3.45
  -3   2  -4  130.45    3.37
  -3   2  -4  134.65    3.50
  -3  -2   4  131.22    3.43
   3   2   4  131.94    3.31
  -3  -2   4  132.65    3.43
   3   2   4  129.41    3.32
   3  -2  -4  130.64    3.47
   3   2   4  131.41    3.47
  -3   2  -4  128.58    3.47
   3  -2  -4  131.96    3.45
  -3   2   4  134.80    3.48
   3   2  -4  129.74    3.45
  -3   2   4  134.30    3.48
   3   2  -4  132.11    3.43
   3  -2   4  134.19    3.37
  -3  -2  -4  133.79    3.45
   3  -2   4  131.06    3.41
  -3  -2  -4  134.27    3.31
  -3   2   4  128.57    3.45
   3   2  -4  134.11    3.50
   3   2  -4  130.95    3.43
  -3   2   4  130.99    3.37
   3  -2   4  129.47    3.48
   3  -2   4  131.47    3.44
   3  -2   4  131.96    3.48
   3   2  -4  133.94    3.43
  -3  -2  -4  133.46    3.30
  -3   2   4  132.02    3.45
  -3  -3   4    6.50    0.51
   3   3   4    7.75    0.49
   3  -3  -4    7.53    0.50
   3  -3  -4    6.36    0.39
  -3  -3   4    6.62    0.45
   3   3   4    6.54    0.35
   3  -3  -4    6.84    0.50
  -3   3  -4    8.69    0.47
   3  -3  -4    7.23    0.51
  -3  -3   4    5.70    0.49
   3  -3  -4    7.19    0.30
   3  -3   4    7.26    0.51
   3   3  -4    7.29    0.49
   3   3  -4    6.28    0.48
  -3  -3  -4    8.45    0.51
  -3   3   4    6.35    0.55
  -3  -3  -4    6.59    0.33
   3   3  -4    5.55    0.45
  -3   3   4    6.54    0.53
  -3   3   4    7.25    0.53
  -3   3   4    5.91    0.54
  -3   3   4    6.22    0.37
   3  -3   4    6.73    0.54
   3  -3   4    7.70    0.53
   3   3  -4    7.10    0.48
   3  -3   4    7.17    0.43
   3  -3   4    7.04    0.41
   3   3  -4    6.35    0.58
  -3   4  -4   44.37    1.38
  -3   4  -4   43.76    1.51
  -3   4  -4   45.54    1.53
   3  -4  -4   39.82    1.18
   3   4   4   43.75    1.37
  -3  -4   4   45.12    1.39
   3  -4  -4   43.44    1.20
  -3  -4   4   42.17    1.44
   3   4   4   43.24    1.45
  -3   4  -4   44.41    1.48
   3   4   4   43.75    1.24
   3   4   4   44.06    1.23
  -3   4   4   42.44    1.52
   3   4  -4   43.25    1.49
   3  -4   4   46.58    1.20
   3   4  -4   42.33    1.38
  -3   4   4   43.00    1.43
   3  -4   4   45.05    1.48
  -3   4   4   42.48    1.51
   3   4  -4   44.34    1.38
   3  -4   4   44.10    1.46
  -3   4   4   42.25    1.18
  -3  -4  -4   44.02    1.21
  -3   4   4   42.29    1.41
  -3  -4  -4   43.12    1.45
   3   4  -4   43.63    1.40
   3   5   4    8.48    0.45
  -3   5  -4    9.11    0.56
   3   5   4    8.29    0.44
   3   5   4    9.80    0.67
  -3  -5   4    8.08    0.52
   3   5   4    8.66    0.53
  -3   5  -4    8.54    0.65
   3   5   4    8.65    0.63
   3  -5  -4    8.30    0.41
  -3  -5   4    9.30    0.57
  -3   5   4    8.72    0.42
   3   5  -4    8.49    0.66
   3   5  -4    8.19    0.55
   3  -5   4    8.43    0.53
   3   5  -4    8.91    0.54
   3   5  -4    8.35    0.65
  -3   5   4    8.55    0.60
   3  -5   4    8.80    0.64
  -3  -5  -4    8.12    0.51
  -3  -5  -4    8.68    0.41
  -3   5   4    9.46    0.85
  -3   5   4    7.24    1.13
  -3   5   4    7.75    0.65
  -3  -6   4   -0.53    0.22
   3   6   4    0.19    0.22
  -3  -6   4    0.17    0.28
  -3   6  -4   -0.04    0.30
  -3   6  -4   -0.34    0.37
  -3   6  -4    0.36    0.44
   3   6   4    0.22    0.47
   3   6   4   -0.11    0.23
   3   6   4    0.33    0.36
  -3   6  -4    0.11    0.32
   3  -6  -4   -0.12    0.20
   3  -6  -4    0.04    0.29
   3   6   4   -0.04    0.22
   3   6  -4    0.38    0.27
   3   6  -4   -0.30    0.34
  -3  -6  -4   -0.08    0.17
   3   6  -4    0.35    0.32
  -3   6   4   -0.36    0.41
  -3   6   4    0.19    0.32
   3   6  -4    0.09    0.44
  -3   6   4   -0.38    0.39
   3  -6   4    0.14    0.36
  -3   6   4    0.16    0.27
  -3   6   4    0.06    0.32
   3   6  -4    0.57    0.28
   3  -7  -4    5.29    0.58
   3   7   4    7.31    0.90
  -3   7  -4    5.56    0.60
   3   7   4    4.59    0.43
   3   7   4    4.97    0.66
   3   7   4    5.30    0.46
  -3   7  -4    5.71    0.78
  -3   7  -4    5.85    0.69
  -3   7  -4    5.59    0.71
  -3  -7   4    5.21    0.55
   3   7   4    4.79    0.46
  -3  -7   4    5.39    0.56
   3   7  -4    5.60    0.60
  -3   7   4    5.25    0.75
   3   7  -4    6.09    0.66
  -3   7   4    5.55    0.42
   3   7  -4    5.11    0.47
  -3   7   4    4.61    0.58
  -3   7   4    5.48    0.81
   3   7  -4    6.46    0.82
   3   7  -4    5.12    0.73
  -3   7   4    5.52    0.66
   3  -7   4    6.17    0.68
   3   8   4   -0.07    0.25
   3   8   4   -0.02    0.65
  -3   8  -4    0.71    0.61
   3   8   4    0.32    0.46
   3  -8  -4   -0.12    0.33
  -3   8  -4    0.58    0.45
   3  -8  -4    0.17    0.36
   3   8   4   -0.30    0.24
  -3  -8   4    0.92    0.38
  -3   8   4    0.34    0.54
  -3   8   4    0.34    0.41
   3   8  -4    0.43    0.48
   3   8  -4   -0.12    0.33
  -3   8   4   -0.43    0.54
   3   8  -4    0.65    0.56
  -3   8   4    0.57    0.31
  -3   8   4    0.18    0.36
   3   8  -4    0.03    0.41
   3  -8   4    0.12    0.29
   3   9   4    0.06    0.68
  -3   9  -4    0.18    0.52
  -3   9  -4   -0.22    0.37
  -3   9  -4    0.83    0.66
   3   9   4    0.21    0.29
   3   9   4    0.90    0.53
  -3   9   4    1.75    0.81
  -3   9   4    0.14    0.33
  -3   9   4   -0.27    0.45
   3   9  -4   -0.36    0.42
   3   9  -4   -0.56    0.62
   3   9  -4   -0.35    0.46
  -3   9   4   -0.37    0.56
   3  10   4    1.61    0.71
   3  10   4    1.46    0.41
   3  10   4    1.55    0.38
   3  10   4    0.88    0.62
  -3  10   4    2.53    0.83
  -3  10   4    1.40    1.23
   3  10  -4    0.32    0.51
   3  10  -4    2.22    0.66
   4   0   4   39.19    1.23
  -4   0   4   39.00    1.26
  -4   0   4   38.97    1.27
   4   0  -4   40.30    1.26
   4   0  -4   40.61    1.37
   4   0  -4   40.41    1.24
  -4   0  -4   41.56    1.29
  -4   0  -4   39.32    1.22
  -4   0   4   39.10    1.20
  -4   0   4   39.66    1.21
  -4   0  -4   39.43    1.06
  -4   0  -4   38.92    1.23
   4   0  -4   38.81    1.28
   4   0   4   40.44    1.23
  -4   0   4   39.80    1.26
   4   0  -4   40.20    1.19
   4   0   4   39.33    1.19
   4   0   4   40.27    1.29
   4   0   4   40.32    1.06
  -4   0   4   39.66    1.26
   4   1   4    1.08    0.25
   4  -1  -4    1.13    0.29
  -4  -1   4    1.02    0.27
   4   1   4    0.82    0.28
   4  -1  -4    0.64    0.22
  -4   1  -4    0.85    0.27
   4  -1  -4    1.03    0.25
   4   1   4    0.83    0.22
   4   1   4    0.79    0.14
  -4  -1   4    1.17    0.30
  -4   1  -4    0.54    0.28
  -4  -1   4    0.67    0.26
   4  -1  -4    1.04    0.29
   4  -1  -4    0.88    0.30
   4   1   4    0.63    0.29
  -4   1  -4    0.45    0.27
  -4   1  -4    0.85    0.22
   4   1   4    0.79    0.23
  -4   1  -4    1.00    0.28
   4  -1   4    0.94    0.28
  -4   1   4    1.23    0.30
   4   1  -4    1.03    0.27
  -4  -1  -4    0.93    0.14
   4  -1   4    1.22    0.32
  -4   1   4    0.94    0.34
  -4   1   4    0.83    0.29
   4   1  -4    0.94    0.29
   4   1  -4    1.13    0.33
   4   1  -4    1.48    0.26
   4  -1   4    0.56    0.29
   4  -1   4    0.80    0.26
   4   1  -4    1.31    0.31
  -4   1   4    1.20    0.30
  -4  -1  -4    1.15    0.29
  -4   1   4    1.42    0.31
   4   2   4   24.81    0.98
  -4  -2   4   24.63    0.90
   4   2   4   26.41    0.84
   4   2   4   24.92    0.84
  -4  -2   4   26.43    0.93
  -4   2  -4   26.66    0.90
  -4   2  -4   25.84    0.98
  -4   2  -4   27.27    1.01
  -4   2  -4   25.24    0.94
   4  -2  -4   23.99    0.96
  -4  -2   4   25.20    0.89
   4   2   4   24.85    1.00
  -4   2  -4   26.90    0.92
   4  -2  -4   25.62    0.95
   4  -2  -4   25.94    0.92
  -4  -2   4   25.50    0.96
   4  -2  -4   25.21    0.94
  -4  -2   4   25.46    0.97
   4   2   4   25.04    0.91
   4  -2  -4   25.45    0.95
   4   2   4   24.55    0.77
  -4   2   4   24.92    0.98
  -4   2   4   24.79    0.96
   4  -2   4   22.75    0.89
   4   2  -4   24.82    0.93
   4   2  -4   24.53    0.99
   4  -2   4   24.01    0.86
   4  -2   4   25.79    0.94
   4   2  -4   25.74    1.01
   4  -2   4   25.53    1.09
  -4   2   4   24.72    0.96
   4   2  -4   24.99    0.89
   4   2  -4   26.62    0.96
  -4   2   4   24.98    0.88
   4   2  -4   26.62    0.94
   4  -2   4   24.01    0.97
  -4  -2  -4   24.84    0.81
  -4   2   4   25.79    0.95
  -4  -2  -4   25.99    0.83
  -4   3  -4    7.02    0.57
   4   3   4    5.42    0.51
   4  -3  -4    6.26    0.44
   4   3   4    5.71    0.39
   4   3   4    5.71    0.56
  -4  -3   4    6.27    0.51
  -4  -3   4    6.09    0.46
   4  -3  -4    5.21    0.51
  -4   3  -4    6.52    0.40
   4   3   4    5.96    0.37
  -4   3  -4    6.28    0.53
   4   3   4    6.54    0.38
   4  -3  -4    6.06    0.32
   4   3  -4    5.68    0.54
   4  -3   4    6.31    0.44
  -4  -3  -4    6.50    0.37
  -4   3   4    6.02    0.54
  -4   3   4    5.49    0.51
   4  -3   4    6.00    0.44
   4   3  -4    6.71    0.45
   4  -3   4    6.97    0.55
  -4   3   4    5.88    0.53
  -4  -3  -4    6.45    0.51
  -4   3   4    5.68    0.40
   4  -3   4    7.46    0.58
  -4   3   4    5.31    0.50
   4   3  -4    6.88    0.54
   4   3  -4    6.52    0.49
   4   3  -4    6.18    0.47
   4   4   4   15.39    0.77
   4   4   4   15.71    0.81
  -4   4  -4   16.94    0.84
   4  -4  -4   15.03    0.79
   4   4   4   16.30    0.62
  -4  -4   4   15.63    0.77
   4  -4  -4   16.14    0.56
   4  -4  -4   16.43    0.63
  -4   4  -4   15.17    0.82
   4   4   4   16.44    0.64
  -4  -4   4   15.21    0.74
  -4   4  -4   17.29    0.90
   4   4   4   15.48    0.71
   4  -4   4   15.75    0.85
  -4   4   4   15.83    0.81
   4   4  -4   17.09    0.80
  -4   4   4   15.83    0.60
  -4  -4  -4   16.46    0.76
   4   4  -4   15.76    0.88
   4   4  -4   17.09    0.76
  -4   4   4   16.13    0.79
  -4  -4  -4   15.78    0.59
   4   4  -4   16.34    0.76
  -4   4   4   17.51    0.87
   4  -4   4   16.41    0.63
  -4   4   4   17.15    0.89
   4  -4   4   16.16    0.69
   4   5   4   35.33    1.23
  -4   5  -4   35.85    1.45
   4   5   4   39.00    1.42
  -4  -5   4   39.48    1.41
  -4  -5   4   36.85    1.30
  -4   5  -4   34.60    1.38
   4   5   4   37.09    1.30
  -4   5  -4   35.75    1.27
   4  -5  -4   37.75    1.10
   4  -5  -4   34.33    1.34
   4   5   4   37.33    1.15
  -4   5  -4   41.54    1.51
   4  -5   4   37.09    1.26
  -4   5   4   37.91    1.05
  -4   5   4   38.99    1.49
  -4   5   4   36.83    1.47
  -4  -5  -4   37.40    1.39
   4   5  -4   39.84    1.34
  -4  -5  -4   37.21    1.13
   4   5  -4   37.03    1.31
   4  -5   4   37.98    1.43
  -4   5   4   37.72    1.40
   4  -5   4   38.58    1.07
  -4   5   4   37.56    1.40
   4   5  -4   36.39    1.30
   4  -6  -4    3.90    0.33
   4   6   4    4.61    0.40
   4   6   4    4.44    0.63
   4   6   4    3.73    0.63
  -4   6  -4    4.46    0.52
   4   6   4    3.74    0.47
   4   6   4    4.23    0.40
  -4  -6   4    4.61    0.52
  -4   6  -4    5.06    0.65
  -4   6  -4    4.64    0.70
  -4   6   4    4.25    0.67
  -4   6   4    3.04    0.63
   4   6  -4    4.89    0.52
  -4  -6  -4    4.66    0.34
   4   6  -4    4.72    0.65
   4   6  -4    5.16    0.55
   4   6  -4    4.18    0.51
  -4   6   4    4.37    0.58
  -4   6   4    3.99    0.58
   4  -6   4    4.43    0.60
  -4   7  -4    1.52    0.49
   4   7   4    1.22    0.46
  -4   7  -4    0.15    0.54
   4   7   4    0.87    0.28
   4   7   4    0.02    0.31
   4  -7  -4    0.58    0.24
   4  -7  -4    0.40    0.37
   4   7   4    0.85    0.28
  -4   7  -4    1.12    0.37
   4   7   4   -0.57    0.50
  -4  -7   4    1.28    0.36
  -4   7   4    0.09    0.43
   4   7  -4    0.26    0.53
  -4   7   4    0.35    0.51
   4   7  -4    1.12    0.49
  -4   7   4    0.83    0.56
   4  -7   4    0.89    0.47
   4   7  -4    0.83    0.39
   4   7  -4    0.60    0.35
  -4   7   4    1.44    0.45
   4   7  -4    0.07    0.33
  -4   8  -4    1.18    0.62
   4   8   4    1.85    0.33
   4   8   4    1.37    0.33
   4  -8  -4    2.19    0.54
  -4   8  -4    2.09    0.72
   4   8   4    2.06    0.57
  -4   8  -4    1.70    0.57
  -4   8  -4    1.34    0.43
   4   8   4    0.76    0.42
  -4   8   4    1.52    0.48
   4   8  -4    1.31    0.55
   4  -8   4    1.97    0.53
   4   8  -4    2.04    0.47
  -4   8   4    1.91    0.56
   4   8  -4    2.10    0.40
   4   8  -4    1.28    0.65
  -4   8   4    2.21    0.74
  -4   8   4    0.52    0.61
   4   8  -4    1.84    0.62
  -4   9  -4   10.71    1.10
   4   9   4   10.61    0.64
   4   9   4   10.96    0.65
  -4   9  -4    9.60    1.20
   4   9   4   10.41    1.21
  -4   9  -4   10.80    0.82
  -4   9  -4   11.30    1.07
   4   9   4   10.08    0.99
  -4   9   4   10.90    1.24
  -4   9   4   10.94    1.05
  -4   9   4   11.91    1.23
   4   9  -4   11.94    0.94
   4   9  -4   10.56    1.04
   4   9  -4   10.99    1.34
   4  10   4    1.62    0.57
   4  10   4    1.47    0.93
  -4  10  -4   -1.45    0.65
   4  10   4    0.36    0.26
  -4  10  -4   -0.29    0.59
  -4  10  -4    0.52    0.65
   4  10  -4   -0.33    0.59
  -4  10   4    0.49    0.71
  -4  10   4    0.95    0.75
  -4  10   4    0.08    0.53
   4  10  -4    1.11    0.68
  -5   0   4    0.68    0.30
   5   0   4   -0.18    0.28
   5   0  -4    0.98    0.33
   5   0   4    0.16    0.26
  -5   0  -4    0.20    0.28
   5   0  -4    1.23    0.34
  -5   0  -4    0.41    0.30
   5   0  -4    0.92    0.31
  -5   0   4   -0.04    0.27
  -5   0  -4    0.27    0.26
   5   0  -4    1.22    0.26
   5   0  -4    1.31    0.30
  -5   0   4    0.72    0.30
   5   0   4    0.44    0.27
   5   0  -4    1.10    0.34
  -5   0  -4    0.13    0.15
  -5   0   4    0.41    0.29
  -5   0   4    0.59    0.25
   5   0   4    0.16    0.28
  -5   0  -4    0.42    0.28
   5   0   4    0.68    0.17
  -5  -1   4   90.39    2.49
   5   1   4   86.22    2.50
  -5  -1   4   88.69    2.52
   5  -1  -4   89.86    2.51
   5  -1  -4   88.60    2.50
   5   1   4   87.43    2.23
  -5   1  -4   83.13    2.48
  -5   1  -4   84.68    2.49
   5   1   4   84.89    2.42
  -5  -1   4   88.29    2.47
   5   1   4   85.78    2.42
  -5  -1   4   90.06    2.50
  -5   1  -4   85.74    2.34
  -5   1  -4   87.12    2.44
   5  -1  -4   91.38    2.53
   5  -1  -4   91.18    2.39
  -5  -1   4   86.11    2.40
   5   1   4   88.78    2.54
   5  -1  -4   85.74    2.46
  -5  -1   4   90.24    2.48
  -5  -1  -4   82.44    2.39
  -5  -1  -4   88.71    2.24
   5   1  -4   91.23    2.50
  -5  -1  -4   85.05    2.50
   5   1  -4   90.76    2.40
   5   1  -4   88.16    2.47
  -5  -1  -4   86.94    2.43
  -5   1   4   90.98    2.46
  -5  -1  -4   86.22    2.41
   5  -1   4   89.01    2.51
  -5   1   4   87.92    2.47
   5   1  -4   88.65    2.54
   5  -1   4   94.15    2.51
   5   1  -4   91.56    2.50
  -5   1   4   88.65    2.49
   5   1  -4   90.54    2.48
   5  -1   4   87.06    2.43
  -5   1   4   88.28    2.50
   5  -1   4   85.98    2.49
  -5   1   4   90.91    2.52
   5   2   4   13.06    0.65
   5  -2  -4   13.05    0.73
  -5  -2   4   13.25    0.68
   5  -2  -4   13.89    0.57
  -5   2  -4   12.27    0.64
   5  -2  -4   14.08    0.73
   5   2   4   13.09    0.61
   5   2   4   13.54    0.61
  -5  -2   4   14.49    0.64
   5  -2  -4   13.53    0.70
  -5   2  -4   13.84    0.75
  -5   2  -4   14.63    0.79
  -5  -2   4   12.42    0.81
   5  -2  -4   14.25    0.67
  -5   2  -4   14.26    0.72
  -5   2  -4   13.44    0.64
   5   2   4   13.37    0.73
   5   2   4   12.67    0.49
   5   2   4   14.08    0.74
   5   2  -4   13.24    0.69
   5  -2   4   13.52    0.74
   5   2  -4   13.76    0.73
  -5  -2  -4   12.70    0.75
  -5  -2  -4   13.90    0.60
  -5   2   4   13.70    0.75
   5  -2   4   13.21    0.67
  -5   2   4   14.85    0.73
   5  -2   4   14.10    0.66
   5   2  -4   13.03    0.67
  -5   2   4   13.85    0.72
   5  -2   4   15.59    0.85
   5   2  -4   12.96    0.72
   5  -2   4   12.75    0.63
  -5   2   4   12.58    0.65
  -5   2   4   13.12    0.70
   5  -3  -4   11.08    0.47
  -5   3  -4   11.14    0.72
  -5  -3   4   10.25    0.57
   5  -3  -4   10.89    0.68
  -5   3  -4   11.33    0.63
  -5   3  -4    9.95    0.55
   5   3   4   10.14    0.51
  -5   3  -4   10.47    0.68
   5   3   4   11.58    0.69
   5   3   4   10.34    0.49
   5   3   4    9.52    0.51
   5  -3  -4    9.99    0.58
  -5  -3   4   10.54    0.60
  -5   3  -4   12.11    0.68
   5   3   4    9.20    0.67
  -5   3   4   10.55    0.55
  -5  -3  -4    9.75    0.50
  -5   3   4   10.17    0.68
   5  -3   4    9.23    0.58
   5   3  -4    8.76    0.66
  -5   3   4   10.17    0.65
   5   3  -4   10.06    0.68
  -5   3   4   10.07    0.64
   5   3  -4    9.80    0.56
   5  -3   4    9.77    0.69
  -5   3   4   10.94    0.70
   5   3  -4   10.50    0.61
   5   3  -4   10.24    0.63
   5  -3   4   10.76    0.57
  -5   4  -4    2.84    0.47
   5   4   4    3.02    0.36
   5   4   4    1.88    0.40
  -5   4  -4    2.90    0.48
   5  -4  -4    2.40    0.34
  -5   4  -4    3.37    0.51
   5  -4  -4    3.36    0.51
  -5   4  -4    2.79    0.49
   5   4   4    2.23    0.31
   5  -4  -4    2.70    0.27
   5   4   4    3.06    0.33
   5   4   4    2.44    0.47
  -5   4   4    3.11    0.33
  -5   4   4    2.56    0.43
  -5  -4  -4    2.51    0.29
   5   4  -4    2.46    0.41
  -5   4   4    2.66    0.53
   5  -4   4    2.98    0.38
   5  -4   4    2.77    0.35
   5   4  -4    1.85    0.45
   5  -4   4    2.79    0.45
   5   4  -4    3.40    0.48
   5   4  -4    3.10    0.41
  -5   4   4    2.34    0.44
  -5   4   4    2.29    0.46
  -5   5  -4    1.91    0.41
  -5   5  -4    1.57    0.52
   5   5   4    1.04    0.48
  -5  -5   4    1.53    0.34
   5  -5  -4    1.09    0.39
   5   5   4    0.78    0.28
  -5   5  -4    0.82    0.47
  -5   5  -4    1.12    0.45
   5   5   4    1.83    0.40
   5  -5  -4    1.02    0.25
   5   5   4    0.94    0.27
  -5   5   4    0.72    0.22
   5   5  -4    1.77    0.40
  -5  -5  -4    1.18    0.24
   5   5  -4    2.04    0.41
   5  -5   4    1.09    0.25
   5   5  -4    1.86    0.49
   5   5  -4    1.74    0.36
  -5   5   4    0.90    0.39
   5  -5   4    1.48    0.37
  -5   5   4    0.60    0.42
  -5   5   4    1.31    0.48
  -5   5   4    0.50    0.40
  -5   6  -4    0.15    0.37
   5   6   4   -0.29    0.21
  -5   6  -4   -0.08    0.40
   5  -6  -4   -0.03    0.32
   5  -6  -4    0.37    0.19
   5   6   4    0.32    0.24
   5   6   4   -0.26    0.43
   5   6   4   -0.61    0.31
  -5  -6   4   -0.03    0.31
  -5   6  -4    0.16    0.46
  -5   6  -4    0.27    0.47
   5   6  -4   -0.26    0.31
  -5   6   4    1.54    0.56
  -5   6   4   -0.08    0.37
   5   6  -4   -0.10    0.30
  -5   6   4   -0.64    0.34
   5  -6   4   -0.42    0.39
   5   6  -4    0.31    0.37
  -5   6   4    0.09    0.44
  -5  -6  -4    0.38    0.20
   5   6  -4    0.41    0.51
   5   7   4   -0.24    0.24
   5   7   4    0.07    0.24
  -5  -7   4    0.40    0.30
   5   7   4    0.48    0.49
   5  -7  -4    0.61    0.36
  -5   7  -4    0.49    0.50
   5   7   4    0.07    0.30
  -5   7  -4   -0.05    0.49
  -5   7  -4    0.79    0.59
   5   7   4   -0.43    0.44
  -5   7  -4    0.80    0.41
   5  -7  -4    0.38    0.23
   5   7  -4    0.34    0.37
   5   7  -4    0.32    0.36
  -5   7   4    0.67    0.43
  -5   7   4   -0.31    0.47
   5   7  -4    1.32    0.60
   5   7  -4    0.43    0.37
   5  -7   4    0.76    0.43
  -5   7   4    1.72    0.65
  -5   7   4    0.11    0.43
  -5   8  -4    0.87    0.56
  -5   8  -4   -0.05    0.55
   5   8   4    0.67    0.61
   5   8   4   -0.08    0.52
   5   8   4    0.18    0.34
  -5   8  -4    0.34    0.71
   5   8   4   -0.24    0.25
   5   8  -4    0.00    0.35
  -5   8   4    0.57    0.61
   5   8  -4   -0.63    0.47
   5  -8   4   -0.03    0.39
   5   8  -4    0.29    0.37
  -5   8   4   -0.55    0.54
   5   8  -4    0.87    0.61
  -5   8   4   -0.10    0.45
   5   8  -4    0.33    0.39
  -5   9  -4   -0.10    0.57
  -5   9  -4   -0.26    0.61
   5   9   4    0.57    0.73
   5   9   4    1.15    0.57
   5   9   4    0.53    0.28
   5   9   4    0.57    0.27
  -5   9  -4    0.55    0.78
  -5   9   4    1.06    0.67
   5   9  -4    0.10    0.41
   5   9  -4    0.76    0.62
  -5   9   4    0.89    0.59
   5   9  -4    0.25    0.70
  -5   9   4    0.61    0.71
  -6   0   4    0.92    0.39
   6   0   4    0.73    0.29
  -6   0   4    0.26    0.29
   6   0   4    0.19    0.38
  -6   0  -4    0.54    0.32
   6   0  -4    0.08    0.27
   6   0  -4    0.28    0.32
   6   0   4    0.03    0.27
   6   0  -4    0.56    0.28
   6   0  -4    0.01    0.27
   6   0   4    0.50    0.32
  -6   0   4    0.64    0.27
   6   0   4    0.29    0.17
   6   0  -4    0.05    0.38
   6  -1  -4   24.74    1.04
  -6  -1   4   23.54    0.97
   6   1   4   23.65    1.03
   6   1   4   22.75    0.93
  -6  -1   4   24.75    0.89
  -6   1  -4   23.28    0.90
  -6   1  -4   23.77    1.12
   6  -1  -4   21.06    0.96
   6  -1  -4   23.77    1.00
   6   1   4   23.58    0.72
   6  -1  -4   23.86    0.89
   6   1   4   24.09    0.91
   6   1   4   24.89    1.01
   6   1   4   23.75    0.93
   6  -1  -4   21.63    0.88
  -6   1  -4   23.33    0.98
  -6  -1   4   23.49    0.98
  -6   1  -4   23.79    0.94
   6   1  -4   23.63    0.97
   6  -1   4   24.27    1.02
  -6  -1  -4   24.48    0.93
   6  -1   4   22.34    0.90
  -6  -1  -4   23.49    0.93
   6  -1   4   24.49    1.02
   6  -1   4   24.12    1.00
  -6  -1  -4   23.64    0.72
  -6   1   4   23.10    0.92
   6   1  -4   22.70    0.99
   6   1  -4   23.29    1.02
   6   1  -4   23.80    1.00
  -6   1   4   23.51    0.99
  -6   1   4   22.05    1.00
  -6   1   4   24.06    0.98
   6  -2  -4    0.21    0.31
  -6   2  -4    0.04    0.28
  -6  -2   4    0.53    0.26
   6   2   4    0.44    0.17
  -6   2  -4    0.16    0.26
   6   2   4   -0.04    0.24
   6   2   4   -0.27    0.35
  -6   2  -4   -0.22    0.27
  -6   2  -4    0.23    0.32
   6  -2  -4    0.24    0.23
   6   2   4    0.17    0.35
  -6   2  -4    0.41    0.28
   6  -2  -4    0.14    0.29
  -6  -2   4   -0.02    0.29
   6   2   4    0.15    0.23
  -6   2   4   -0.21    0.29
   6   2  -4    0.22    0.23
   6   2  -4    0.35    0.31
  -6   2   4    0.82    0.35
  -6   2   4    0.03    0.27
   6   2  -4    0.51    0.37
  -6   2   4    0.11    0.31
   6  -2   4   -0.25    0.28
  -6   2   4    0.40    0.33
   6  -2   4   -0.14    0.29
   6   2  -4    0.40    0.27
   6  -2   4    0.48    0.32
   6   2  -4    0.35    0.38
  -6   3  -4    0.14    0.26
  -6   3  -4    0.70    0.37
   6  -3  -4    0.06    0.29
   6  -3  -4    0.72    0.22
   6   3   4    0.53    0.35
   6   3   4    0.37    0.24
  -6   3  -4    0.00    0.32
  -6  -3   4    0.13    0.27
   6   3   4   -0.20    0.17
   6   3   4    0.23    0.22
  -6   3  -4   -0.09    0.32
  -6  -3   4    0.25    0.31
   6  -3  -4    0.34    0.33
  -6   3  -4    0.04    0.30
   6   3   4   -0.38    0.31
   6   3  -4    0.03    0.36
  -6   3   4    0.32    0.27
   6  -3   4    0.13    0.34
  -6   3   4    0.63    0.38
   6   3  -4   -0.04    0.29
  -6  -3  -4    0.12    0.23
   6   3  -4   -0.23    0.22
  -6   3   4   -0.22    0.33
   6  -3   4   -0.16    0.28
  -6   3   4    0.67    0.35
  -6   3   4    0.04    0.28
   6   3  -4   -0.39    0.33
   6  -3   4    0.28    0.25
   6  -4  -4    1.94    0.27
   6  -4  -4    2.03    0.46
  -6   4  -4    2.95    0.51
   6   4   4    2.57    0.55
   6   4   4    2.20    0.47
   6   4   4    1.37    0.29
  -6   4  -4    2.78    0.46
   6   4   4    1.90    0.33
   6  -4  -4    1.95    0.38
   6   4   4    1.58    0.32
  -6   4  -4    0.96    0.30
  -6   4  -4    2.47    0.50
  -6   4  -4    2.00    0.48
  -6   4   4    2.36    0.56
   6  -4   4    2.85    0.49
  -6   4   4    1.22    0.30
  -6   4   4    1.90    0.53
  -6  -4  -4    2.08    0.32
  -6   4   4    1.92    0.42
  -6   4   4    1.93    0.48
   6   4  -4    3.49    0.59
   6   4  -4    1.78    0.46
   6   4  -4    1.57    0.37
   6   4  -4    1.43    0.36
   6  -4   4    1.87    0.38
   6  -5  -4   10.23    0.48
  -6   5  -4    9.48    0.81
   6  -5  -4    8.10    0.57
   6   5   4    9.29    0.78
  -6   5  -4   10.04    0.78
   6   5   4    9.61    0.56
   6  -5  -4    9.75    0.77
   6   5   4    8.76    0.75
  -6   5  -4    8.37    0.76
  -6   5  -4    8.19    0.82
  -6  -5   4    8.56    0.62
   6  -5   4    8.56    0.56
   6   5  -4    9.03    0.72
  -6   5   4    8.36    0.57
  -6   5   4    8.73    0.78
   6   5  -4    8.84    0.65
   6   5  -4    9.20    0.87
   6  -5   4    9.77    0.82
  -6   5   4    9.05    0.84
  -6   5   4    8.47    0.72
   6   5  -4    9.80    0.69
  -6  -5  -4    8.52    0.49
  -6   5   4    7.88    0.80
  -6   6  -4    1.98    0.60
  -6  -6   4    2.64    0.45
   6   6   4    2.39    0.56
   6  -6  -4    2.36    0.49
  -6   6  -4    1.71    0.57
   6  -6  -4    2.05    0.28
  -6   6  -4    1.27    0.54
   6   6   4    2.48    0.64
   6   6   4    1.91    0.34
   6  -6  -4    2.38    0.29
   6   6   4    2.02    0.36
  -6   6   4    2.13    0.63
  -6  -6  -4    2.50    0.33
  -6   6   4    2.08    0.58
   6   6  -4    3.37    0.50
  -6   6   4    2.02    0.29
   6   6  -4    2.20    0.45
   6  -6   4    1.86    0.54
  -6   6   4    1.84    0.52
   6   6  -4    2.12    0.55
  -6   6   4    2.30    0.55
   6  -6   4    2.20    0.35
   6   6  -4    1.75    0.63
   6  -7  -4   40.13    1.66
  -6   7  -4   41.30    1.85
  -6   7  -4   43.68    1.89
   6   7   4   42.61    1.63
   6   7   4   42.62    1.38
  -6   7  -4   42.24    1.88
   6  -7  -4   44.43    1.29
   6   7   4   41.22    1.41
   6   7   4   42.28    1.81
  -6  -7   4   41.07    1.53
   6   7  -4   43.57    1.83
  -6   7   4   40.93    1.74
   6   7  -4   42.01    1.59
   6   7  -4   43.34    1.69
   6  -7   4   41.90    1.82
   6   7  -4   42.44    1.90
   6   8   4    0.42    0.32
  -6   8  -4   -0.17    0.61
   6   8   4    1.24    0.60
  -6   8  -4   -0.51    0.47
   6   8   4   -0.31    0.26
  -6   8  -4    0.56    0.58
   6   8   4    0.35    0.43
   6   8  -4    0.48    0.44
   6   8  -4    1.28    0.64
   6  -8   4    0.44    0.49
   6   8  -4    0.68    0.61
   6   8  -4    0.73    0.43
   6   8  -4    1.11    0.45
  -6   8   4    0.35    0.58
  -6   8   4    0.22    0.56
  -6   8   4    0.15    0.50
  -6   9  -4    0.30    0.59
  -6   9  -4    0.10    0.64
   6   9   4   -0.15    0.22
   6   9   4   -0.10    0.25
   6   9   4    1.08    0.62
  -6   9  -4    0.26    0.69
   6   9   4   -1.43    0.58
   6   9  -4    1.74    0.81
  -6   9   4   -1.26    0.51
   6   9  -4    0.19    0.53
   6   9  -4    0.10    0.40
  -6   9   4    0.42    0.57
  -6   9   4    0.41    0.65
   7   0   4   67.80    2.10
  -7   0   4   66.29    2.09
   7   0  -4   68.01    1.97
   7   0  -4   65.67    2.09
   7   0   4   68.18    2.10
   7   0  -4   68.61    2.13
  -7   0   4   67.60    1.98
   7   0   4   59.44    2.11
   7   0   4   67.60    1.82
  -7   0  -4   70.22    2.10
   7   0   4   64.44    2.05
  -7   0   4   66.24    2.11
   7   0  -4   68.32    2.06
  -7   0  -4   67.28    2.04
   7   0  -4   67.24    2.15
  -7   0  -4   67.42    1.83
   7   1   4   22.51    1.02
   7  -1  -4   21.75    0.99
   7   1   4   22.77    0.98
   7  -1  -4   24.08    1.06
   7  -1  -4   22.68    1.06
   7   1   4   22.22    0.96
   7  -1  -4   22.23    0.99
  -7  -1   4   23.26    1.03
   7   1   4   24.60    1.11
  -7   1  -4   23.39    0.83
  -7   1  -4   23.57    1.04
  -7  -1   4   23.80    1.04
   7  -1  -4   21.47    0.91
  -7  -1   4   22.20    0.88
   7   1   4   21.87    0.73
  -7   1  -4   22.79    0.97
  -7  -1  -4   23.54    0.98
   7   1  -4   22.41    1.02
   7  -1   4   23.04    1.03
  -7  -1  -4   22.35    0.74
  -7   1   4   23.14    1.01
   7  -1   4   23.38    1.06
   7   1  -4   22.57    0.89
   7  -1   4   21.88    1.04
   7   1  -4   22.80    0.99
  -7   1   4   21.62    1.04
  -7   1   4   22.39    0.92
  -7   1   4   23.59    1.14
   7   1  -4   21.96    0.99
   7   1  -4   22.46    1.05
  -7  -1  -4   20.57    0.94
  -7  -2   4   51.25    1.60
   7   2   4   51.73    1.45
   7   2   4   50.74    1.66
  -7   2  -4   53.41    1.74
   7  -2  -4   51.97    1.77
   7   2   4   53.28    1.79
   7  -2  -4   52.08    1.72
   7   2   4   48.48    1.62
   7   2   4   54.06    1.82
  -7   2  -4   49.50    1.77
  -7  -2   4   49.70    1.71
  -7   2  -4   48.55    1.59
   7  -2  -4   51.64    1.58
   7  -2   4   49.49    1.75
   7  -2   4   52.80    1.80
   7   2  -4   49.95    1.68
   7   2  -4   49.72    1.71
  -7   2   4   51.69    1.79
  -7   2   4   50.33    1.74
  -7   2   4   50.79    1.67
   7   2  -4   49.37    1.57
  -7  -2  -4   49.44    1.43
  -7   2   4   50.82    1.74
   7  -2   4   52.18    1.72
   7   2  -4   52.20    1.81
   7   2  -4   50.90    1.76
   7  -3  -4   58.75    1.84
  -7   3  -4   55.90    2.06
  -7  -3   4   56.45    1.85
   7  -3  -4   53.83    1.93
   7  -3  -4   55.86    1.67
   7   3   4   54.82    1.62
   7   3   4   57.03    2.10
  -7   3  -4   58.07    1.84
   7   3   4   56.07    1.98
  -7   3  -4   56.32    1.98
   7   3   4   59.22    1.79
   7   3   4   56.35    1.75
  -7  -3   4   60.88    1.81
   7   3  -4   57.03    2.10
   7   3  -4   57.41    1.88
   7   3  -4   55.17    1.95
  -7   3   4   58.78    1.89
   7   3  -4   54.58    1.83
  -7   3   4   56.82    1.95
  -7  -3  -4   57.95    1.76
  -7   3   4   53.74    1.92
   7  -3   4   56.89    1.84
  -7   3   4   56.31    1.92
   7  -3   4   54.38    1.94
   7   4   4   41.97    1.44
   7   4   4   45.58    1.73
   7   4   4   43.90    1.49
   7   4   4   41.81    1.65
   7  -4  -4   43.66    1.37
   7   4   4   43.88    1.46
  -7   4  -4   44.34    1.68
   7  -4  -4   45.89    1.54
  -7   4  -4   49.48    2.19
   7  -4  -4   44.18    1.70
   7   4  -4   45.89    1.61
  -7   4   4   46.81    1.76
   7  -4   4   46.30    1.55
  -7  -4  -4   44.04    1.45
   7  -4   4   44.17    1.73
  -7   4   4   46.45    1.74
   7   4  -4   44.91    1.70
   7   4  -4   45.38    1.75
  -7   4   4   47.07    1.69
   7   4  -4   45.69    1.60
   7   5   4   38.52    1.67
  -7   5  -4   36.77    1.60
  -7   5  -4   35.73    1.58
   7   5   4   39.91    1.38
  -7  -5   4   38.20    1.46
  -7   5  -4   38.75    1.67
   7   5   4   39.41    1.35
   7  -5  -4   37.17    1.57
  -7   5  -4   38.85    1.62
   7  -5  -4   40.50    1.23
   7  -5  -4   38.45    1.38
   7   5   4   40.28    1.59
   7   5  -4   39.37    1.47
   7   5  -4   40.24    1.58
   7   5  -4   40.41    1.68
  -7  -5  -4   38.38    1.28
   7  -5   4   38.92    1.67
  -7   5   4   38.79    1.63
  -7   5   4   39.58    1.58
  -7   5   4   37.38    1.59
   7  -5   4   40.51    1.38
   7   5  -4   38.67    1.48
  -7   5   4   38.21    1.63
  -7   5   4   38.10    1.31
   7   6   4    0.82    0.33
   7  -6  -4    0.48    0.32
   7   6   4    0.50    0.56
  -7   6  -4    0.28    0.54
   7   6   4    0.90    0.47
  -7   6  -4    0.77    0.48
   7  -6  -4    0.35    0.43
  -7   6  -4   -0.05    0.49
   7   6   4    0.47    0.30
  -7  -6   4    1.27    0.38
  -7   6  -4    1.52    0.62
   7  -6  -4    0.79    0.25
  -7   6   4    1.42    0.51
   7   6  -4    1.66    0.43
  -7   6   4    0.22    0.49
   7   6  -4    0.88    0.48
  -7  -6  -4    1.04    0.29
   7   6  -4    0.47    0.38
  -7   6   4    0.21    0.50
   7  -6   4    0.77    0.49
  -7   6   4    0.97    0.52
   7   6  -4    0.26    0.53
   7  -6   4    0.97    0.34
  -7   7  -4    0.24    0.61
   7  -7  -4    1.97    0.55
   7   7   4    0.57    0.45
   7  -7  -4    0.90    0.27
  -7   7  -4    1.12    0.62
  -7  -7   4    0.49    0.41
  -7   7  -4    1.31    0.61
   7   7   4    0.43    0.58
   7   7   4    0.56    0.32
   7   7   4    0.95    0.30
  -7   7   4    1.28    0.63
  -7   7   4    1.19    0.72
   7  -7   4    1.11    0.49
   7   7  -4    0.83    1.01
   7   7  -4    1.38    0.42
  -7   7   4    1.22    0.62
   7   7  -4    1.65    0.52
   7   7  -4    0.48    0.43
   7   8   4    1.64    0.59
   7   8   4    0.59    0.63
  -7   8  -4    0.29    0.59
  -7   8  -4    2.33    0.71
  -7   8  -4    2.14    0.74
   7   8   4    0.38    0.32
   7   8   4    1.43    0.53
   7   8  -4    1.45    0.70
   7   8  -4    0.45    0.41
  -7   8   4   -0.48    0.54
  -7   8   4    0.20    0.58
   7  -8   4    1.25    0.61
   7   8  -4   -0.12    0.46
  -7   8   4    0.00    0.58
  -7   9  -4    0.22    0.73
   7   9   4    0.82    0.28
   7   9   4    0.03    0.61
   7   9   4    0.07    0.60
   7   9   4    0.41    0.34
  -7   9  -4    1.63    0.75
  -7   9  -4    1.26    0.86
  -7   9   4    1.49    1.03
   7   9  -4    1.14    0.72
   7   9  -4    0.18    0.74
   7   9  -4   -0.31    0.43
   8   0   4  137.80    3.96
  -8   0  -4  142.44    3.79
   8   0  -4  143.62    4.04
   8   0  -4  144.62    4.02
   8   0  -4  142.78    3.96
  -8   0  -4  142.02    4.00
   8   0   4  145.23    4.02
   8   0   4  143.00    3.69
  -8   0   4  137.99    4.02
  -8   0  -4  144.85    3.97
  -8   0   4  147.18    3.87
   8   0   4  147.49    4.03
   8  -1  -4   56.96    1.99
   8   1   4   61.87    2.28
  -8   1  -4   55.38    1.74
   8  -1  -4   57.92    1.99
   8   1   4   58.06    1.61
  -8  -1   4   57.45    1.79
  -8   1  -4   57.98    1.98
   8   1   4   61.37    2.06
   8  -1  -4   56.10    1.84
   8   1   4   58.63    1.90
  -8   1  -4   59.02    1.92
   8   1  -4   57.78    1.93
  -8  -1  -4   58.51    1.93
   8  -1   4   57.29    1.98
  -8  -1  -4   57.90    1.91
  -8   1   4   58.87    1.87
  -8  -1  -4   58.51    1.63
   8   1  -4   56.88    1.79
   8   1  -4   58.30    1.97
   8   1  -4   54.95    1.92
  -8   1   4   56.35    1.98
   8   1  -4   58.46    2.02
   8  -1   4   57.24    1.96
   8  -1   4   59.84    1.97
  -8   1   4   59.16    2.12
  -8  -2   4   12.31    0.81
   8  -2  -4   13.37    0.89
   8  -2  -4   14.78    0.84
  -8   2  -4   13.56    0.91
   8   2   4   13.05    0.80
   8   2   4   12.97    0.54
   8   2   4   15.10    0.96
  -8   2  -4   13.31    0.70
   8  -2  -4   13.06    0.74
  -8  -2   4   13.54    0.72
   8   2   4   14.15    0.93
   8   2  -4   12.64    0.87
   8   2  -4   12.59    0.78
  -8   2   4   13.30    0.91
  -8   2   4   14.90    0.92
  -8  -2  -4   12.56    0.76
   8  -2   4   12.41    0.89
  -8   2   4   13.20    0.79
  -8  -2  -4   13.20    0.55
   8  -2   4   13.10    0.85
   8   2  -4   14.03    0.93
   8   2  -4   12.95    0.85
  -8   3  -4   30.54    1.40
   8   3   4   30.50    1.39
  -8  -3   4   30.28    1.28
   8  -3  -4   31.70    1.39
  -8   3  -4   31.74    1.36
   8  -3  -4   30.43    1.14
   8   3   4   29.50    1.22
  -8   3  -4   30.65    1.25
   8   3   4   29.51    1.02
   8  -3  -4   32.93    1.30
   8   3   4   29.47    1.19
   8   3   4   32.74    1.43
  -8  -3   4   29.63    1.18
   8   3  -4   31.53    1.33
   8   3  -4   29.65    1.26
  -8  -3  -4   29.42    1.60
   8   3  -4   32.62    1.42
   8   3  -4   30.07    1.38
  -8   3   4   28.80    1.33
   8  -3   4   32.69    1.43
   8  -3   4   33.75    1.33
  -8   4  -4   13.32    0.87
   8   4   4   13.45    0.78
  -8   4  -4   12.88    0.92
   8   4   4   12.95    1.01
   8   4   4   14.32    1.01
  -8   4  -4   14.03    1.00
   8  -4  -4   12.32    0.64
   8  -4  -4   11.92    0.67
   8  -4  -4   13.30    0.82
   8  -4  -4   13.65    0.97
   8   4   4   11.84    0.72
   8   4   4   11.07    0.62
   8  -4   4   12.09    0.80
   8   4  -4   14.08    1.00
  -8   4   4   12.93    0.99
   8   4  -4   11.95    0.85
  -8  -4  -4   12.35    0.72
  -8   4   4   12.80    0.93
   8   4  -4   12.61    0.83
   8   4  -4   12.70    0.97
  -8   4   4   12.46    0.87
   8  -4   4   13.08    0.98
  -8   4   4   12.09    0.92
  -8   5  -4    8.96    0.95
   8  -5  -4    9.43    0.55
  -8   5  -4    8.78    0.94
   8   5   4    9.66    0.88
  -8   5  -4    9.49    0.88
   8  -5  -4    9.47    0.57
   8  -5  -4    9.87    0.90
   8   5   4   10.23    0.69
   8   5   4    9.04    0.88
   8  -5  -4    8.71    0.73
   8   5   4    9.79    0.67
  -8   5   4   10.05    0.96
  -8   5   4    9.56    0.88
   8   5  -4   11.42    0.95
   8   5  -4    9.78    0.77
  -8  -5  -4    9.38    0.61
   8   5  -4   10.76    0.81
  -8   5   4    9.95    0.85
  -8   5   4    8.78    0.84
   8  -5   4    8.07    0.70
   8   5  -4   10.49    0.94
   8  -5   4    8.75    0.90
   8  -6  -4    2.64    0.48
   8  -6  -4    1.45    0.54
   8   6   4    3.41    0.63
   8   6   4    4.42    0.52
   8   6   4    2.18    0.67
  -8   6  -4    2.98    0.71
  -8  -6   4    2.76    0.49
  -8   6  -4    1.44    0.67
   8  -6  -4    3.17    0.35
   8  -6  -4    2.72    0.34
  -8   6  -4    3.82    0.76
   8   6   4    2.62    0.43
   8   6  -4    3.78    0.78
  -8   6   4    3.65    0.65
  -8   6   4    3.54    0.70
  -8   6   4    3.07    0.71
   8  -6   4    1.93    0.63
   8   6  -4    2.92    0.63
   8   6  -4    3.09    0.53
  -8  -6  -4    2.40    0.41
   8  -6   4    3.10    0.52
   8   7   4   -0.05    0.29
   8   7   4   -0.34    0.52
  -8   7  -4    0.15    0.54
  -8   7  -4   -0.63    0.54
  -8   7  -4    0.19    0.56
   8  -7  -4    0.44    0.24
   8  -7  -4    0.41    0.50
   8   7   4    0.69    0.47
   8   7   4   -0.37    0.26
   8   7  -4    0.43    0.43
   8  -7   4    0.03    0.29
   8   7  -4    0.46    0.54
  -8   7   4    0.60    0.60
  -8   7   4   -0.67    0.58
  -8   7   4   -0.29    0.47
   8   7  -4    0.26    0.64
   8  -7   4    0.16    0.52
   8   8   4   16.61    0.84
  -8   8  -4   15.66    1.35
   8   8   4   14.54    1.18
   8   8   4   15.97    1.21
  -8   8  -4   16.69    1.38
   8   8   4   15.30    0.82
  -8   8  -4   16.95    1.29
  -8   8   4   14.95    1.28
   8   8  -4   15.08    1.00
   8   8  -4   13.95    1.22
  -8   8   4   16.46    1.46
  -8   8   4   15.76    1.27
   8   8  -4   15.20    1.23
   9   0  -4   95.61    2.97
  -9   0  -4   93.30    2.55
  -9   0   4   96.63    2.91
  -9   0  -4   93.37    2.88
   9   0   4   93.38    2.95
   9   0  -4   92.41    2.87
   9   0   4   94.29    2.91
  -9   0   4   93.76    2.71
  -9   0  -4   90.29    2.87
   9   0   4   94.75    2.90
  -9   0   4   92.03    2.91
   9   0   4   90.88    2.51
   9  -1  -4   28.45    1.20
  -9   1  -4   27.12    1.01
   9   1   4   28.60    0.92
   9   1   4   28.93    1.29
   9   1   4   27.66    1.22
   9   1   4   28.82    1.38
   9  -1  -4   28.41    1.34
   9   1   4   26.81    1.24
  -9  -1   4   27.55    1.09
  -9  -1   4   29.05    1.28
  -9   1  -4   27.58    1.23
   9  -1  -4   27.08    1.32
  -9  -1   4   28.24    1.29
  -9   1  -4   28.09    1.32
   9   1  -4   30.09    1.32
  -9   1   4   28.00    1.33
  -9   1   4   27.45    1.30
   9  -1   4   26.84    1.25
   9  -1   4   27.04    1.21
   9  -1   4   28.48    1.30
  -9   1   4   28.19    1.16
   9   1  -4   27.76    1.23
   9   1  -4   28.98    1.30
  -9  -1  -4   27.27    1.26
   9   1  -4   29.82    1.39
  -9  -1  -4   27.38    1.25
   9  -1   4   28.22    1.32
   9   2   4    0.15    0.33
   9  -2  -4   -0.38    0.33
   9   2   4   -0.03    0.18
  -9   2  -4    0.25    0.39
  -9   2  -4   -0.12    0.43
  -9  -2   4   -0.21    0.37
   9   2   4    1.02    0.47
   9  -2  -4   -0.26    0.44
   9  -2  -4    1.29    0.48
   9   2   4    0.06    0.48
  -9  -2   4    0.91    0.35
   9   2   4   -0.29    0.36
  -9   2  -4    0.07    0.31
   9   2  -4    0.61    0.44
   9  -2   4    0.60    0.46
   9   2  -4    0.65    0.37
   9   2  -4    0.82    0.45
   9  -2   4   -0.15    0.45
  -9   2   4    0.66    0.51
  -9   2   4    0.07    0.48
  -9   2   4    0.25    0.37
  -9  -2  -4    0.26    0.38
   9   2  -4    0.64    0.51
   9  -3  -4    3.88    0.50
   9   3   4    3.89    0.53
   9   3   4    3.24    0.64
  -9  -3   4    2.32    0.51
   9  -3  -4    3.39    0.58
  -9  -3   4    3.94    0.55
   9   3   4    3.83    0.69
  -9   3  -4    3.68    0.54
   9   3   4    3.26    0.37
   9  -3  -4    3.86    0.66
  -9   3  -4    3.23    0.70
  -9   3  -4    3.51    0.66
   9   3   4    4.27    0.60
   9   3  -4    3.49    0.59
   9  -3   4    3.44    0.65
   9  -3   4    3.61    0.58
   9   3  -4    3.23    0.66
   9   3  -4    4.08    0.65
  -9   3   4    3.22    0.67
   9   3  -4    5.03    0.74
  -9   3   4    4.57    0.73
  -9   3   4    3.82    0.63
  -9   4  -4    7.55    0.86
   9   4   4    8.77    0.88
   9  -4  -4    7.44    0.59
   9  -4  -4    7.87    0.87
   9   4   4    8.03    0.66
   9   4   4    7.61    0.68
  -9  -4   4    6.96    0.71
  -9   4  -4    9.45    1.05
  -9   4  -4    7.87    0.77
   9   4   4    8.31    0.90
   9   4   4    7.62    0.54
   9  -4   4    7.56    0.92
  -9   4   4    8.16    0.83
  -9   4   4    9.07    0.94
   9   4  -4    6.89    0.71
  -9  -4  -4    7.40    0.64
   9   4  -4    8.55    0.88
   9   4  -4    7.57    0.76
  -9   4   4    8.12    0.95
   9   4  -4    8.61    0.91
   9   5   4   56.96    2.19
   9  -5  -4   51.24    1.65
   9  -5  -4   53.48    2.01
   9   5   4   54.59    1.85
   9   5   4   53.72    2.07
   9   5   4   54.50    1.82
   9  -5  -4   50.93    1.68
   9  -5  -4   53.81    2.12
  -9   5  -4   54.79    2.08
  -9   5  -4   56.97    2.15
  -9  -5   4   52.30    2.04
  -9   5  -4   51.59    2.16
  -9   5   4   53.15    2.20
  -9   5   4   55.20    2.17
   9   5  -4   52.32    1.96
   9   5  -4   55.04    1.98
   9   5  -4   54.24    2.17
  -9  -5  -4   53.95    1.77
   9  -5   4   55.27    1.90
   9  -5   4   54.72    2.20
   9   5  -4   55.56    2.13
  -9   5   4   54.95    2.15
   9   6   4    1.29    0.38
  -9  -6   4    1.11    0.50
   9  -6  -4    0.88    0.43
  -9   6  -4    1.31    0.57
   9   6   4    1.66    0.69
   9   6   4    1.49    0.45
  -9   6  -4    1.10    0.58
   9  -6  -4    1.42    0.31
   9  -6  -4    1.58    0.58
  -9   6  -4    1.92    0.67
   9   6   4    2.26    0.61
   9   6  -4    2.10    0.54
   9   6  -4    2.76    0.81
   9  -6   4    1.05    0.44
   9   6  -4    1.76    0.46
   9   6  -4    2.33    0.61
  -9   6   4    1.05    0.62
  -9   6   4    1.50    0.62
   9  -6   4    2.38    0.60
   9  -7  -4    3.37    0.74
   9   7   4    3.73    0.53
   9   7   4    2.48    0.46
   9  -7  -4    2.73    0.47
  -9   7  -4    2.85    0.79
  -9   7  -4    3.83    0.88
   9   7   4    3.88    0.84
   9   7   4    2.28    0.60
  -9   7  -4    2.76    0.74
   9  -7   4    2.57    0.66
  -9   7   4    2.22    0.71
   9   7  -4    2.87    0.59
   9   7  -4    2.27    0.73
   9  -7   4    2.40    0.50
  -9   7   4    3.34    0.73
   9   7  -4    1.69    0.67
  -9   7   4    2.61    0.81
  -9   8  -4    0.25    0.76
   9   8   4    2.28    0.83
  -9   8  -4    1.13    0.68
   9   8   4    1.43    0.42
  -9   8  -4    1.37    0.71
   9   8   4    2.65    0.80
  -9   8   4    1.11    0.71
   9   8  -4    2.11    0.79
   9   8  -4    1.59    0.85
   9   8  -4    0.92    0.48
  -9   8   4    0.06    0.61
  -9   8   4    1.60    0.78
 -10   0   4   -0.21    0.33
  10   0  -4    0.03    0.45
 -10   0   4   -0.16    0.47
 -10   0  -4    0.52    0.27
  10   0  -4    0.78    0.46
 -10   0   4    0.10    0.47
 -10   0  -4   -0.09    0.40
  10   0   4   -0.28    0.38
  10   0  -4   -0.14    0.42
  10   0   4   -0.75    0.40
  10   0   4    0.18    0.46
 -10   0  -4    0.04    0.40
 -10  -1   4    9.92    0.91
 -10   1  -4    7.67    0.80
 -10  -1   4    8.57    0.65
 -10   1  -4   10.18    0.89
  10   1   4    8.15    0.82
  10  -1  -4    9.88    0.90
  10   1   4    9.17    0.87
  10  -1  -4    7.64    0.69
  10   1   4    7.91    0.45
  10  -1  -4    8.65    0.83
  10   1   4    7.54    0.74
 -10   1  -4    7.26    0.58
 -10  -1   4    8.73    0.81
  10   1   4    9.28    0.84
 -10  -1  -4    8.45    0.81
 -10  -1  -4    7.71    0.51
 -10  -1  -4    8.64    0.73
 -10   1   4    8.24    0.74
  10   1  -4    9.73    0.89
 -10   1   4   11.89    0.95
 -10   1   4    8.77    0.81
  10  -1   4    7.42    0.72
  10   1  -4   10.28    0.80
  10   1  -4   10.28    0.83
  10  -1   4    9.24    0.89
  10  -1   4    9.04    0.86
  10   1  -4    9.60    0.87
 -10   2  -4   15.54    0.88
  10   2   4   16.07    0.97
  10   2   4   16.43    1.08
  10   2   4   16.84    1.05
 -10   2  -4   17.83    1.17
  10   2   4   16.92    0.67
  10   2   4   16.52    1.17
 -10   2  -4   18.19    1.11
  10  -2   4   16.29    1.09
  10  -2   4   16.67    1.01
  10  -2   4   16.33    1.12
 -10  -2  -4   16.15    0.98
 -10  -2  -4   16.22    0.68
  10  -3  -4    7.71    0.83
 -10   3  -4    7.28    0.95
 -10  -3   4    6.92    0.65
  10  -3  -4    5.82    0.63
 -10  -3   4    5.59    0.70
  10   3   4    7.15    0.88
 -10   3  -4    5.97    0.83
  10   3   4    6.26    0.88
  10  -3  -4    8.51    0.96
  10   3   4    6.07    0.66
  10   3   4    4.87    0.65
  10   3  -4    7.49    0.81
  10  -3   4    6.05    0.75
  10   3  -4    7.85    0.95
 -10   3   4    6.31    0.78
  10   3  -4    7.73    0.84
  10   3  -4    6.15    0.84
  10  -3   4    7.30    0.94
 -10   3   4    6.88    0.94
 -10   3   4    5.50    0.78
  10   4   4    0.18    0.48
  10  -4  -4    1.75    0.43
  10  -4  -4    1.52    0.53
 -10   4  -4    1.99    0.71
  10   4   4    1.51    0.48
  10   4   4    0.70    0.29
 -10  -4   4    2.51    0.52
 -10   4  -4    0.07    0.54
 -10   4  -4    0.95    0.49
  10   4   4    1.01    0.60
  10   4   4    0.74    0.39
  10  -4  -4    1.54    0.64
  10  -4   4    0.85    0.57
  10   4  -4    2.41    0.68
  10   4  -4    2.10    0.54
 -10   4   4    1.08    0.61
  10  -4   4    0.41    0.45
 -10   4   4    1.01    0.56
 -10   4   4    1.02    0.61
  10   4  -4    0.65    0.65
  10   4  -4    2.34    0.55
 -10  -4  -4    0.91    0.39
 -10   5  -4    3.77    0.70
 -10  -5   4    3.49    0.66
 -10   5  -4    4.19    0.87
  10  -5  -4    4.28    0.68
  10   5   4    3.34    0.73
  10   5   4    3.95    0.60
  10  -5  -4    4.36    0.52
  10   5   4    3.76    0.77
 -10   5  -4    2.77    0.86
  10  -5  -4    4.59    0.77
  10   5   4    3.63    0.54
  10   5  -4    3.09    0.61
  10   5  -4    4.17    0.73
 -10   5   4    4.77    0.87
  10  -5   4    4.36    0.65
  10  -5   4    3.31    0.74
 -10   5   4    3.59    0.75
  10   5  -4    4.56    0.69
  10   5  -4    5.02    0.90
 -10   5   4    4.37    0.80
 -10  -5  -4    4.20    0.54
  10   6   4    0.97    0.42
 -10   6  -4    0.74    0.60
  10  -6  -4    0.15    0.52
  10  -6  -4    1.04    0.62
  10   6   4    1.39    0.66
  10   6   4    1.02    0.40
 -10   6  -4    1.42    0.74
  10  -6  -4    0.35    0.31
 -10   6   4    0.71    0.67
  10   6  -4    0.25    0.71
 -10   6   4    0.92    0.59
  10   6  -4    1.10    0.51
  10  -6   4    0.27    0.44
 -10   6   4   -0.01    0.60
  10  -6   4    0.88    0.67
  10  -7  -4    1.23    0.50
 -10   7  -4    1.46    0.74
  10   7   4    0.82    0.62
 -10   7  -4    1.21    0.74
 -10   7  -4    1.53    0.73
  10   7   4    1.08    0.41
  10   7   4    1.75    0.81
  10   7  -4    1.02    0.55
 -10   7   4    1.68    0.66
  10   7  -4    1.35    0.64
 -10   7   4    2.22    0.72
 -10   7   4    2.75    0.86
  10  -7   4    0.87    0.50
  10   7  -4    1.30    0.74
 -11   0   4   56.68    1.90
  11   0   4   53.98    2.16
 -11   0  -4   56.70    1.71
  11   0  -4   55.94    2.08
 -11   0   4   56.20    2.14
  11   0  -4   54.84    2.19
  11   0   4   58.39    2.14
  11   0  -4   56.86    2.21
  11   0   4   54.49    2.23
 -11   0  -4   57.79    2.18
 -11   0   4   58.03    2.24
 -11   0  -4   60.04    2.15
  11   1   4   13.81    0.88
 -11  -1   4   13.58    1.09
 -11   1  -4   13.80    0.77
 -11  -1   4   15.70    1.09
  11  -1  -4   14.66    0.97
 -11  -1   4   13.92    0.83
  11   1   4   14.01    1.16
  11  -1  -4   14.97    1.15
  11  -1  -4   16.53    1.18
  11   1   4   14.21    1.05
  11   1   4   14.59    0.98
 -11   1  -4   15.88    1.08
  11   1   4   12.13    1.01
 -11   1  -4   14.62    1.12
  11   1  -4   16.94    1.22
 -11  -1  -4   14.85    1.05
  11  -1   4   15.05    1.14
 -11   1   4   14.24    1.03
 -11  -1  -4   13.79    0.66
  11  -1   4   13.91    1.03
  11   1  -4   14.74    1.00
 -11   1   4   16.16    1.19
  11   1  -4   16.42    1.13
 -11   1   4   13.55    0.99
  11   1  -4   16.27    1.13
  11  -1   4   14.82    1.14
  11  -2  -4   14.12    1.14
  11   2   4   13.05    0.91
  11   2   4   14.04    1.07
  11   2   4   13.40    0.63
 -11  -2   4   12.16    1.01
  11   2   4   14.18    1.17
  11  -2  -4   14.09    0.90
 -11   2  -4   14.32    0.82
  11  -2  -4   15.45    1.13
  11   2   4   12.99    1.02
 -11   2  -4   14.61    1.14
 -11  -2   4   12.74    0.81
 -11   2  -4   12.39    1.03
  11   2  -4   13.93    1.10
  11   2  -4   14.31    1.08
  11   2  -4   15.17    1.08
  11  -2   4   12.40    1.11
  11   2  -4   14.97    1.09
 -11  -2  -4   13.98    0.98
 -11   2   4   13.44    0.93
 -11  -2  -4   13.11    0.63
  11  -2   4   13.79    0.98
 -11   2   4   14.04    1.15
  11  -2   4   12.30    1.06
 -11   2   4   15.99    1.08
 -11  -3   4    0.23    0.36
 -11   3  -4    0.14    0.58
  11  -3  -4   -0.25    0.38
  11   3   4   -0.12    0.43
 -11   3  -4    0.38    0.56
 -11  -3   4    0.47    0.47
  11   3   4    0.35    0.65
  11  -3  -4    0.27    0.59
 -11   3  -4    0.31    0.44
  11  -3  -4   -0.09    0.53
  11   3   4   -0.06    0.57
  11   3   4    0.27    0.50
 -11   3   4    0.80    0.57
  11   3  -4    0.36    0.50
  11  -3   4   -0.29    0.41
  11   3  -4    0.13    0.35
 -11   3   4    0.64    0.59
  11   3  -4   -0.20    0.62
  11   3  -4    0.01    0.52
 -11   3   4    0.01    0.44
  11  -3   4    0.90    0.56
  11  -3   4    0.06    0.47
 -11  -3  -4    0.02    0.25
  11   4   4    3.36    0.60
 -11   4  -4    2.61    0.75
  11  -4  -4    3.12    0.74
  11  -4  -4    3.55    0.68
  11   4   4    3.74    0.80
  11  -4  -4    3.14    0.53
 -11  -4   4    3.78    0.69
  11   4   4    4.28    0.63
 -11   4  -4    3.47    0.69
  11   4  -4    4.01    0.71
  11   4  -4    3.77    0.80
 -11   4   4    3.17    0.82
  11  -4   4    4.41    0.71
 -11  -4  -4    3.63    0.61
  11   4  -4    2.97    0.93
 -11   4   4    3.81    0.73
 -11   4   4    3.90    0.81
  11  -4   4    3.14    0.75
  11   5   4    2.00    0.72
 -11   5  -4    1.56    0.59
  11   5   4    2.75    0.88
  11  -5  -4    2.02    0.47
  11  -5  -4    2.66    0.64
 -11   5  -4    0.79    0.67
  11   5   4    1.83    0.51
  11  -5  -4    2.41    0.84
 -11   5  -4    2.56    0.73
  11  -5   4    0.76    0.56
  11   5  -4    2.09    0.66
 -11   5   4    2.96    0.95
  11   5  -4    2.06    0.77
  11  -5   4    2.28    0.67
 -11   5   4    1.93    0.69
  11   5  -4    1.83    0.57
  11  -6  -4    1.52    0.51
  11  -6  -4    0.35    0.72
  11   6   4    1.87    0.74
 -11   6  -4    1.96    0.80
  11   6   4    1.28    0.77
  11  -6  -4    1.93    0.61
 -11   6  -4    1.80    0.68
  11   6   4    0.52    0.44
 -11   6  -4    0.94    0.60
  11   6  -4    0.01    0.63
  11  -6   4    0.97    0.55
 -11   6   4    1.94    0.66
  11   6  -4    1.77    0.58
 -11   6   4    2.99    0.86
  11  -6   4    2.19    0.76
 -11   6   4    3.04    0.87
  11   6  -4    1.28    0.68
  11   7   4    0.29    0.83
 -11   7  -4    1.10    0.78
 -11   7  -4    0.10    0.66
  11   7   4    0.33    0.57
 -11   7  -4    2.31    0.88
  11   7   4    0.57    0.39
  11   7  -4    1.35    0.72
 -11   7   4    0.51    0.72
  11  -7   4    0.99    0.73
 -11   7   4    0.25    0.59
  11   7  -4   -0.06    0.57
  11   7  -4   -0.89    0.64
  12   0   4    2.00    0.65
 -12   0  -4    2.04    0.65
  12   0   4    0.34    0.61
  12   0  -4    2.25    0.71
  12   0  -4    1.71    0.64
 -12   0  -4    1.36    0.35
  12   0  -4    2.00    0.61
 -12   0   4    2.12    0.69
 -12   0   4    2.41    0.70
 -12   0   4    2.36    0.54
 -12   0  -4    1.03    0.56
  12   0   4    1.30    0.61
  12  -1  -4   17.40    1.25
  12   1   4   13.93    1.17
  12  -1  -4   16.00    1.08
 -12  -1   4   16.57    0.91
 -12   1  -4   15.51    1.16
 -12   1  -4   16.28    0.85
 -12  -1   4   14.55    1.15
 -12   1  -4   15.52    1.21
  12  -1  -4   17.18    1.27
  12   1   4   17.73    1.18
 -12  -1   4   16.04    1.20
 -12   1   4   14.32    0.95
  12   1  -4   17.80    2.06
 -12   1   4   14.55    1.31
 -12  -1  -4   16.45    1.16
  12  -1   4   16.10    1.24
 -12  -1  -4   15.22    1.08
  12  -1   4   17.35    1.17
  12   1  -4   14.92    1.11
  12  -1   4   16.31    1.16
 -12  -1  -4   15.47    0.74
  12   1  -4   14.70    1.19
  12  -2  -4   29.18    1.64
  12   2   4   30.95    1.63
  12  -2  -4   28.84    1.35
  12   2   4   30.15    1.55
 -12   2  -4   32.33    1.58
  12   2   4   28.99    1.64
 -12  -2   4   26.37    1.49
  12  -2  -4   28.22    1.51
 -12  -2   4   30.74    1.29
 -12   2  -4   28.31    1.25
 -12   2  -4   29.34    1.65
 -12   2   4   28.91    1.42
 -12   2   4   30.04    1.65
 -12  -2  -4   28.32    1.43
  12   2  -4   26.68    1.57
  12  -2   4   27.49    1.41
  12  -2   4   27.56    1.66
 -12   2   4   29.39    1.56
  12  -2   4   27.01    1.57
  12   3   4    0.35    0.55
 -12  -3   4    0.18    0.51
  12  -3  -4    0.83    0.46
  12  -3  -4    0.41    0.59
 -12   3  -4   -0.33    0.57
  12  -3  -4   -0.05    0.60
  12   3   4    0.76    0.72
 -12   3  -4    0.24    0.41
  12   3   4    0.68    0.48
 -12   3  -4    0.52    0.65
 -12   3   4    0.08    0.52
  12   3  -4    0.46    0.53
  12   3  -4    0.43    0.60
 -12   3   4    1.09    0.77
 -12  -3  -4    0.07    0.39
  12  -3   4    0.15    0.56
  12  -3   4    0.84    0.58
  12   3  -4   -0.39    0.63
  12  -3   4    0.13    0.60
 -12   3   4   -0.05    0.56
  12   4   4    0.90    0.49
 -12   4  -4   -0.17    0.59
  12  -4  -4    0.19    0.56
  12   4   4   -0.65    0.57
 -12   4  -4   -0.02    0.69
  12  -4  -4   -0.08    0.39
  12   4   4    0.24    0.74
 -12   4  -4    0.96    0.53
  12  -4  -4    0.21    0.58
  12  -4   4    0.25    0.49
  12   4  -4   -0.31    0.59
  12   4  -4   -0.37    0.65
  12  -4   4    0.59    0.60
  12  -4   4    0.74    0.57
 -12   4   4    0.72    0.58
 -12   4   4    0.12    0.66
  12   4  -4    0.78    0.53
 -12   4   4   -0.05    0.55
 -12   5  -4   -0.35    0.76
  12   5   4    1.96    0.86
  12   5   4    0.79    0.61
  12  -5  -4    1.06    0.59
 -12   5  -4    1.79    0.64
  12  -5  -4    0.52    0.74
 -12   5  -4    1.36    0.72
  12  -5  -4    0.69    0.60
  12   5   4    1.16    0.52
  12  -5   4    1.16    0.69
 -12   5   4    0.44    0.72
  12  -5   4    0.65    0.53
  12   5  -4    0.60    0.66
  12   5  -4    1.16    0.53
  12   5  -4    0.42    0.77
 -12   5   4   -0.02    0.69
 -12   5   4    1.42    0.58
  12  -5   4    1.90    0.65
  12  -6  -4    0.22    0.57
  12   6   4    0.46    0.45
 -12   6  -4    1.53    0.83
  12   6   4   -0.20    0.72
 -12   6  -4    1.53    0.66
  12  -6  -4    0.39    0.69
 -12   6  -4    0.56    0.61
  12   6   4   -0.13    0.65
 -12   6   4    1.00    0.79
  12  -6   4   -0.62    0.49
  12  -6   4    0.21    0.63
 -12   6   4    0.65    0.71
  12   6  -4   -0.56    0.70
  12   6  -4    0.04    0.52
  12   6  -4    0.32    0.73
  12  -6   4    0.22    0.48
 -12   6   4   -0.07    0.63
  13   0  -4   18.54    1.28
  13   0   4   19.76    1.59
  13   0   4   20.17    1.30
 -13   0   4   20.14    1.06
 -13   0  -4   20.30    0.92
 -13   0   4   20.56    1.45
 -13   0  -4   21.89    1.39
 -13   0   4   21.02    1.39
  13   0   4   20.70    1.44
  13   0  -4   20.19    1.40
 -13  -1   4   -0.04    0.38
 -13   1  -4    1.92    0.70
  13  -1  -4    2.28    0.75
  13   1   4    1.03    0.62
 -13  -1   4    1.66    0.69
  13   1   4    1.35    0.65
  13   1   4    1.22    0.62
 -13   1  -4    0.49    0.36
 -13   1  -4    0.25    0.59
  13  -1  -4    1.31    0.58
 -13  -1   4    1.37    0.69
  13  -1  -4    1.09    0.68
 -13  -1  -4    0.40    0.92
  13  -1   4    0.47    0.69
  13   1  -4    1.90    0.74
 -13   1   4    0.12    0.53
 -13   1   4    0.65    0.46
  13  -1   4    0.85    0.78
  13   1  -4    1.49    0.73
 -13  -1  -4    0.55    0.54
  13  -1   4   -0.12    0.57
 -13  -1  -4    0.90    0.29
  13   1  -4    0.07    0.53
 -13   1   4    0.63    0.65
 -13  -2   4    0.70    0.56
  13  -2  -4    1.11    0.54
  13   2   4    1.13    0.60
 -13   2  -4    0.45    0.42
 -13  -2   4    0.42    0.45
  13  -2  -4    0.51    0.59
 -13   2  -4    1.20    0.61
  13  -2  -4    1.05    0.72
  13   2   4    0.19    0.56
 -13   2  -4    1.22    0.68
  13   2   4    0.86    0.62
 -13  -2  -4    1.22    0.57
  13  -2   4    1.24    0.66
 -13   2   4    0.88    0.74
  13  -2   4   -0.28    0.54
  13   2  -4    0.01    0.57
 -13   2   4    0.75    0.69
  13   2  -4    1.07    0.57
  13   2  -4    1.06    0.63
  13  -2   4    2.57    0.88
 -13   2   4    0.22    0.49
 -13   3  -4    0.40    0.45
 -13   3  -4    0.44    0.71
  13   3   4   -0.40    0.71
  13   3   4   -0.52    0.57
  13   3   4    0.88    0.57
  13  -3  -4    0.37    0.64
  13  -3  -4    0.78    0.64
 -13   3  -4    0.17    0.54
  13  -3  -4    0.21    0.50
 -13  -3   4    0.73    0.45
  13  -3   4    0.79    0.55
  13   3  -4    0.50    0.55
 -13   3   4    0.28    0.68
  13  -3   4   -1.04    0.59
  13   3  -4    0.89    0.78
 -13   3   4    0.01    0.54
  13  -3   4    0.50    0.63
 -13   3   4    0.58    0.70
  13   3  -4    1.38    0.79
  13   4   4    0.29    0.52
  13   4   4    0.73    0.71
 -13   4  -4    0.20    0.59
 -13   4  -4    0.06    0.69
  13  -4  -4    0.12    0.69
  13   4   4   -0.10    0.69
 -13   4  -4    0.08    0.53
  13  -4  -4   -0.17    0.49
  13  -4  -4   -0.59    0.54
 -13   4   4    1.63    0.84
  13   4  -4   -0.05    0.55
  13   4  -4   -0.11    0.75
 -13   4   4   -0.90    0.59
  13  -4   4    0.10    0.63
  13   4  -4   -0.92    0.62
  13  -4   4    1.22    0.54
  13  -4   4    0.37    0.62
 -13   4   4    0.66    0.62
  13   5   4    8.82    1.38
  13  -5  -4    7.94    1.33
  13   5   4    7.85    1.20
 -13   5  -4    7.57    0.98
  13   5   4    7.78    0.91
  13  -5  -4    8.46    0.97
  13  -5  -4    7.69    1.25
 -13   5  -4    7.21    1.01
 -13   5  -4    8.26    1.27
 -13   5   4    9.53    1.23
  13  -5   4    8.99    0.99
  13   5  -4    8.28    1.36
 -13   5   4    9.99    1.31
  13  -5   4    9.58    1.36
  13   5  -4    7.32    1.20
  13   5  -4    7.63    0.98
 -13   5   4    7.36    1.02
  13  -5   4   12.18    1.45
  14   0  -4   16.31    1.56
 -14   0  -4   19.59    0.94
  14   0  -4   19.79    1.53
  14   0   4   20.21    1.47
 -14   0   4   21.42    1.10
 -14   0   4   21.57    1.51
  14   0   4   21.76    1.52
  14   0  -4   20.78    1.43
 -14   0   4   19.11    1.40
 -14   0  -4   21.92    1.44
 -14   0  -4   20.47    1.50
  14   0   4   20.69    1.62
  14  -1  -4    2.79    0.87
 -14  -1   4    2.24    0.54
  14   1   4    1.65    0.70
 -14   1  -4    2.83    0.75
 -14   1  -4    0.88    0.67
  14   1   4    1.57    0.67
  14  -1  -4    2.45    0.73
 -14   1  -4    2.97    0.48
  14  -1  -4    2.81    0.86
  14   1   4    1.72    0.85
 -14  -1   4    3.63    0.86
 -14  -1   4    3.59    0.82
 -14  -1  -4    0.94    0.66
  14   1  -4    2.52    0.83
  14   1  -4    1.59    0.82
 -14   1   4    2.93    0.86
  14   1  -4    2.99    0.85
  14  -1   4    1.45    0.65
 -14   1   4    3.41    0.85
 -14   1   4    2.11    0.55
  14  -1   4    2.37    0.77
  14  -1   4    2.85    0.87
 -14  -1  -4    1.63    0.73
 -14  -2   4    9.69    0.80
  14   2   4    9.85    1.15
 -14   2  -4    9.27    1.25
 -14   2  -4    9.37    0.76
  14   2   4    8.33    1.14
  14  -2  -4    7.53    1.01
  14  -2  -4    7.98    0.93
  14  -2  -4   10.40    1.32
 -14   2  -4   10.39    1.15
  14   2   4    9.36    1.26
  14  -2   4   10.09    1.24
  14   2  -4   11.30    1.09
 -14   2   4   10.79    0.97
  14   2  -4    8.89    1.20
 -14   2   4    7.28    1.11
 -14   2   4    9.31    1.17
  14   2  -4    8.42    1.13
  14  -2   4   11.18    1.35
  14  -2   4    9.12    1.11
  14   3   4    4.12    0.82
  14   3   4    3.59    1.02
  14  -3  -4    4.76    1.01
 -14   3  -4    4.96    0.99
  14   3   4    4.63    1.08
 -14   3  -4    4.39    0.87
 -14   3  -4    5.13    0.73
  14  -3  -4    4.88    1.15
  14  -3  -4    4.97    0.78
 -14  -3   4    5.43    0.69
 -14   3   4    3.01    0.86
  14  -3   4    3.57    1.02
 -14   3   4    3.65    0.74
  14  -3   4    5.20    0.84
  14   3  -4    3.45    0.81
  14  -3   4    4.71    1.08
  14   3  -4    4.11    1.11
  14  -4  -4    1.21    0.73
  14  -4  -4    1.15    0.56
 -14   4  -4    0.56    0.76
 -14   4  -4    0.86    0.67
  14   4   4    1.24    0.80
 -14   4  -4    0.52    0.51
  14   4  -4   -0.30    0.94
 -14   4   4    0.98    0.74
  14  -4   4    1.36    0.78
  14  -4   4    0.14    0.63
 -14   4   4    1.62    0.83
 -14   4   4    0.90    0.60
  14  -4   4    1.76    0.73
  14   4  -4    1.94    1.32
  15   0   4    8.93    1.26
  15   0  -4    6.29    1.21
 -15   0   4    9.41    1.12
  15   0  -4    9.79    1.33
  15   0  -4    6.97    1.09
 -15   0   4    7.70    0.82
  15   0   4    8.55    1.18
 -15   0  -4    7.57    1.01
  15   0   4    5.73    1.05
 -15   0   4    8.51    1.29
 -15   1  -4    0.48    0.83
 -15  -1   4    0.10    0.64
  15   1   4    1.28    0.72
  15  -1  -4    0.23    0.70
  15  -1  -4    1.10    0.82
  15  -1  -4   -0.39    0.60
  15   1   4    0.61    0.94
 -15  -1   4   -0.81    0.44
  15   1   4    0.88    0.74
 -15   1  -4    0.01    0.59
 -15   1   4    0.03    0.46
  15  -1   4    0.50    0.68
 -15   1   4    0.62    0.83
  15   1  -4    0.43    0.70
  15  -1   4   -0.45    0.67
  15   1  -4    0.27    0.71
  15   1  -4    0.58    0.78
 -15   1   4    1.35    0.71
  15  -1   4    0.03    0.57
  15  -2  -4    3.28    0.85
 -15   2  -4    3.46    0.96
  15  -2  -4    2.88    1.06
 -15   2  -4    4.43    0.90
  15   2   4    3.41    1.23
  15   2   4    2.59    1.17
  15  -2  -4    3.36    1.08
  15  -2   4    3.56    0.90
 -15   2   4    3.72    0.95
  15  -2   4    4.78    1.08
  15  -2   4    4.36    1.06
 -15   2   4    3.80    0.73
 -15   2   4    4.95    1.07
  15   2  -4    2.08    1.46
  15   2  -4    3.26    0.79
  15   2  -4    4.23    0.98
   0   0   5   -0.05    0.08
   0   0   5    0.08    0.10
   0   0  -5    0.26    0.12
   0   0  -5    0.03    0.11
   0   0   5    0.10    0.08
   0   0   5    0.00    0.05
   0   1   5    0.06    0.12
   0   1   5    0.12    0.08
   0  -1   5   -0.11    0.15
   0  -1  -5    0.15    0.13
   0   1  -5   -0.02    0.16
   0   1   5    0.14    0.13
   0  -1  -5    0.11    0.14
   0   1  -5   -0.09    0.15
   0   1  -5    0.14    0.16
   0  -1   5   -0.08    0.13
   0  -1  -5    0.14    0.08
   0  -1   5   -0.11    0.16
   0  -1   5   -0.10    0.15
   0  -1   5    0.09    0.17
   0   1   5    0.05    0.09
   0   1  -5   -0.01    0.16
   0   3   5   -0.08    0.13
   0  -3   5    0.18    0.21
   0  -3   5    0.00    0.22
   0   3  -5    0.38    0.24
   0   3   5   -0.06    0.27
   0  -3   5    0.04    0.15
   0  -3  -5    0.02    0.13
   0  -3  -5    0.16    0.15
   0   3  -5   -0.08    0.25
   0  -3  -5    0.26    0.17
   0   3  -5    0.04    0.25
   0  -3  -5    0.24    0.30
   0   3   5   -0.04    0.14
   0   3   5   -0.07    0.16
   0  -3   5   -0.12    0.24
   0   4   5   30.23    0.94
   0   4  -5   30.99    1.18
   0  -4  -5   30.04    0.91
   0   4   5   29.58    0.97
   0  -4   5   28.56    1.06
   0   4  -5   30.75    1.09
   0  -4   5   30.59    0.86
   0  -4   5   29.51    1.07
   0  -4  -5   31.18    0.97
   0   4  -5   31.75    1.09
   0   4   5   29.84    0.85
   0   4   5   28.17    1.13
   0   4   5   29.99    0.93
   0   4  -5   30.68    1.10
   0   5   5   -0.09    0.20
   0   5  -5   -0.17    0.24
   0   5   5    0.25    0.37
   0  -5  -5    0.12    0.24
   0   5  -5    0.05    0.38
   0  -5   5    0.10    0.11
   0   5  -5    0.08    0.29
   0   5   5    0.12    0.10
   0   5   5    0.29    0.23
   0   5   5   -0.02    0.10
   0   5  -5   -0.14    0.25
   0  -5   5   -0.06    0.16
   0   5   5   -0.08    0.18
   0  -5  -5   -0.11    0.15
   0  -6  -5   44.87    1.41
   0   6   5   46.83    1.52
   0   6   5   48.36    1.48
   0   6   5   46.96    1.74
   0   6  -5   48.21    1.79
   0   6  -5   46.86    1.61
   0   6  -5   46.35    1.66
   0  -6  -5   47.64    1.49
   0   6  -5   50.24    1.67
   0   7   5    0.02    0.30
   0   7   5   -0.24    0.44
   0   7  -5   -0.26    0.41
   0   7  -5   -0.16    0.37
   0   7  -5    0.18    0.39
   0   7   5    0.17    0.24
   0   7  -5   -0.35    0.32
   0   8   5    0.10    0.32
   0   8  -5   -0.20    0.43
   0   8  -5    0.62    0.39
   0   8  -5    0.00    0.69
   0   8   5   -0.88    0.53
   0   8   5    0.86    0.35
   0   8   5   -0.03    0.30
   0   8   5    0.88    0.61
   0  -8   5    0.23    0.35
   0   9   5   -0.24    0.37
   0   9   5   -0.04    0.61
   0   9  -5    0.30    0.47
   0   9  -5    0.13    0.45
   0   9   5   -1.12    0.54
   0   9   5    0.43    0.39
   0   9   5    0.66    0.34
   0   9  -5   -0.24    0.61
   0  10  -5    1.93    0.65
   0  10  -5    2.22    0.61
   0  10   5    2.21    0.77
   0  10  -5    2.98    0.81
   0  10   5    1.27    0.45
   0  10   5    1.04    0.86
   1   0  -5    0.08    0.14
  -1   0   5    0.00    0.13
   1   0   5    0.02    0.10
   1   0   5    0.05    0.05
   1   0  -5    0.16    0.14
   1   0  -5    0.17    0.13
  -1   0  -5    0.01    0.11
  -1   0   5    0.02    0.11
  -1   0  -5    0.03    0.06
  -1   0   5    0.05    0.13
   1   0  -5    0.18    0.13
  -1   0   5    0.05    0.13
   1   0   5    0.01    0.12
   1   0   5    0.04    0.07
  -1   0  -5    0.11    0.12
  -1   0   5    0.00    0.10
  -1   0   5   -0.01    0.14
   1   0  -5    0.04    0.13
   1   0  -5   -0.08    0.10
  -1  -1   5   30.97    0.92
   1   1   5   30.47    0.80
  -1  -1   5   31.59    0.93
   1  -1  -5   31.64    0.88
  -1  -1   5   32.19    0.94
   1   1   5   32.31    0.86
   1  -1  -5   31.40    0.90
  -1  -1   5   31.31    0.93
  -1   1  -5   31.59    0.95
   1  -1  -5   31.19    0.90
  -1   1  -5   32.16    0.91
   1  -1  -5   31.90    0.93
   1  -1  -5   31.37    0.79
  -1   1  -5   32.01    0.89
  -1   1  -5   31.06    0.92
  -1  -1   5   32.35    0.94
   1   1   5   30.55    0.80
  -1   1  -5   30.35    0.93
   1   1  -5   32.23    0.93
  -1   1   5   30.63    0.79
  -1   1   5   32.56    0.91
   1  -1   5   30.33    0.94
  -1   1   5   32.27    0.90
  -1   1   5   32.07    0.89
   1  -1   5   31.67    0.92
  -1  -1  -5   30.45    0.79
   1   1  -5   30.84    0.93
   1  -1   5   31.22    0.88
   1   1  -5   32.44    0.93
   1   1  -5   31.38    0.93
   1   1  -5   31.32    0.94
   1  -1   5   30.38    0.94
  -1   1   5   32.24    0.93
  -1   1   5   31.03    0.89
   1   2   5   67.27    1.78
  -1   2  -5   66.46    1.83
  -1   2  -5   64.99    1.84
   1  -2  -5   67.72    1.75
  -1  -2   5   64.69    1.77
   1  -2  -5   65.78    1.82
  -1  -2   5   66.26    1.84
  -1  -2   5   67.16    1.83
  -1   2  -5   67.19    1.83
   1   2   5   66.70    1.78
   1   2   5   68.44    1.81
  -1   2  -5   67.23    1.86
  -1  -2   5   67.61    1.83
  -1   2   5   68.18    1.65
  -1   2   5   66.58    1.72
   1  -2   5   66.26    1.85
   1  -2   5   65.36    1.82
   1   2  -5   65.89    1.84
   1  -2   5   67.00    1.85
   1   2  -5   67.91    1.78
   1  -2   5   66.23    1.82
   1   2  -5   66.07    1.94
  -1   2   5   67.03    1.76
  -1   2   5   65.70    1.82
   1   3   5   18.10    0.67
  -1   3  -5   16.87    0.77
  -1   3  -5   17.97    0.75
   1  -3  -5   17.47    0.62
  -1  -3   5   17.13    0.71
   1   3   5   18.23    0.54
   1   3   5   17.43    0.71
  -1  -3   5   18.35    0.72
   1  -3  -5   18.10    0.76
  -1   3  -5   17.64    0.74
  -1  -3   5   17.22    0.62
   1  -3  -5   18.14    0.63
   1   3   5   18.36    0.53
   1  -3  -5   17.66    0.56
  -1   3  -5   17.83    0.72
   1   3   5   18.06    0.62
  -1  -3  -5   17.16    0.67
   1  -3   5   17.77    0.55
   1  -3   5   17.48    0.74
   1  -3   5   17.28    0.72
  -1   3   5   18.88    0.80
  -1   3   5   17.18    0.54
   1   3  -5   18.66    0.75
  -1   3   5   17.84    0.64
   1   3  -5   17.08    0.71
   1  -3   5   18.42    0.71
  -1   3   5   16.78    0.73
  -1  -3  -5   17.51    0.51
   1   3  -5   18.05    0.63
   1   3  -5   18.15    0.72
  -1  -3  -5   17.74    0.51
   1  -3   5   17.43    0.73
  -1   3   5   17.22    0.55
   1   3  -5   17.33    0.73
  -1   3   5   17.43    0.64
   1  -4  -5   34.05    1.02
  -1  -4   5   34.73    1.03
   1  -4  -5   33.77    1.06
  -1  -4   5   33.73    1.20
   1   4   5   34.69    1.25
  -1   4  -5   34.79    1.25
   1   4   5   35.38    1.00
  -1   4  -5   33.85    1.21
   1   4   5   34.61    1.12
   1   4   5   34.11    1.02
  -1   4  -5   33.87    1.19
  -1   4  -5   33.80    1.17
   1   4   5   34.56    1.00
  -1  -4  -5   32.88    0.97
  -1   4   5   34.06    1.08
  -1  -4  -5   34.30    0.96
   1  -4   5   34.55    1.20
   1   4  -5   33.12    1.17
  -1   4   5   33.40    0.95
  -1  -4  -5   33.76    1.11
  -1   4   5   35.26    1.26
   1  -4   5   35.23    0.92
  -1   4   5   38.64    1.04
  -1   4   5   33.90    1.08
   1   4  -5   33.24    1.16
  -1   4   5   33.72    1.23
   1  -4   5   35.30    1.17
   1   4  -5   35.95    1.21
  -1   4   5   32.35    0.90
   1   4  -5   35.55    1.26
   1   4  -5   35.36    1.04
   1  -5  -5    0.55    0.23
   1  -5  -5    0.62    0.22
   1   5   5    0.84    0.21
  -1  -5   5    0.16    0.18
  -1   5  -5    0.44    0.32
   1   5   5    0.37    0.18
  -1   5  -5    0.13    0.26
   1   5   5    0.35    0.26
   1   5   5    0.64    0.36
   1   5   5    0.50    0.19
  -1   5  -5   -0.02    0.30
  -1   5  -5    1.29    0.41
   1   5  -5    0.56    0.31
   1   5  -5    0.76    0.36
   1  -5   5    0.17    0.30
  -1   5   5    0.60    0.32
   1   5  -5    0.53    0.19
  -1   5   5    0.79    0.38
   1   5  -5    0.83    0.43
   1   5  -5    0.37    0.28
  -1   5   5    0.39    0.41
  -1   5   5    0.51    0.25
  -1  -5  -5    0.51    0.17
  -1   5   5    0.37    0.23
  -1  -5  -5    0.82    0.28
   1   6   5    7.01    0.46
  -1   6  -5    7.95    0.68
   1   6   5    7.86    0.47
   1   6   5    7.06    0.35
  -1   6  -5    7.47    0.65
  -1   6  -5    7.45    0.65
   1   6   5    7.77    0.58
  -1   6  -5    8.73    0.75
  -1  -6   5    7.60    0.60
   1  -6  -5    7.59    0.54
   1  -6  -5    7.63    0.51
  -1  -6   5    7.38    0.38
   1   6   5    7.30    0.73
  -1   6   5    7.50    0.78
   1  -6   5    5.88    0.55
   1   6  -5    7.66    0.64
  -1   6   5    7.50    0.55
  -1  -6  -5    7.91    0.53
   1   6  -5    7.04    0.70
  -1   6   5    6.90    0.49
   1   6  -5    7.05    0.66
  -1   6   5    7.85    0.72
   1   6  -5    7.58    0.60
  -1   6   5    7.60    0.54
   1  -7  -5    2.58    0.38
  -1   7  -5    1.66    0.55
   1  -7  -5    2.34    0.37
   1   7   5    1.82    0.42
  -1   7  -5    2.43    0.52
   1   7   5    2.39    0.38
   1   7   5    2.69    0.59
  -1   7  -5    2.00    0.47
  -1  -7   5    1.88    0.41
   1   7   5    2.46    0.36
  -1   7  -5    2.47    0.47
  -1   7   5    1.55    0.39
  -1   7   5    1.96    0.35
   1   7  -5    2.07    0.42
  -1   7   5    2.18    0.64
   1   7  -5    1.69    0.62
   1   7  -5    2.17    0.47
  -1   7   5    1.85    0.39
  -1   7   5    3.24    0.67
  -1  -7  -5    2.16    0.29
   1   7  -5    2.71    0.54
   1   8   5   13.37    0.74
   1  -8  -5   12.97    0.71
  -1   8  -5   14.16    0.94
  -1   8  -5   12.35    0.89
   1   8   5   14.64    1.14
  -1  -8   5   12.70    0.83
  -1   8   5   11.74    1.05
   1   8  -5   12.36    0.94
  -1   8   5   12.47    0.76
  -1   8   5   13.30    0.83
   1   8  -5   13.31    0.85
  -1   8   5   13.59    1.05
  -1   8   5   13.34    0.78
   1   9   5   10.15    0.69
   1   9   5   10.11    0.71
   1   9   5   12.01    1.17
  -1   9  -5   10.50    1.19
  -1   9  -5   10.54    0.91
  -1   9  -5   11.07    0.99
   1   9   5   11.13    0.83
   1   9   5   11.76    1.25
  -1   9   5   10.02    0.75
  -1   9   5   10.76    1.20
   1   9  -5   10.39    0.95
   1   9  -5   10.50    1.06
  -1   9   5   12.32    1.11
   1   9  -5   11.29    0.96
  -1   9   5   11.48    0.86
  -1   9   5   10.66    0.72
  -1  10  -5    1.79    0.83
  -1  10  -5    0.88    0.61
  -1  10  -5    1.88    0.56
   1  10   5    1.14    0.43
   1  10   5    0.93    0.46
   1  10   5    2.11    0.78
   1  10   5    1.91    0.85
  -1  10   5    1.66    0.52
  -1  10   5    1.11    0.73
  -1  10   5    1.50    0.78
   1  10  -5    1.58    0.79
   1  10  -5    0.99    0.52
   2   0   5    0.18    0.12
   2   0  -5    0.25    0.18
  -2   0   5   -0.13    0.19
  -2   0   5   -0.02    0.18
  -2   0   5    0.22    0.21
   2   0   5    0.35    0.18
   2   0  -5    0.01    0.21
  -2   0   5    0.00    0.16
   2   0   5    0.05    0.21
  -2   0   5    0.37    0.21
  -2   0  -5    0.13    0.13
   2   0  -5   -0.13    0.19
   2   0  -5    0.60    0.22
  -2   0  -5    0.19    0.18
   2   0  -5    0.03    0.18
  -2   0  -5   -0.07    0.17
  -2   0  -5    0.06    0.07
  -2   0  -5   -0.01    0.17
  -2   0   5    0.26    0.23
   2   0   5   -0.11    0.15
   2   0  -5    0.40    0.21
   2  -1  -5    0.31    0.21
   2   1   5   -0.12    0.13
   2   1   5   -0.07    0.20
  -2   1  -5   -0.25    0.19
  -2   1  -5   -0.29    0.23
  -2   1  -5    0.38    0.25
   2  -1  -5    0.13    0.23
   2  -1  -5    0.63    0.25
  -2  -1   5   -0.22    0.20
  -2   1   5   -0.08    0.19
  -2  -1  -5   -0.20    0.12
  -2   1   5    0.01    0.13
  -2   1   5    0.32    0.23
   2   1  -5    0.73    0.25
   2  -1   5   -0.23    0.20
   2  -1   5    0.18    0.19
   2  -1   5    0.03    0.23
  -2  -1  -5   -0.19    0.15
   2   1  -5    0.38    0.23
   2   1  -5    0.53    0.23
  -2   1   5   -0.28    0.21
   2  -1   5    0.24    0.25
  -2  -1  -5   -0.32    0.20
   2  -1   5    0.46    0.21
   2  -2  -5  983.68   23.95
  -2  -2   5 1000.00   23.94
   2  -2   5  979.76   23.93
  -2   3  -5    2.82    0.37
   2  -3  -5    2.79    0.42
   2  -3  -5    2.53    0.18
  -2   3  -5    2.79    0.35
  -2  -3   5    2.95    0.35
  -2   3  -5    2.70    0.41
   2   3   5    2.50    0.34
   2  -3  -5    2.54    0.25
   2   3   5    2.18    0.30
  -2  -3   5    2.71    0.38
   2   3   5    2.42    0.19
   2  -3  -5    2.68    0.31
   2   3   5    2.57    0.19
  -2   3  -5    2.59    0.40
  -2  -3   5    2.36    0.32
  -2  -3   5    2.80    0.35
  -2   3   5    2.42    0.39
  -2  -3  -5    2.78    0.31
  -2  -3  -5    2.52    0.16
  -2   3   5    2.81    0.18
  -2  -3  -5    2.55    0.34
  -2   3   5    2.42    0.25
  -2  -3  -5    2.18    0.16
   2   3  -5    2.48    0.36
  -2   3   5    3.05    0.34
  -2   3   5    2.52    0.40
   2  -3   5    3.57    0.42
  -2   3   5    3.16    0.36
   2   3  -5    3.04    0.36
   2  -3   5    2.35    0.36
   2   3  -5    3.15    0.34
   2   3  -5    3.32    0.36
   2  -3   5    2.68    0.37
   2  -3   5    2.51    0.26
   2  -3   5    2.23    0.32
   2   3  -5    2.62    0.39
  -2   4  -5   11.15    0.59
   2  -4  -5   10.03    0.54
   2   4   5   11.42    0.60
  -2  -4   5   11.48    0.54
   2  -4  -5    9.70    0.42
   2   4   5   10.41    0.41
  -2   4  -5   11.21    0.66
   2   4   5   10.55    0.62
  -2   4  -5   12.63    0.70
   2   4   5    9.30    0.41
  -2   4  -5   11.18    0.67
  -2  -4  -5   10.12    0.59
  -2   4   5   10.48    0.37
  -2   4   5   10.65    0.59
   2   4  -5   10.88    0.60
   2  -4   5    9.58    0.38
  -2   4   5    9.72    0.56
   2   4  -5   11.23    0.66
   2  -4   5   11.71    0.67
  -2   4   5   11.46    0.67
  -2   4   5   10.43    0.69
   2  -4   5   10.83    0.58
   2   4  -5   10.89    0.59
   2  -4   5   10.59    0.38
  -2  -4  -5   10.24    0.38
  -2   4   5   10.43    0.42
  -2  -5   5    4.00    0.37
   2  -5  -5    3.50    0.30
  -2  -5   5    3.80    0.42
  -2   5  -5    3.44    0.46
  -2   5  -5    3.75    0.50
   2   5   5    4.01    0.46
  -2   5  -5    4.28    0.47
   2   5   5    3.21    0.28
   2   5   5    4.40    0.57
   2   5   5    3.35    0.30
   2   5   5    3.35    0.53
  -2   5  -5    4.58    0.59
   2  -5  -5    3.33    0.39
   2   5  -5    3.95    0.49
  -2  -5  -5    3.75    0.26
   2   5  -5    4.70    0.57
  -2   5   5    3.44    0.42
  -2   5   5    3.74    0.31
  -2   5   5    3.29    0.56
   2   5  -5    3.95    0.41
  -2   5   5    4.69    0.46
   2   5  -5    4.45    0.47
   2  -5   5    3.31    0.46
  -2   5   5    3.12    0.56
   2  -5   5    4.26    0.46
  -2  -6   5    5.19    0.40
   2   6   5    5.27    0.40
   2   6   5    4.87    0.38
  -2   6  -5    5.31    0.54
  -2   6  -5    5.58    0.75
   2  -6  -5    5.78    0.50
   2   6   5    6.52    0.76
  -2   6  -5    5.38    0.60
  -2  -6   5    6.05    0.55
  -2   6  -5    6.40    0.65
   2  -6  -5    5.39    0.40
   2   6   5    5.29    0.57
  -2   6   5    6.47    0.76
  -2   6   5    5.47    0.41
   2  -6   5    6.42    0.66
   2   6  -5    5.92    0.59
  -2   6   5    5.21    0.51
  -2  -6  -5    4.77    0.33
   2   6  -5    5.02    0.69
  -2   6   5    5.61    0.56
   2   6  -5    5.78    0.54
  -2   6   5    5.31    0.68
  -2   7  -5    2.84    0.68
   2   7   5    2.80    0.36
  -2  -7   5    2.78    0.48
   2  -7  -5    3.18    0.38
  -2  -7   5    2.92    0.33
   2   7   5    2.54    0.60
  -2   7  -5    2.43    0.50
  -2   7  -5    2.91    0.57
   2   7   5    2.66    0.32
   2   7   5    2.15    0.48
   2   7   5    2.90    0.35
  -2   7  -5    2.97    0.51
   2  -7  -5    2.97    0.44
   2   7  -5    3.86    0.63
  -2   7   5    2.35    0.60
   2  -7   5    2.72    0.52
   2   7  -5    3.23    0.33
  -2   7   5    2.21    0.43
  -2   7   5    2.59    0.62
   2   7  -5    3.20    0.66
   2   7  -5    3.39    0.51
  -2   7   5    2.76    0.38
  -2   7   5    2.20    0.45
   2   7  -5    3.34    0.52
  -2  -8   5    2.53    0.47
   2   8   5    2.60    0.55
   2   8   5    2.26    0.37
   2   8   5    2.20    0.71
  -2   8  -5    2.76    0.57
   2  -8  -5    2.76    0.45
  -2   8  -5    2.15    0.70
  -2   8  -5    1.71    0.50
  -2   8  -5    2.24    0.63
  -2   8   5    2.59    0.40
   2   8  -5    2.04    0.53
  -2   8   5    2.40    0.46
   2   8  -5    3.28    0.50
   2   8  -5    1.64    0.74
   2   8  -5    2.37    0.79
  -2   9  -5    0.36    0.52
   2   9   5    0.66    0.63
   2   9   5    0.02    0.42
   2   9   5    0.62    0.72
   2   9   5   -0.24    0.27
  -2   9  -5    0.49    0.44
   2   9   5   -0.04    0.30
  -2   9  -5    0.61    0.61
   2   9  -5    0.01    0.54
  -2   9   5    0.60    0.34
  -2   9   5    0.08    0.42
  -2   9   5   -0.69    0.58
   2   9  -5    0.84    0.68
   2   9  -5    0.21    0.42
  -2   9   5    2.25    0.75
   2  10   5   -0.79    0.68
  -2  10  -5   -0.17    1.07
   2  10   5    1.59    0.53
   2  10   5    0.23    0.33
   2  10   5    0.05    0.73
   2  10   5    0.43    0.35
  -2  10  -5    0.94    0.52
  -2  10   5   -0.46    0.66
  -2  10   5    0.74    0.48
   2  10  -5   -0.03    0.52
   2  10  -5    0.73    0.71
  -2  10   5   -0.34    0.78
   2  10  -5    0.40    0.53
  -3   0  -5    0.23    0.23
   3   0  -5    0.35    0.25
  -3   0   5    0.07    0.24
  -3   0  -5    0.45    0.19
  -3   0   5    0.37    0.27
   3   0   5    0.22    0.20
   3   0  -5    0.30    0.26
   3   0   5    0.28    0.18
   3   0   5   -0.03    0.24
   3   0  -5    0.55    0.24
  -3   0   5    0.23    0.19
  -3   0  -5    0.20    0.26
  -3   0   5    0.47    0.25
  -3   0   5    0.41    0.25
  -3   0  -5    0.40    0.11
  -3   0   5    0.61    0.33
  -3   0  -5    0.28    0.21
   3  -1  -5  835.86   19.91
  -3  -1   5  819.33   19.91
  -3   1  -5  803.89   19.91
   3   2   5  103.70    2.62
  -3  -2   5   99.75    2.91
  -3   2  -5  101.89    2.80
  -3  -2   5  103.34    2.76
  -3   2  -5  106.64    2.83
   3  -2  -5  102.89    2.70
  -3   2  -5  103.36    2.77
  -3  -2   5  103.22    2.77
  -3  -2   5  104.85    2.77
   3   2   5  102.39    2.62
   3   2   5  101.41    2.77
   3  -2  -5  105.83    2.78
   3  -2  -5  103.63    2.57
   3   2   5  106.80    2.81
   3  -2   5  103.92    2.74
  -3  -2  -5  102.48    2.61
   3  -2   5  104.83    2.81
  -3   2   5  100.69    2.69
  -3  -2  -5  102.43    2.61
  -3   2   5  100.83    2.77
   3  -2   5  105.73    2.71
   3  -2   5  105.81    2.82
   3   2  -5  105.27    2.79
   3   2  -5  102.27    2.81
  -3   2   5  104.03    2.80
  -3   2   5  102.07    2.76
   3   2  -5  104.20    2.77
   3  -2   5  104.57    2.76
  -3   2   5  104.15    2.80
   3   2  -5  103.77    2.76
  -3  -2  -5  102.41    2.77
   3   2  -5  100.07    2.76
  -3   3  -5  556.11   13.69
   3  -3  -5  559.58   13.64
  -3  -3   5  496.56   13.61
   3  -3  -5  562.86   13.66
   3  -3  -5  554.46   13.70
   3   3   5  554.93   13.64
  -3  -3   5  551.66   13.63
   3  -3  -5  556.88   13.40
   3  -3  -5  553.34   13.52
  -3   3  -5  555.94   13.72
   3   3   5  558.00   13.68
  -3  -3   5  576.59   13.73
  -3   3  -5  555.31   13.71
  -3   3  -5  558.08   13.63
  -3  -3   5  552.95   13.71
   3   3   5  553.41   13.46
   3   3   5  556.81   13.45
   3   3  -5  561.76   13.64
   3   3  -5  549.31   13.72
   3  -3   5  578.51   13.52
  -3   3   5  600.65   14.15
  -3   3   5  550.79   13.73
  -3  -3  -5  558.62   13.43
   3  -3   5  550.78   13.70
  -3  -3  -5  565.69   13.44
  -3  -3  -5  548.37   13.63
  -3   3   5  552.06   13.50
   3  -3   5  555.07   13.71
   3  -3   5  554.27   13.61
  -3   3   5  543.22   13.70
   3  -3   5  550.61   13.68
  -3   3   5  551.68   13.65
   3   3  -5  547.01   13.63
   3   3  -5  548.33   13.64
   3   3  -5  550.66   13.67
[truncated: 1,972,600 more chars]
