# Supplementary material for: Co-crystallization of N′-benzyl­idene­pyridine-4-carbohydrazide and benzoic acid via autoxidation of benzaldehyde
Source: Acta Crystallogr E Crystallogr Commun. 2023 Jul 4;79(Pt 8):682–5. doi: 10.1107/S2056989023005698 (PMC10439410; doi:10.1107/S2056989023005698)
Supplement: Supplementary file 2 [file e-79-00682-Isup3.hkl]

data_I                                                                          
_shelx_title ' shelxt_a.res in Pbca'                                            
_shelx_refln_list_code          4                                               
_shelx_F_calc_maximum      155.23                                               
_exptl_crystal_F_000      1456.00                                               
_reflns_d_resolution_high  0.7570                                               
                                                                                
loop_                                                                           
 _space_group_symop_operation_xyz                                               
 'x, y, z'                                                                      
 '-x+1/2, -y, z+1/2'                                                            
 '-x, y+1/2, -z+1/2'                                                            
 'x+1/2, -y+1/2, -z'                                                            
 '-x, -y, -z'                                                                   
 'x-1/2, y, -z-1/2'                                                             
 'x, -y-1/2, z-1/2'                                                             
 '-x-1/2, y-1/2, z'                                                             
                                                                                
_cell_length_a    11.7044                                                       
_cell_length_b     7.8531                                                       
_cell_length_c    38.2531                                                       
_cell_angle_alpha  90.000                                                       
_cell_angle_beta   90.000                                                       
_cell_angle_gamma  90.000                                                       
                                                                                
_shelx_F_squared_multiplier     1.000                                           
                                                                                
loop_                                                                           
 _refln_index_h                                                                 
 _refln_index_k                                                                 
 _refln_index_l                                                                 
 _refln_F_squared_calc                                                          
 _refln_F_squared_meas                                                          
 _refln_F_squared_sigma                                                         
 _refln_observed_status                                                         
   2   0   0       8851.62       7329.28       669.22 o                         
   4   0   0       7082.29       6532.98        49.05 o                         
   6   0   0        218.70        175.73         4.42 o                         
   8   0   0       1204.34       1022.21        12.69 o                         
  10   0   0        129.49        164.32         6.68 o                         
  12   0   0       1891.83       1755.83        25.27 o                         
  14   0   0          6.70         13.77         9.75 o                         
   2   1   0       1629.82       1510.09         9.41 o                         
   4   1   0        145.11        157.79         4.37 o                         
   6   1   0       5347.88       5482.00        34.22 o                         
   8   1   0        137.17        200.61         3.94 o                         
  10   1   0        765.78        755.71         8.69 o                         
  12   1   0        127.09        138.66         5.38 o                         
  14   1   0         86.89         84.64         5.15 o                         
   2   2   0       4554.89       4268.46        25.18 o                         
   4   2   0       5569.58       5565.87        32.38 o                         
   6   2   0       4005.36       4020.32        27.53 o                         
   8   2   0       4568.94       4496.48        33.48 o                         
  10   2   0       9303.07       9264.84        66.29 o                         
  12   2   0          5.34          8.18         4.01 o                         
  14   2   0         36.59         35.91         5.00 o                         
   2   3   0        159.23        200.33         2.75 o                         
   4   3   0          1.00          4.06         1.42 o                         
   6   3   0          1.11          1.48         1.70 o                         
   8   3   0        871.61        962.74        12.25 o                         
  10   3   0       1403.85       1380.25        15.20 o                         
  12   3   0        345.41        362.86         8.76 o                         
  14   3   0         17.96         25.06         5.52 o                         
   0   4   0       9950.96      10782.07       108.84 o                         
   2   4   0       2633.91       2596.06        19.30 o                         
   4   4   0          3.26          2.07         1.67 o                         
   6   4   0       1098.31       1069.76        10.19 o                         
   8   4   0        136.09        194.73         5.72 o                         
  10   4   0       1454.32       1440.19        16.62 o                         
  12   4   0          1.20          4.82         4.85 o                         
  14   4   0        247.76        243.80        11.78 o                         
   2   5   0        190.09        194.32         3.63 o                         
   4   5   0        218.44        217.84         3.73 o                         
   6   5   0       1453.31       1413.22        13.18 o                         
   8   5   0         40.53         60.05         3.98 o                         
  10   5   0        734.40        690.25        10.85 o                         
  12   5   0         26.03         28.97         6.52 o                         
   0   6   0       8175.69       8781.13        99.29 o                         
   2   6   0        373.04        404.42         5.45 o                         
   4   6   0          5.76          4.97         2.10 o                         
   6   6   0        578.80        591.85         7.64 o                         
   8   6   0          3.60         10.07         4.25 o                         
  10   6   0          2.69         16.69         5.28 o                         
  12   6   0        368.50        346.60        12.42 o                         
   2   7   0         62.71         75.89         3.40 o                         
   4   7   0         38.91         45.49         2.94 o                         
   6   7   0        172.71        170.00         5.28 o                         
   8   7   0         87.12        100.93         5.99 o                         
  10   7   0        158.56        181.87         8.75 o                         
   0   8   0         31.05         23.10         4.58 o                         
   2   8   0         57.99         59.30         4.13 o                         
   4   8   0        935.72        932.05        13.74 o                         
   6   8   0          1.12          4.20         3.53 o                         
   8   8   0        114.53        117.53        10.60 o                         
   2   9   0         19.43         16.85         4.08 o                         
   4   9   0         42.96         48.86         5.57 o                         
   6   9   0          0.66         13.17         5.54 o                         
   0  10   0        870.57        831.06        21.02 o                         
   2  10   0        677.86        652.16        15.51 o                         
   4  10   0         51.09         49.22         7.19 o                         
   1   1   1        109.51        110.60         1.76 o                         
   2   1   1         52.70         49.67         1.61 o                         
   3   1   1       1169.36       1103.19         5.03 o                         
   4   1   1        113.88        124.67         3.01 o                         
   5   1   1        132.99        151.33         2.33 o                         
   6   1   1        296.91        316.65         2.88 o                         
   7   1   1        625.69        619.35         4.48 o                         
   8   1   1          0.45          8.41         2.08 o                         
   9   1   1          2.33         11.26         1.62 o                         
  10   1   1        239.51        280.34         7.06 o                         
  11   1   1        861.20        883.20         7.42 o                         
  12   1   1          2.34          6.08         2.38 o                         
  13   1   1         62.91         57.70         3.37 o                         
  14   1   1         16.66         19.74         2.89 o                         
  15   1   1         47.73         51.21         4.11 o                         
   0   2   1      11983.89      12670.90        79.27 o                         
   1   2   1       8145.81       8196.00        34.79 o                         
   2   2   1        922.89       1030.72         6.28 o                         
   3   2   1       1470.75       1415.13         8.34 o                         
   4   2   1       1073.23       1135.28         5.61 o                         
   5   2   1         98.95        100.53         2.14 o                         
   6   2   1        277.90        275.43         2.97 o                         
   7   2   1         21.29         55.59         2.57 o                         
   8   2   1         87.43         99.46         2.47 o                         
   9   2   1          2.55          5.10         1.64 o                         
  10   2   1       1037.63       1155.29        10.07 o                         
  11   2   1        852.86        802.17         8.46 o                         
  12   2   1        130.98        148.38         4.47 o                         
  13   2   1         33.87         37.66         3.02 o                         
  14   2   1         10.32         17.29         3.26 o                         
  15   2   1        353.46        346.41         7.75 o                         
   1   3   1        473.92        538.26         3.40 o                         
   2   3   1        892.42        963.25         4.94 o                         
   3   3   1       3924.34       4005.80        17.14 o                         
   4   3   1        519.82        492.82         3.56 o                         
   5   3   1        167.72        187.99         2.70 o                         
   6   3   1        173.30        147.76         2.46 o                         
   7   3   1         19.37         26.87         1.72 o                         
   8   3   1         18.43         75.80         5.43 o                         
   9   3   1       1300.93       1294.39        10.35 o                         
  10   3   1        347.42        365.38         5.75 o                         
  11   3   1         14.18         21.12         2.52 o                         
  12   3   1          3.64          6.99         2.72 o                         
  13   3   1          0.68          0.36         3.11 o                         
  14   3   1          5.63          4.35         3.61 o                         
   0   4   1       4589.69       4825.89        35.49 o                         
   1   4   1       1013.99        997.55         5.92 o                         
   2   4   1        265.18        345.33         3.17 o                         
   3   4   1       1926.55       2052.89        10.74 o                         
   4   4   1        345.04        378.89         3.21 o                         
   5   4   1         28.07         37.30         1.54 o                         
   6   4   1          0.88          3.21         1.33 o                         
   7   4   1         37.20         55.25         2.24 o                         
   8   4   1         29.27         31.15         2.43 o                         
   9   4   1       1708.16       1623.80        13.66 o                         
  10   4   1         80.02        111.54         3.85 o                         
  11   4   1         30.73         39.05         3.31 o                         
  12   4   1        106.91        107.03         4.53 o                         
  13   4   1          6.67          4.86         3.56 o                         
  14   4   1         39.81         40.13         5.18 o                         
   1   5   1         91.39         81.23         1.85 o                         
   2   5   1        315.62        318.60         3.19 o                         
   3   5   1         27.54         33.54         1.81 o                         
   4   5   1         72.70         69.92         2.00 o                         
   5   5   1        285.59        291.70         3.30 o                         
   6   5   1         50.82         70.33         2.33 o                         
   7   5   1         13.88         17.59         2.52 o                         
   8   5   1        801.01        770.36         7.35 o                         
   9   5   1        331.80        318.57         5.12 o                         
  10   5   1          2.39         11.09         2.43 o                         
  11   5   1        125.74        143.33         5.63 o                         
  12   5   1          1.05          5.82         3.31 o                         
  13   5   1         58.67         72.54         4.93 o                         
   0   6   1        110.08        178.81         4.46 o                         
   1   6   1        340.30        387.85         4.07 o                         
   2   6   1         15.16         18.72         1.49 o                         
   3   6   1        993.78       1009.93         7.23 o                         
   4   6   1         37.70         42.88         2.12 o                         
   5   6   1         68.13         75.29         2.69 o                         
   6   6   1        134.20        134.84         2.92 o                         
   7   6   1         44.43         48.23         2.45 o                         
   8   6   1        141.02        141.93         3.78 o                         
   9   6   1         11.61          8.65         2.62 o                         
  10   6   1          5.45          3.68         3.05 o                         
  11   6   1         55.36         66.03         3.93 o                         
  12   6   1          0.52          4.17         3.71 o                         
   1   7   1        184.39        192.21         3.51 o                         
   2   7   1        219.79        219.99         3.46 o                         
   3   7   1          9.88          8.95         1.66 o                         
   4   7   1         24.66         20.75         1.93 o                         
   5   7   1         99.67        113.71         3.15 o                         
   6   7   1        101.19        102.63         3.47 o                         
   7   7   1        175.01        161.52         4.45 o                         
   8   7   1         24.56         26.62         3.10 o                         
   9   7   1         56.65         64.40         3.85 o                         
  10   7   1        115.14        125.67         5.10 o                         
  11   7   1          0.09         12.67         4.34 o                         
   0   8   1         75.61         77.40         4.21 o                         
   1   8   1         75.80         83.93         2.99 o                         
   2   8   1         51.60         50.74         2.94 o                         
   3   8   1        250.38        250.68         5.01 o                         
   4   8   1         73.12         81.44         3.99 o                         
   5   8   1         81.20         75.65         3.43 o                         
   6   8   1          6.91          6.39         2.60 o                         
   7   8   1          1.79          4.08         2.87 o                         
   8   8   1        119.61        127.01         5.77 o                         
   9   8   1         33.66         45.48         4.74 o                         
   1   9   1         11.34         14.03         3.15 o                         
   2   9   1        141.11        146.88         4.53 o                         
   3   9   1         38.86         35.58         3.34 o                         
   4   9   1          2.43          3.60         2.94 o                         
   5   9   1          3.79         10.78         3.47 o                         
   6   9   1        226.13        218.41         7.53 o                         
   7   9   1          8.32         13.90         4.15 o                         
   0  10   1         60.03        100.17         7.44 o                         
   1  10   1          1.27         18.48         4.06 o                         
   2  10   1         44.86         63.86         5.65 o                         
   3  10   1         42.33         56.96         5.80 o                         
   4  10   1          0.96         13.93         4.42 o                         
   2   0   2       2496.01       2254.96        13.89 o                         
   3   0   2       6685.04       6354.55        35.10 o                         
   4   0   2         56.38         91.05         2.19 o                         
   5   0   2       1508.56       1581.74        10.47 o                         
   6   0   2        285.71        307.59         3.62 o                         
   7   0   2       1424.86       1354.27        10.70 o                         
   8   0   2        316.77        316.81         4.69 o                         
   9   0   2        687.92        719.68         8.07 o                         
  10   0   2        103.94        113.53         3.91 o                         
  11   0   2       1811.98       1800.87        16.95 o                         
  12   0   2        228.72        246.85         6.53 o                         
  13   0   2        389.42        381.94         8.65 o                         
  14   0   2        333.58        347.73         8.26 o                         
  15   0   2         10.92         14.37         5.05 o                         
   1   1   2       1703.42       1457.08        17.24 o                         
   2   1   2       4296.86       4239.06        19.56 o                         
   3   1   2        385.10        469.72         2.76 o                         
   4   1   2       4632.86       4697.70        18.85 o                         
   5   1   2       4734.58       4806.37        19.26 o                         
   6   1   2         48.98         67.20         2.01 o                         
   7   1   2        565.42        645.99         4.82 o                         
   8   1   2        187.22        171.91         2.72 o                         
   9   1   2        573.28        550.97         4.99 o                         
  10   1   2         94.72        121.96         3.05 o                         
  11   1   2         81.94        108.70         3.07 o                         
  12   1   2          6.28         13.44         2.43 o                         
  13   1   2          1.71          4.90         2.55 o                         
  14   1   2          3.04          5.15         2.97 o                         
  15   1   2         18.25         21.67         3.76 o                         
   0   2   2       4465.20       4310.94        27.58 o                         
   1   2   2      14350.68      13645.75        66.23 o                         
   2   2   2        333.48        357.07         2.33 o                         
   3   2   2       6292.15       6368.16        26.44 o                         
   4   2   2        209.35        215.42         2.49 o                         
   5   2   2         25.66         20.69         1.22 o                         
   6   2   2        193.57        232.37         3.93 o                         
   7   2   2         32.36         41.97         1.76 o                         
   8   2   2        309.55        358.59         5.24 o                         
   9   2   2         47.64         48.41         2.18 o                         
  10   2   2        187.98        221.10         5.60 o                         
  11   2   2        716.09        734.48         6.83 o                         
  12   2   2        417.61        399.04         6.38 o                         
  13   2   2         51.27         57.04         3.40 o                         
  14   2   2         39.89         44.04         4.26 o                         
  15   2   2          0.27         12.88         3.94 o                         
   1   3   2        143.87        199.51         1.78 o                         
   2   3   2        128.56        163.39         1.90 o                         
   3   3   2       3048.84       3019.05        12.86 o                         
   4   3   2         68.41         80.05         1.87 o                         
   5   3   2        261.88        259.65         2.75 o                         
   6   3   2        143.35        157.69         2.40 o                         
   7   3   2        386.59        384.53         4.11 o                         
   8   3   2       1814.84       1764.27        12.87 o                         
   9   3   2        254.61        253.47         4.16 o                         
  10   3   2          7.55         23.68         2.26 o                         
  11   3   2        720.77        666.44         6.73 o                         
  12   3   2         26.61         31.47         3.09 o                         
  13   3   2          5.95          8.92         3.13 o                         
  14   3   2          3.84          6.85         3.94 o                         
   0   4   2          5.05         12.69         1.81 o                         
   1   4   2        211.69        271.43         2.70 o                         
   2   4   2       2199.82       2263.18        12.53 o                         
   3   4   2         67.50        107.30         2.36 o                         
   4   4   2        484.19        546.09         4.09 o                         
   5   4   2        168.37        162.39         2.39 o                         
   6   4   2        175.26        174.86         2.94 o                         
   7   4   2         77.94         86.64         2.54 o                         
   8   4   2        100.81        105.74         3.21 o                         
   9   4   2         11.85         33.57         2.76 o                         
  10   4   2        720.21        670.23         7.69 o                         
  11   4   2        722.44        677.05         7.96 o                         
  12   4   2         85.11         91.43         4.32 o                         
  13   4   2        145.41        143.84         5.29 o                         
  14   4   2          0.17         11.03         5.03 o                         
   1   5   2       2724.03       2831.07        15.26 o                         
   2   5   2        469.26        541.87         6.48 o                         
   3   5   2         22.98         26.55         1.71 o                         
   4   5   2        843.24        847.87         5.90 o                         
   5   5   2        738.51        730.46         5.55 o                         
   6   5   2         81.33         90.71         2.45 o                         
   7   5   2          1.56          1.76         1.63 o                         
   8   5   2         31.84         37.90         2.51 o                         
   9   5   2        381.33        357.55         5.78 o                         
  10   5   2         50.93         47.78         2.94 o                         
  11   5   2        161.71        160.03         5.30 o                         
  12   5   2         67.50         62.23         4.22 o                         
  13   5   2        286.50        296.96         7.14 o                         
   0   6   2         19.31         32.43         2.68 o                         
   1   6   2        205.87        223.31         2.86 o                         
   2   6   2         31.76         29.93         1.67 o                         
   3   6   2         46.54         53.68         1.99 o                         
   4   6   2        117.26        110.07         2.78 o                         
   5   6   2         14.85         21.74         1.97 o                         
   6   6   2        789.52        767.27         6.53 o                         
   7   6   2        242.88        220.34         3.96 o                         
   8   6   2        250.60        244.50         4.16 o                         
   9   6   2          4.40         10.00         2.57 o                         
  10   6   2         31.74         37.77         3.72 o                         
  11   6   2         25.33         28.35         3.63 o                         
  12   6   2         30.70         37.15         4.09 o                         
   1   7   2         35.63         41.21         2.31 o                         
   2   7   2        210.00        228.83         3.39 o                         
   3   7   2        155.75        142.80         3.24 o                         
   4   7   2        212.26        200.27         3.60 o                         
   5   7   2         67.14         75.24         3.06 o                         
   6   7   2          1.39         15.42         2.71 o                         
   7   7   2        210.98        218.03         5.80 o                         
   8   7   2          2.88          5.30         2.70 o                         
   9   7   2        187.10        177.51         4.73 o                         
  10   7   2         36.81         41.80         3.79 o                         
  11   7   2        401.79        435.83        10.98 o                         
   0   8   2         11.31         16.02         3.34 o                         
   1   8   2        270.98        252.72         4.52 o                         
   2   8   2         29.26         32.27         2.65 o                         
   3   8   2          9.65         14.42         2.38 o                         
   4   8   2        304.92        287.18         4.68 o                         
   5   8   2         13.70         14.15         2.94 o                         
   6   8   2         42.90         46.47         3.28 o                         
   7   8   2         16.20         27.89         3.39 o                         
   8   8   2        240.92        231.42         6.62 o                         
   9   8   2         10.21          8.31         4.02 o                         
   1   9   2         23.47         24.73         3.44 o                         
   2   9   2          3.52         12.87         3.00 o                         
   3   9   2          0.00          9.42         2.79 o                         
   4   9   2          1.62          5.10         3.22 o                         
   5   9   2        131.71        140.87         6.04 o                         
   6   9   2         47.91         59.21         4.71 o                         
   7   9   2        133.11        117.98         6.43 o                         
   0  10   2         10.20         18.57         6.84 o                         
   1  10   2        184.76        194.90         6.45 o                         
   2  10   2          9.30         27.02         4.54 o                         
   3  10   2         27.19         45.19         6.24 o                         
   4  10   2         98.94         97.18         6.12 o                         
   1   1   3       1813.77       1825.07         9.11 o                         
   3   1   3       4208.17       4231.72        18.04 o                         
   4   1   3         26.29         30.62         1.98 o                         
   5   1   3        187.17        178.19         2.66 o                         
   6   1   3       3076.50       3095.12        15.01 o                         
   7   1   3        421.51        415.74         3.63 o                         
   8   1   3       2588.37       2732.02        16.28 o                         
   9   1   3         95.23        105.70         2.60 o                         
  10   1   3       4320.44       4190.89        23.02 o                         
  11   1   3        178.91        196.01         3.71 o                         
  12   1   3        116.29        145.19         3.80 o                         
  13   1   3          0.61          3.31         2.57 o                         
  14   1   3         18.55         30.24         3.03 o                         
  15   1   3         12.14          4.97         3.49 o                         
   0   2   3       8482.66       8351.39        48.00 o                         
   1   2   3       2209.54       1968.75         8.91 o                         
   2   2   3       1474.78       1461.42         6.67 o                         
   3   2   3        613.03        653.76         5.74 o                         
   4   2   3       1464.94       1494.48         7.23 o                         
   5   2   3       1153.13       1166.98         6.31 o                         
   6   2   3        240.40        192.32         2.44 o                         
   7   2   3        526.89        509.74         4.41 o                         
   8   2   3        177.54        214.92         7.42 o                         
   9   2   3          3.49          3.67         1.72 o                         
  10   2   3         17.31         38.34         3.65 o                         
  11   2   3         42.41         66.11         2.84 o                         
  12   2   3         26.91         39.89         3.19 o                         
  13   2   3         18.11         22.02         2.92 o                         
  14   2   3        265.33        277.62         6.34 o                         
  15   2   3          1.73          2.77         3.90 o                         
   1   3   3         20.34         28.50         0.95 o                         
   2   3   3        116.62        168.33         1.62 o                         
   3   3   3        284.78        316.22         3.01 o                         
   4   3   3        564.02        646.57         4.37 o                         
   5   3   3       1610.97       1518.89         8.60 o                         
   6   3   3        595.70        666.42         4.80 o                         
   7   3   3          1.32          7.16         1.65 o                         
   8   3   3       8401.57       8268.86        45.44 o                         
   9   3   3        354.15        362.09         4.73 o                         
  10   3   3        371.10        362.80         5.04 o                         
  11   3   3          2.07         14.26         2.33 o                         
  12   3   3        164.42        155.57         4.52 o                         
  13   3   3        131.82        147.15         5.30 o                         
  14   3   3         43.83         50.97         4.20 o                         
   0   4   3        214.77        200.68         2.92 o                         
   1   4   3        650.44        651.74         4.34 o                         
   2   4   3         61.09         67.95         2.06 o                         
   3   4   3        235.32        230.48         2.35 o                         
   4   4   3         67.62         67.94         1.79 o                         
   5   4   3          8.22          5.48         1.24 o                         
   6   4   3         47.83         39.87         1.77 o                         
   7   4   3        207.63        197.07         3.55 o                         
   8   4   3       2106.87       2001.37        13.05 o                         
   9   4   3         36.49         58.70         3.17 o                         
  10   4   3          4.36         12.75         2.48 o                         
  11   4   3          0.49         12.22         2.87 o                         
  12   4   3          7.08          3.77         3.18 o                         
  13   4   3         20.98         26.75         3.73 o                         
  14   4   3         91.18        110.74         6.13 o                         
   1   5   3         53.95         58.34         1.67 o                         
   2   5   3       4140.78       4498.28        23.50 o                         
   3   5   3         76.77         93.49         2.28 o                         
   4   5   3         64.16         88.39         1.90 o                         
   5   5   3       1306.82       1260.30         8.20 o                         
   6   5   3        136.13        132.74         2.83 o                         
   7   5   3        305.90        310.23         4.04 o                         
   8   5   3        103.99        108.28         3.14 o                         
   9   5   3         36.30         64.16         2.92 o                         
  10   5   3         92.79        114.50         3.89 o                         
  11   5   3         23.31         31.55         3.49 o                         
  12   5   3         12.80         13.03         3.34 o                         
  13   5   3          1.91         11.89         3.60 o                         
   0   6   3         76.87        101.41         3.69 o                         
   1   6   3          3.91          7.82         1.38 o                         
   2   6   3        125.00        121.47         2.65 o                         
   3   6   3        468.12        446.91         4.29 o                         
   4   6   3         15.28         21.50         1.86 o                         
   5   6   3        153.95        154.55         3.22 o                         
   6   6   3          8.93         17.52         1.78 o                         
   7   6   3          2.31          5.57         1.84 o                         
   8   6   3        122.93        133.29         3.61 o                         
   9   6   3        193.44        179.96         4.42 o                         
  10   6   3         30.02         39.13         3.53 o                         
  11   6   3         31.30         27.26         3.67 o                         
  12   6   3         36.18         32.24         4.07 o                         
   1   7   3       1202.74       1156.56         9.85 o                         
   2   7   3         31.54         37.70         1.98 o                         
   3   7   3          9.78         15.06         1.74 o                         
   4   7   3         28.07         25.16         2.23 o                         
   5   7   3          4.61          5.82         1.92 o                         
   6   7   3        679.97        649.74         7.40 o                         
   7   7   3        148.77        141.42         4.37 o                         
   8   7   3         61.61         55.20         3.08 o                         
   9   7   3         26.03         49.43         3.52 o                         
  10   7   3        315.42        303.98         6.68 o                         
  11   7   3         83.66         85.58         5.66 o                         
   0   8   3         14.37         17.39         3.15 o                         
   1   8   3          5.37          8.87         2.06 o                         
   2   8   3         81.61         72.35         3.45 o                         
   3   8   3          1.54          1.08         2.46 o                         
   4   8   3         73.91         79.16         3.07 o                         
   5   8   3         28.58         37.33         3.00 o                         
   6   8   3        107.07        116.46         4.24 o                         
   7   8   3         77.92         80.76         4.16 o                         
   8   8   3         88.58        101.74         5.35 o                         
   9   8   3          1.33          9.57         4.09 o                         
   1   9   3        161.29        175.47         5.50 o                         
   2   9   3        244.36        240.51         6.23 o                         
   3   9   3         69.30         65.07         3.75 o                         
   4   9   3         83.23         84.14         4.58 o                         
   5   9   3         19.33         30.88         3.81 o                         
   6   9   3        154.48        139.33         5.64 o                         
   7   9   3         15.26         17.03         3.77 o                         
   0  10   3        217.20        226.22         8.85 o                         
   1  10   3          1.81         13.57         3.98 o                         
   2  10   3          0.58         19.77         3.74 o                         
   3  10   3         95.14        113.58         9.89 o                         
   4  10   3          1.31          2.46         5.60 o                         
   2   0   4       1804.19       1550.26         9.37 o                         
   3   0   4       5700.21       5812.94        32.26 o                         
   4   0   4        872.92        941.03         6.47 o                         
   5   0   4          0.09         13.55         1.92 o                         
   6   0   4         13.83          8.34         1.79 o                         
   7   0   4       1439.88       1585.66        12.06 o                         
   8   0   4       3454.19       3391.25        26.94 o                         
   9   0   4       2105.56       2208.89        19.24 o                         
  10   0   4          0.42          0.19         2.68 o                         
  11   0   4       1308.69       1342.08        14.29 o                         
  12   0   4         37.80         40.88         3.94 o                         
  13   0   4        536.74        480.89         9.52 o                         
  14   0   4        482.16        482.73         9.33 o                         
  15   0   4        178.22        189.27         8.62 o                         
   1   1   4       9663.63       9240.59        46.83 o                         
   3   1   4       9020.50       8987.56        39.06 o                         
   4   1   4         17.44         22.76         1.02 o                         
   5   1   4       1985.59       2087.63         9.19 o                         
   6   1   4        523.36        557.23         3.88 o                         
   7   1   4        482.88        535.63         4.11 o                         
   8   1   4       1291.47       1371.91         9.03 o                         
   9   1   4        697.89        663.91         5.62 o                         
  10   1   4        160.67        206.57         4.02 o                         
  11   1   4        365.06        346.11         4.68 o                         
  12   1   4        434.19        375.71         5.57 o                         
  13   1   4          9.04         19.77         2.72 o                         
  14   1   4         53.14         56.77         3.54 o                         
  15   1   4          4.25          6.74         3.55 o                         
   0   2   4       1194.23       1336.58         9.01 o                         
   2   2   4        471.11        505.03         3.24 o                         
   3   2   4       3113.73       3120.56        13.67 o                         
   4   2   4        590.97        599.40         3.50 o                         
   5   2   4        248.55        320.10         2.72 o                         
   6   2   4          1.07          4.38         1.24 o                         
   7   2   4       1182.04       1206.01         7.80 o                         
   8   2   4        334.56        315.24         3.96 o                         
   9   2   4          0.89          6.09         1.94 o                         
  10   2   4        413.22        392.23         6.23 o                         
  11   2   4        338.99        325.29         4.53 o                         
  12   2   4        721.75        684.82         8.15 o                         
  13   2   4         10.37         18.38         3.00 o                         
  14   2   4        214.39        224.11         5.83 o                         
  15   2   4         81.27         88.89         5.77 o                         
   1   3   4       1741.86       1836.64         8.37 o                         
   2   3   4        598.05        689.68         3.83 o                         
   3   3   4        122.80        163.94         2.67 o                         
   4   3   4        122.50        146.66         2.02 o                         
   5   3   4        232.21        244.57         2.63 o                         
   6   3   4          4.71          3.20         1.24 o                         
   7   3   4       1426.63       1341.35         9.04 o                         
   8   3   4        664.55        729.22         6.70 o                         
   9   3   4         88.25         87.12         2.97 o                         
  10   3   4        123.10        156.86         4.41 o                         
  11   3   4          2.34          3.86         2.25 o                         
  12   3   4          2.29          7.31         2.87 o                         
  13   3   4          2.91          8.33         3.19 o                         
  14   3   4        100.16        107.50         5.07 o                         
   0   4   4          0.90          2.52         1.22 o                         
   1   4   4       1840.35       2026.44        10.90 o                         
   2   4   4         25.59          9.69         1.29 o                         
   3   4   4        969.75       1031.01         6.34 o                         
   4   4   4        365.86        382.41         3.33 o                         
   5   4   4         39.96         65.00         1.86 o                         
   6   4   4         39.37         47.55         2.03 o                         
   7   4   4       1060.63       1062.93         8.56 o                         
   8   4   4        264.18        299.64         4.12 o                         
   9   4   4        155.72        186.23         4.05 o                         
  10   4   4         14.94         30.00         3.09 o                         
  11   4   4         67.55         85.50         3.92 o                         
  12   4   4          9.52          5.57         3.11 o                         
  13   4   4          5.13          2.83         3.38 o                         
  14   4   4         16.62         22.63         4.45 o                         
   1   5   4        425.32        499.25         3.96 o                         
   2   5   4        344.77        400.56         5.20 o                         
   3   5   4        182.21        203.02         2.70 o                         
   4   5   4        935.65        886.05         6.13 o                         
   5   5   4         15.16         30.08         1.99 o                         
   6   5   4        248.77        213.77         3.32 o                         
   7   5   4        962.59        920.21         7.23 o                         
   8   5   4        239.87        226.52         3.92 o                         
   9   5   4       1343.01       1276.88        10.08 o                         
  10   5   4         85.56         95.38         3.55 o                         
  11   5   4         41.98         47.26         3.83 o                         
  12   5   4         18.94         22.25         3.57 o                         
  13   5   4        162.14        199.34         6.36 o                         
   0   6   4        264.40        247.23         4.64 o                         
   1   6   4        288.33        306.83         3.81 o                         
   2   6   4         82.19         75.98         2.15 o                         
   3   6   4          0.59          0.76         1.33 o                         
   4   6   4        108.57        103.91         2.67 o                         
   5   6   4          0.18          0.89         1.72 o                         
   6   6   4         40.78         52.56         2.12 o                         
   7   6   4         10.71         18.01         1.99 o                         
   8   6   4         64.13         71.05         3.03 o                         
   9   6   4         20.42         37.85         2.77 o                         
  10   6   4         15.41         17.02         3.14 o                         
  11   6   4         22.46         35.25         3.89 o                         
  12   6   4          6.27          6.81         3.50 o                         
   1   7   4        156.37        170.22         3.48 o                         
   2   7   4        574.02        544.45         4.92 o                         
   3   7   4        124.00        127.94         2.92 o                         
   4   7   4         17.70         15.90         2.36 o                         
   5   7   4          4.92          8.21         2.00 o                         
   6   7   4       1112.55       1001.25         9.73 o                         
   7   7   4         17.13         22.83         2.54 o                         
   8   7   4          0.91          1.92         2.33 o                         
   9   7   4         63.62         67.72         3.64 o                         
  10   7   4         28.29         32.79         3.90 o                         
  11   7   4          3.04         12.00         4.29 o                         
   0   8   4        525.61        446.85         7.98 o                         
   1   8   4          3.13          7.87         2.87 o                         
   2   8   4        118.60        131.85         3.97 o                         
   3   8   4          4.16          4.48         2.02 o                         
   4   8   4         34.32         39.78         2.68 o                         
   5   8   4          0.16          2.51         2.55 o                         
   6   8   4          1.62          9.16         2.68 o                         
   7   8   4          7.48         17.37         4.87 o                         
   8   8   4        394.65        370.47         7.48 o                         
   9   8   4         29.21         31.44         4.46 o                         
   1   9   4          6.55         12.56         2.72 o                         
   2   9   4         82.26         90.65         4.56 o                         
   3   9   4          0.05          2.01         3.24 o                         
   4   9   4        271.46        257.04         6.06 o                         
   5   9   4          8.76         11.93         3.15 o                         
   6   9   4          0.34          0.77         3.88 o                         
   7   9   4          2.76         12.95         4.28 o                         
   0  10   4        369.48        355.95        13.13 o                         
   1  10   4        226.51        240.68         7.25 o                         
   2  10   4        214.89        232.64         6.53 o                         
   3  10   4         26.69         34.42         4.67 o                         
   1   1   5        728.36        744.01         3.63 o                         
   2   1   5          0.46          1.21         1.36 o                         
   3   1   5      20162.30      19402.12       272.02 o                         
   4   1   5         95.38        110.19         1.57 o                         
   5   1   5        185.20        211.39         1.93 o                         
   6   1   5         94.45         91.59         2.02 o                         
   7   1   5        107.84        166.55         2.35 o                         
   8   1   5        190.29        217.81         2.97 o                         
   9   1   5        181.60        196.92         3.17 o                         
  10   1   5         37.76         63.91         2.62 o                         
  11   1   5        552.03        557.49         5.91 o                         
  12   1   5         33.12         58.15         3.08 o                         
  13   1   5        618.22        624.16         7.38 o                         
  14   1   5         15.36         20.17         3.14 o                         
  15   1   5         10.01         11.37         3.70 o                         
   1   2   5       1507.08       1578.15         8.73 o                         
   2   2   5      24097.25      23377.39       327.08 o                         
   3   2   5       2416.30       2447.58        11.49 o                         
   4   2   5        636.74        644.13         3.73 o                         
   5   2   5       2642.23       2647.12        12.97 o                         
   6   2   5          0.10          5.40         1.20 o                         
   7   2   5        117.99        152.73         2.66 o                         
   8   2   5          4.33          5.63         1.60 o                         
   9   2   5       1125.78       1040.44         8.32 o                         
  10   2   5          8.46         11.55         2.09 o                         
  11   2   5         65.94         78.14         2.95 o                         
  12   2   5          0.34         25.48         2.99 o                         
  13   2   5        646.00        631.52         8.41 o                         
  14   2   5         81.23         78.42         4.18 o                         
  15   2   5         28.71         34.66         4.42 o                         
   1   3   5        385.58        419.37         2.59 o                         
   2   3   5         36.19         62.14         1.11 o                         
   3   3   5      12856.85      13144.30        54.54 o                         
   4   3   5        934.31        987.33         6.03 o                         
   5   3   5       1003.91       1040.84         6.69 o                         
   6   3   5       1897.71       1928.89        11.36 o                         
   7   3   5        362.35        321.13         3.89 o                         
   8   3   5        403.59        445.44         7.30 o                         
   9   3   5         24.76         29.10         2.17 o                         
  10   3   5        834.35        834.70         7.74 o                         
  11   3   5         59.13         52.72         3.01 o                         
  12   3   5        194.58        200.45         5.14 o                         
  13   3   5        265.25        292.92         6.09 o                         
  14   3   5        111.71        113.65         5.27 o                         
   0   4   5        603.62        713.73         6.29 o                         
   1   4   5        758.97        814.32         4.62 o                         
   2   4   5        214.65        249.52         2.77 o                         
   3   4   5       1506.25       1688.21        10.03 o                         
   4   4   5       2915.68       2960.17        15.74 o                         
   5   4   5          6.22          9.68         1.31 o                         
   6   4   5       2112.43       2045.18        12.67 o                         
   7   4   5        488.69        475.08         4.89 o                         
   8   4   5        191.93        179.30         3.25 o                         
   9   4   5        576.37        569.96         6.18 o                         
  10   4   5        376.24        349.86         4.90 o                         
  11   4   5         61.16         71.29         3.51 o                         
  12   4   5          0.17         -2.09         2.98 o                         
  13   4   5          0.00          2.53         3.43 o                         
  14   4   5          3.05          9.40         4.68 o                         
   1   5   5         13.51         11.97         1.19 o                         
   2   5   5         79.31         89.58         1.99 o                         
   3   5   5        170.35        201.91         2.74 o                         
   4   5   5          7.68         11.71         1.35 o                         
   5   5   5         18.48         18.32         1.65 o                         
   6   5   5        827.14        757.06         6.63 o                         
   7   5   5         25.23         40.92         2.19 o                         
   8   5   5        277.56        257.35         4.12 o                         
   9   5   5         45.04         57.06         2.72 o                         
  10   5   5         30.93         37.82         3.01 o                         
  11   5   5         92.69        104.63         4.65 o                         
  12   5   5         27.28         29.79         3.81 o                         
  13   5   5        111.54        132.20         5.38 o                         
   0   6   5       1114.47       1119.83        12.49 o                         
   1   6   5        179.83        176.01         2.67 o                         
   2   6   5        114.96        129.39         2.57 o                         
   3   6   5         40.13         67.49         2.01 o                         
   4   6   5        223.08        222.73         3.53 o                         
   5   6   5         58.43         70.54         2.41 o                         
   6   6   5          1.63          3.96         1.76 o                         
   7   6   5        970.38        916.80         7.85 o                         
   8   6   5        276.61        266.50         4.66 o                         
   9   6   5        645.09        605.60         7.06 o                         
  10   6   5          7.93         13.93         3.02 o                         
  11   6   5         87.01         95.32         4.58 o                         
  12   6   5         25.35         32.94         4.19 o                         
   1   7   5         44.09         52.63         2.22 o                         
   2   7   5         62.96         68.03         2.17 o                         
   3   7   5         83.49         98.37         2.55 o                         
   4   7   5        112.82        122.70         3.14 o                         
   5   7   5          6.58         16.20         2.14 o                         
   6   7   5        524.40        481.34         6.36 o                         
   7   7   5        210.05        199.42         5.18 o                         
   8   7   5          7.96         13.46         2.57 o                         
   9   7   5         24.72         19.21         2.91 o                         
  10   7   5         25.62         30.34         3.78 o                         
  11   7   5          8.07         15.24         4.76 o                         
   0   8   5          0.63          4.55         3.53 o                         
   1   8   5        301.67        309.91         5.64 o                         
   2   8   5         50.28         58.55         3.17 o                         
   3   8   5         44.71         51.07         2.30 o                         
   4   8   5         87.09         98.96         3.28 o                         
   5   8   5        388.13        394.18         6.87 o                         
   6   8   5         36.95         36.69         3.34 o                         
   7   8   5         93.86        102.39         4.29 o                         
   8   8   5         19.76         38.47         3.72 o                         
   9   8   5         93.48        113.26         6.39 o                         
   1   9   5        249.89        255.59         5.36 o                         
   2   9   5          5.11          6.78         2.86 o                         
   3   9   5         40.70         39.28         4.73 o                         
   4   9   5         30.86         36.28         4.66 o                         
   5   9   5          6.74          4.23         3.56 o                         
   6   9   5         52.84         53.88         3.63 o                         
   7   9   5         49.62         55.15         4.23 o                         
   0  10   5         17.82         45.74         6.20 o                         
   1  10   5         23.27         33.33         4.12 o                         
   2  10   5          1.71          7.65         3.50 o                         
   3  10   5          2.68         10.32         4.90 o                         
   1   0   6       2612.48       2516.99        14.90 o                         
   2   0   6       2285.17       2328.48        13.38 o                         
   3   0   6       2213.15       2150.96        14.16 o                         
   4   0   6        825.01        717.32         5.92 o                         
   5   0   6        167.95        212.75         2.91 o                         
   6   0   6      10224.37      10895.05        67.75 o                         
   7   0   6        863.90        912.79         8.69 o                         
   8   0   6        236.71        281.28         5.73 o                         
   9   0   6        193.59        214.18         5.73 o                         
  10   0   6         20.05         12.72         2.82 o                         
  11   0   6        166.89        190.11         6.74 o                         
  12   0   6       3561.28       3476.38        43.27 o                         
  13   0   6        261.03        252.48        10.03 o                         
  14   0   6        491.79        507.25        10.43 o                         
  15   0   6         61.84         65.88         6.18 o                         
   1   1   6       1186.69       1086.70         4.93 o                         
   2   1   6         65.67         70.19         1.13 o                         
   3   1   6         32.74         41.05         2.30 o                         
   4   1   6       1733.43       1747.08         7.92 o                         
   5   1   6        688.95        716.05         4.22 o                         
   6   1   6        446.23        442.41         3.39 o                         
   7   1   6        435.19        456.97         3.83 o                         
   8   1   6          4.02          9.08         1.79 o                         
   9   1   6        193.20        199.13         3.35 o                         
  10   1   6        152.14        169.21         3.56 o                         
  11   1   6        174.72        181.35         3.91 o                         
  12   1   6         12.00         21.78         2.83 o                         
  13   1   6         27.89         37.06         3.19 o                         
  14   1   6          1.87          2.31         3.00 o                         
  15   1   6          2.07          1.04         3.68 o                         
   0   2   6       4404.13       4582.66        28.54 o                         
   1   2   6      11757.03      11268.05        49.48 o                         
   3   2   6        553.95        623.93         3.57 o                         
   4   2   6      11477.86      11946.61        47.12 o                         
   5   2   6         54.22         78.31         1.74 o                         
   6   2   6       1481.69       1365.49         8.09 o                         
   7   2   6        143.55        142.81         2.65 o                         
   8   2   6         85.62         88.15         2.56 o                         
   9   2   6        131.52        139.13         3.56 o                         
  10   2   6        392.19        346.97         4.85 o                         
  11   2   6         56.20         68.61         2.94 o                         
  12   2   6        681.77        667.18         8.24 o                         
  13   2   6         17.54         34.16         3.43 o                         
  14   2   6         46.79         50.21         3.87 o                         
  15   2   6        100.24        106.22         6.22 o                         
   1   3   6       1296.26       1343.47         6.45 o                         
   2   3   6          1.15          2.20         0.76 o                         
   3   3   6          7.15         20.23         1.78 o                         
   4   3   6        744.41        714.38         4.50 o                         
   5   3   6        343.92        313.31         3.10 o                         
   6   3   6         14.88         22.16         1.48 o                         
   7   3   6         47.30         78.97         2.38 o                         
   8   3   6         56.76         72.65         2.88 o                         
   9   3   6        246.53        223.62         3.85 o                         
  10   3   6         46.89         56.98         2.66 o                         
  11   3   6          7.43         13.33         2.44 o                         
  12   3   6          0.48          8.86         2.89 o                         
  13   3   6          0.04         13.12         3.18 o                         
  14   3   6         10.44         17.70         3.70 o                         
   0   4   6         29.68         28.00         1.66 o                         
   1   4   6       1044.81       1030.58         5.51 o                         
   2   4   6      12826.03      13064.06        60.53 o                         
   3   4   6       1697.28       1782.31        10.08 o                         
   4   4   6       2908.91       3150.56        17.00 o                         
   5   4   6         21.18         28.47         1.58 o                         
   6   4   6        759.13        672.07         5.22 o                         
   7   4   6         62.53         64.58         2.24 o                         
   8   4   6         17.66         21.68         1.98 o                         
   9   4   6       1007.93        967.46         7.86 o                         
  10   4   6        471.68        450.18         5.71 o                         
  11   4   6          5.19          5.67         2.55 o                         
  12   4   6        130.95        139.49         4.84 o                         
  13   4   6         44.05         47.41         4.43 o                         
  14   4   6        213.18        209.90         7.45 o                         
   1   5   6         12.47         15.17         1.23 o                         
   2   5   6          1.93          3.80         1.10 o                         
   3   5   6        387.74        383.30         4.40 o                         
   4   5   6         58.71         69.40         1.91 o                         
   5   5   6          0.01          3.57         1.39 o                         
   6   5   6        418.24        422.76         4.50 o                         
   7   5   6        223.72        224.20         3.50 o                         
   8   5   6        640.02        659.76         6.54 o                         
   9   5   6        450.20        426.89         5.83 o                         
  10   5   6        506.71        488.76         7.01 o                         
  11   5   6         93.00         93.00         4.45 o                         
  12   5   6         14.00         16.37         3.47 o                         
  13   5   6          0.57          4.72         3.93 o                         
   0   6   6        171.01        192.40         4.60 o                         
   1   6   6       1270.32       1286.12         8.75 o                         
   2   6   6          1.62          4.07         1.37 o                         
   3   6   6         43.13         47.61         1.88 o                         
   4   6   6        398.38        374.12         4.42 o                         
   5   6   6          5.88         10.57         1.62 o                         
   6   6   6         71.32         72.48         2.64 o                         
   7   6   6        295.30        288.32         4.21 o                         
   8   6   6         72.40         68.76         2.71 o                         
   9   6   6         27.17         31.28         2.97 o                         
  10   6   6          1.02          1.04         2.63 o                         
  11   6   6        379.69        350.24         7.37 o                         
  12   6   6        178.87        177.57         6.32 o                         
   1   7   6         17.36         16.66         1.97 o                         
   2   7   6         39.37         38.93         2.15 o                         
   3   7   6          5.81          7.49         1.63 o                         
   4   7   6         15.43         16.68         1.82 o                         
   5   7   6        516.08        475.53         5.47 o                         
   6   7   6        333.63        334.96         5.69 o                         
   7   7   6         98.48         94.21         3.39 o                         
   8   7   6        169.74        182.10         4.54 o                         
   9   7   6         21.53         29.39         3.87 o                         
  10   7   6         54.22         55.24         4.26 o                         
  11   7   6          1.70          8.29         4.66 o                         
   0   8   6         33.93         42.37         3.92 o                         
   1   8   6         81.55         98.26         3.33 o                         
   2   8   6          0.85         -2.07         2.07 o                         
   3   8   6         86.49         90.65         3.00 o                         
   4   8   6        112.99        111.02         3.50 o                         
   5   8   6        214.10        207.45         4.73 o                         
   6   8   6         17.57         15.31         3.31 o                         
   7   8   6         12.20         14.71         2.99 o                         
   8   8   6          0.01          3.33         3.06 o                         
   9   8   6         42.38         39.24         4.32 o                         
   1   9   6        160.34        177.96         5.13 o                         
   2   9   6         12.63         12.54         3.02 o                         
   3   9   6         73.87         86.70         4.33 o                         
   4   9   6         25.48         33.58         3.46 o                         
   5   9   6         25.09         16.02         4.60 o                         
   6   9   6          5.43          7.82         4.42 o                         
   7   9   6         12.11         13.49         5.89 o                         
   0  10   6        181.82        213.40        11.15 o                         
   1  10   6         38.05         31.00         3.97 o                         
   2  10   6         21.36         36.37         4.38 o                         
   3  10   6        363.64        350.78         7.37 o                         
   1   1   7       3996.62       3885.88        15.73 o                         
   2   1   7         56.78         62.78         1.30 o                         
   3   1   7      17037.27      16547.63        77.53 o                         
   4   1   7        148.71        135.23         1.69 o                         
   5   1   7       3966.08       4158.34        18.42 o                         
   6   1   7        672.90        677.47         4.80 o                         
   7   1   7       1142.18       1318.74         8.13 o                         
   8   1   7        127.84        147.81         3.20 o                         
   9   1   7        138.19        152.25         3.06 o                         
  10   1   7         39.49         62.08         2.52 o                         
  11   1   7         10.86         29.95         2.26 o                         
  12   1   7        196.70        217.21         4.71 o                         
  13   1   7        173.67        159.75         4.59 o                         
  14   1   7        217.35        220.01         5.52 o                         
  15   1   7          0.05          8.16         3.87 o                         
   1   2   7      15185.03      15308.77        71.70 o                         
   2   2   7        327.80        407.95         3.54 o                         
   3   2   7        428.76        380.42         2.60 o                         
   4   2   7        302.66        381.33         3.85 o                         
   5   2   7        569.45        567.86         4.00 o                         
   6   2   7        191.07        207.77         2.84 o                         
   7   2   7         27.76         60.80         2.01 o                         
   8   2   7        150.33        194.47         3.25 o                         
   9   2   7         93.23        105.98         3.15 o                         
  10   2   7         75.99         86.16         2.94 o                         
  11   2   7        378.34        374.03         5.59 o                         
  12   2   7         56.51         63.73         3.70 o                         
  13   2   7         76.72         95.47         4.26 o                         
  14   2   7        113.33        133.64         5.28 o                         
  15   2   7         24.91         41.28         4.84 o                         
   1   3   7          9.37         16.12         0.95 o                         
   2   3   7         29.39         40.03         1.39 o                         
   3   3   7       5379.41       5639.01        26.08 o                         
   4   3   7       1136.24       1109.27         6.23 o                         
   5   3   7        137.63        139.77         2.14 o                         
   6   3   7       1155.84       1109.11         7.16 o                         
   7   3   7          4.67          6.09         1.58 o                         
   8   3   7        356.60        371.87         4.32 o                         
   9   3   7        183.21        187.18         3.60 o                         
  10   3   7        536.53        497.34         5.89 o                         
  11   3   7          5.60          5.23         2.31 o                         
  12   3   7         11.45         11.00         2.92 o                         
  13   3   7        154.04        152.40         5.08 o                         
  14   3   7         57.11         56.79         4.20 o                         
   0   4   7       1788.60       1893.16        13.54 o                         
   1   4   7        954.31        942.99         5.64 o                         
   2   4   7          0.28         13.39         1.19 o                         
   3   4   7       3283.60       3304.25        18.78 o                         
   4   4   7          0.01          9.18         1.29 o                         
   5   4   7       1106.59       1036.33         7.53 o                         
   6   4   7       2008.59       2043.31        11.63 o                         
   7   4   7        253.36        244.60         3.61 o                         
   8   4   7        419.24        412.81         4.79 o                         
   9   4   7        273.03        255.54         3.97 o                         
  10   4   7         53.37         48.15         2.61 o                         
  11   4   7         94.06         87.77         3.65 o                         
  12   4   7        110.49        122.65         4.70 o                         
  13   4   7         34.11         40.34         3.88 o                         
  14   4   7          3.67          5.70         4.31 o                         
   1   5   7         51.42         62.51         1.70 o                         
   2   5   7        534.64        537.23         4.12 o                         
   3   5   7          3.66          7.88         1.32 o                         
   4   5   7          4.17         10.07         1.43 o                         
   5   5   7        822.03        734.29         6.27 o                         
   6   5   7        348.28        381.55         3.93 o                         
   7   5   7        282.43        295.25         3.89 o                         
   8   5   7        124.41        129.36         3.39 o                         
   9   5   7         11.52         15.27         2.67 o                         
  10   5   7        181.16        172.45         4.72 o                         
  11   5   7          0.72          4.69         2.93 o                         
  12   5   7         12.39         12.95         3.33 o                         
  13   5   7        107.69        117.64         6.05 o                         
   0   6   7        188.48        181.33         3.53 o                         
   1   6   7          7.97         10.68         1.41 o                         
   2   6   7        166.61        179.38         2.74 o                         
   3   6   7        173.42        171.03         2.69 o                         
   4   6   7       2123.51       2020.64        13.68 o                         
   5   6   7        916.48        848.66         7.43 o                         
   6   6   7        156.51        155.24         3.24 o                         
   7   6   7       1454.54       1332.90        10.34 o                         
   8   6   7          6.11         11.28         2.53 o                         
   9   6   7        127.76        109.63         3.72 o                         
  10   6   7        117.15        129.72         4.88 o                         
  11   6   7          1.06         12.00         3.72 o                         
  12   6   7        218.30        202.24         7.13 o                         
   1   7   7          0.23         -0.92         1.45 o                         
   2   7   7          8.11          7.32         1.74 o                         
   3   7   7        148.65        162.17         3.15 o                         
   4   7   7        157.19        140.77         3.20 o                         
   5   7   7         56.35         57.83         2.74 o                         
   6   7   7          1.69         10.25         2.51 o                         
   7   7   7         81.32         93.68         3.41 o                         
   8   7   7         15.78         18.53         2.80 o                         
   9   7   7         10.22         13.06         2.88 o                         
  10   7   7         43.04         58.06         4.24 o                         
  11   7   7         10.39         21.91         4.70 o                         
   0   8   7          0.20          6.14         3.32 o                         
   1   8   7        795.44        754.91         7.48 o                         
   2   8   7         57.69         65.37         3.04 o                         
   3   8   7        245.48        243.27         4.89 o                         
   4   8   7        517.60        461.56         6.48 o                         
   5   8   7         29.69         41.67         2.90 o                         
   6   8   7         64.38         61.63         3.10 o                         
   7   8   7         50.64         44.70         3.33 o                         
   8   8   7          0.03          3.94         2.71 o                         
   9   8   7          7.14         10.03         4.01 o                         
   1   9   7        356.30        377.24         6.49 o                         
   2   9   7        173.61        163.41         4.72 o                         
   3   9   7         66.56         72.18         3.85 o                         
   4   9   7        384.79        383.99         8.26 o                         
   5   9   7          2.31          6.65         4.49 o                         
   6   9   7         33.86         32.13         5.00 o                         
   7   9   7          4.13         10.11         6.43 o                         
   0  10   7        187.36        182.16        12.80 o                         
   1  10   7         48.29         50.51         5.95 o                         
   2  10   7        118.53        115.01         6.15 o                         
   3  10   7         57.43         50.71         5.90 o                         
   0   0   8       1751.13       1813.31        16.60 o                         
   1   0   8       2810.57       2648.99        15.90 o                         
   2   0   8         18.04         23.76         1.99 o                         
   3   0   8       4250.79       4047.75        23.62 o                         
   4   0   8        533.09        571.92         4.58 o                         
   5   0   8       4183.08       4613.28        26.64 o                         
   6   0   8          2.73          4.67         1.47 o                         
   7   0   8         90.60         69.33         4.20 o                         
   8   0   8         38.06         60.57         2.96 o                         
   9   0   8        677.61        645.32         8.31 o                         
  10   0   8          5.03          0.16         3.17 o                         
  11   0   8        900.09        938.92        11.74 o                         
  12   0   8        530.01        510.39        10.61 o                         
  13   0   8       1478.63       1361.87        17.13 o                         
  14   0   8          0.01          5.98         4.47 o                         
  15   0   8         26.09         25.87         5.57 o                         
   1   1   8        672.33        653.75         3.30 o                         
   2   1   8      11716.25      11427.35        48.55 o                         
   3   1   8        158.98        175.22         2.40 o                         
   4   1   8         41.95         46.39         1.28 o                         
   5   1   8         18.24         19.90         1.31 o                         
   6   1   8         78.85        111.02         2.15 o                         
   7   1   8          2.89          2.40         1.50 o                         
   8   1   8        157.80        149.01         3.08 o                         
   9   1   8          3.56          3.61         1.58 o                         
  10   1   8        173.80        187.94         3.41 o                         
  11   1   8       1666.12       1603.24        11.71 o                         
  12   1   8        420.16        415.35         6.06 o                         
  13   1   8          2.74         12.32         2.84 o                         
  14   1   8          2.23         29.49         3.95 o                         
  15   1   8         42.49         43.58         4.65 o                         
   0   2   8       1338.92       1325.29         9.28 o                         
   1   2   8      11367.63      11341.41        49.87 o                         
   2   2   8        296.32        292.15         2.53 o                         
   3   2   8         24.30         18.68         0.96 o                         
   4   2   8        393.34        445.18         2.98 o                         
   5   2   8       5457.85       5920.97        28.11 o                         
   6   2   8        375.65        398.49         3.67 o                         
   7   2   8         96.44        104.81         2.40 o                         
   8   2   8       1215.67       1225.93         9.43 o                         
   9   2   8        819.86        789.56         7.70 o                         
  10   2   8        123.90        132.69         3.76 o                         
  11   2   8          0.65          3.36         2.31 o                         
  12   2   8          4.30          7.79         2.81 o                         
  13   2   8        310.76        334.96         6.67 o                         
  14   2   8         34.08         34.33         3.66 o                         
   1   3   8       1997.96       2157.32        10.33 o                         
   2   3   8        263.61        279.38         2.68 o                         
   3   3   8       3685.41       3473.13        17.72 o                         
   4   3   8       4840.97       4927.29        24.50 o                         
   5   3   8        913.07        985.63         6.28 o                         
   6   3   8        233.97        267.56         3.27 o                         
   7   3   8         11.45          9.49         1.58 o                         
   8   3   8        752.72        733.78         6.22 o                         
   9   3   8        100.37         99.28         2.88 o                         
  10   3   8         12.73         11.69         2.10 o                         
  11   3   8        160.72        177.63         5.40 o                         
  12   3   8         10.06         21.06         3.16 o                         
  13   3   8        101.49        115.62         4.68 o                         
  14   3   8        229.98        269.74         6.68 o                         
   0   4   8        197.62        218.38         3.42 o                         
   1   4   8        100.50        119.74         1.80 o                         
   2   4   8        117.33        122.55         2.02 o                         
   3   4   8         18.52         28.37         1.37 o                         
   4   4   8        227.42        207.81         2.72 o                         
   5   4   8       2267.54       2380.71        15.74 o                         
   6   4   8         10.27         24.03         1.54 o                         
   7   4   8        553.56        531.46         4.93 o                         
   8   4   8         96.48        119.35         2.89 o                         
   9   4   8          6.93         16.77         1.98 o                         
  10   4   8         55.16         61.38         2.72 o                         
  11   4   8         31.16         22.04         2.99 o                         
  12   4   8          8.52         17.30         3.52 o                         
  13   4   8         73.04         89.29         4.57 o                         
  14   4   8        128.47        118.92         6.09 o                         
   1   5   8         15.49          3.66         0.93 o                         
   2   5   8        103.17        109.05         2.15 o                         
   3   5   8        179.69        190.93         2.56 o                         
   4   5   8        104.66        107.29         2.57 o                         
   5   5   8        511.67        516.12         5.17 o                         
   6   5   8       2620.44       2476.33        16.41 o                         
   7   5   8       1748.49       1623.61        11.36 o                         
   8   5   8        184.09        209.81         3.56 o                         
   9   5   8         17.77         20.31         2.19 o                         
  10   5   8          1.71          2.77         2.44 o                         
  11   5   8         58.97         66.81         3.93 o                         
  12   5   8          0.65          6.51         3.21 o                         
  13   5   8         12.29         20.27         4.37 o                         
   0   6   8         46.00         46.29         1.90 o                         
   1   6   8         35.90         37.01         1.62 o                         
   2   6   8          2.55          6.10         1.41 o                         
   3   6   8        102.60         83.14         2.38 o                         
   4   6   8       1022.05        980.27         7.44 o                         
   5   6   8         23.30         20.64         2.02 o                         
   6   6   8         29.19         42.01         2.24 o                         
   7   6   8          0.59         20.87         2.06 o                         
   8   6   8        151.98        147.02         4.22 o                         
   9   6   8          0.01         -1.04         2.46 o                         
  10   6   8         12.55         13.23         3.09 o                         
  11   6   8         32.19         47.22         4.22 o                         
  12   6   8         27.54         33.25         4.89 o                         
   1   7   8        638.75        606.15         5.25 o                         
   2   7   8         34.81         33.16         1.97 o                         
   3   7   8         44.48         41.04         2.24 o                         
   4   7   8         82.00         94.91         2.85 o                         
   5   7   8         38.76         43.43         2.71 o                         
   6   7   8         42.78         53.89         3.32 o                         
   7   7   8        448.82        397.59         6.61 o                         
   8   7   8          4.86         14.49         3.37 o                         
   9   7   8         44.70         59.79         3.70 o                         
  10   7   8         42.63         41.20         3.91 o                         
  11   7   8        257.49        274.34         8.44 o                         
   0   8   8          9.25         15.95         3.33 o                         
   1   8   8         95.84        102.86         3.51 o                         
   2   8   8        517.18        473.99         5.50 o                         
   3   8   8         17.90         18.25         2.04 o                         
   4   8   8         11.07         25.41         3.09 o                         
   5   8   8        105.30         99.53         5.18 o                         
   6   8   8        116.37        127.45         5.54 o                         
   7   8   8         52.76         57.12         4.97 o                         
   8   8   8          7.94         13.48         4.11 o                         
   9   8   8         48.66         54.11         4.77 o                         
   1   9   8        670.78        633.33         7.90 o                         
   2   9   8          3.53         11.14         2.78 o                         
   3   9   8         31.85         38.93         4.29 o                         
   4   9   8         29.67         28.07         4.33 o                         
   5   9   8          0.01         -0.44         4.28 o                         
   6   9   8         85.24         81.24         5.48 o                         
   7   9   8          0.58          8.54         6.21 o                         
   0  10   8         17.82         31.56         7.10 o                         
   1  10   8          0.36          2.15         3.18 o                         
   2  10   8         82.51         85.12         7.48 o                         
   3  10   8        235.62        235.65         9.28 o                         
   1   1   9         51.00         51.10         1.10 o                         
   2   1   9       4096.56       3720.09        15.13 o                         
   3   1   9       1926.40       1850.96         8.13 o                         
   4   1   9        522.57        481.32         3.10 o                         
   5   1   9       1374.57       1478.49         7.61 o                         
   6   1   9          2.84          9.58         1.33 o                         
   7   1   9        313.98        352.38         3.92 o                         
   8   1   9        532.17        488.77         4.82 o                         
   9   1   9         59.64         63.77         2.62 o                         
  10   1   9        432.62        440.21         5.36 o                         
  11   1   9          0.01         10.83         2.28 o                         
  12   1   9         65.79         65.59         3.33 o                         
  13   1   9          1.12          7.69         2.69 o                         
  14   1   9        953.77        863.56        10.50 o                         
  15   1   9         14.71         31.13         4.95 o                         
   0   2   9       1942.90       1773.65        12.30 o                         
   1   2   9          2.13          2.80         0.82 o                         
   2   2   9       2624.78       2640.55        12.58 o                         
   3   2   9         11.15          8.10         0.84 o                         
   4   2   9       1736.01       1695.45         8.11 o                         
   5   2   9          1.71         19.01         1.57 o                         
   6   2   9       1912.83       2034.73        12.21 o                         
   7   2   9        258.27        256.26         3.88 o                         
   8   2   9        501.75        471.55         5.48 o                         
   9   2   9         12.32         19.37         2.45 o                         
  10   2   9         70.08         95.45         3.49 o                         
  11   2   9          2.71         -0.36         2.29 o                         
  12   2   9        179.43        176.65         4.92 o                         
  13   2   9          4.33         10.60         3.00 o                         
  14   2   9          0.22          7.03         3.33 o                         
   1   3   9         39.31         43.30         1.26 o                         
   2   3   9      10068.43      10404.28        46.31 o                         
   3   3   9         58.90         59.30         1.63 o                         
   4   3   9      22547.32      22589.72       108.19 o                         
   5   3   9         63.59         92.21         1.86 o                         
   6   3   9       2730.06       2885.57        16.54 o                         
   7   3   9        245.04        237.74         3.36 o                         
   8   3   9        904.71        842.94         6.97 o                         
   9   3   9         86.17         95.54         2.80 o                         
  10   3   9         27.36         38.95         2.83 o                         
  11   3   9          3.37          1.42         2.55 o                         
  12   3   9        771.11        802.11         9.30 o                         
  13   3   9         93.38        102.11         4.48 o                         
  14   3   9        611.60        626.03         9.72 o                         
   0   4   9        434.49        429.03         4.72 o                         
   1   4   9          1.50          3.76         0.96 o                         
   2   4   9        480.46        434.93         4.00 o                         
   3   4   9         72.92         65.13         2.09 o                         
   4   4   9        491.02        481.36         4.40 o                         
   5   4   9          0.02         12.21         1.37 o                         
   6   4   9       1650.20       1596.85        10.58 o                         
   7   4   9         53.59         65.13         2.23 o                         
   8   4   9       2972.13       2727.63        20.62 o                         
   9   4   9         60.33         68.58         2.53 o                         
  10   4   9          7.21          9.08         2.12 o                         
  11   4   9          0.02          5.39         2.72 o                         
  12   4   9        345.07        332.98         6.31 o                         
  13   4   9          3.76          5.82         3.21 o                         
   1   5   9        162.37        191.57         2.59 o                         
   2   5   9       1407.36       1398.87         9.48 o                         
   3   5   9        451.37        460.44         4.48 o                         
   4   5   9       1516.84       1571.15        11.36 o                         
   5   5   9         64.79         80.56         2.41 o                         
   6   5   9        125.64        131.68         3.76 o                         
   7   5   9        340.53        406.85         5.43 o                         
   8   5   9       1443.34       1312.97         9.57 o                         
   9   5   9         27.22         37.16         2.42 o                         
  10   5   9         69.67         65.28         3.70 o                         
  11   5   9        141.84        158.99         5.07 o                         
  12   5   9          5.37         11.80         3.38 o                         
  13   5   9         10.26         10.90         4.62 o                         
   0   6   9        204.90        219.64         3.48 o                         
   1   6   9          0.43          0.29         1.13 o                         
   2   6   9        792.11        737.71         6.25 o                         
   3   6   9         40.92         45.85         2.53 o                         
   4   6   9       1403.00       1374.34        10.42 o                         
   5   6   9          0.33          5.15         1.54 o                         
   6   6   9        906.09        867.48         8.07 o                         
   7   6   9          2.21         11.63         2.02 o                         
   8   6   9        106.44        111.53         4.01 o                         
   9   6   9          7.31          6.91         2.98 o                         
  10   6   9         11.14         10.46         3.25 o                         
  11   6   9         21.06         15.37         3.86 o                         
  12   6   9         48.22         39.41         4.97 o                         
   1   7   9          8.65         17.91         1.52 o                         
   2   7   9         33.88         35.04         2.01 o                         
   3   7   9         67.66         75.34         2.82 o                         
   4   7   9        367.07        322.56         5.33 o                         
   5   7   9         85.15         97.42         3.77 o                         
   6   7   9        480.79        420.12         7.08 o                         
   7   7   9         27.55         21.55         2.88 o                         
   8   7   9         73.03         80.78         4.53 o                         
   9   7   9          5.97          9.47         3.02 o                         
  10   7   9         26.99         44.77         4.24 o                         
  11   7   9        125.04        138.62         6.47 o                         
   0   8   9          3.48          1.85         3.06 o                         
   1   8   9         10.42         13.52         2.16 o                         
   2   8   9          4.40          4.59         2.08 o                         
   3   8   9          0.01          0.95         2.34 o                         
   4   8   9        613.24        558.93         7.72 o                         
   5   8   9         12.66         23.30         3.55 o                         
   6   8   9        533.83        550.23         8.98 o                         
   7   8   9         20.43         15.79         3.72 o                         
   8   8   9         74.66         76.73         5.01 o                         
   9   8   9          0.00          3.77         4.57 o                         
   1   9   9        246.81        265.05         5.82 o                         
   2   9   9         16.49         18.09         3.76 o                         
   3   9   9        134.52        125.48         5.72 o                         
   4   9   9         13.84         28.16         4.28 o                         
   5   9   9          3.32         11.97         4.32 o                         
   6   9   9        110.27        117.95         6.03 o                         
   7   9   9         34.40         32.48         5.91 o                         
   0  10   9         64.05         69.63         7.37 o                         
   1  10   9          9.09         16.81         3.65 o                         
   2  10   9          5.07          6.54         4.72 o                         
   3  10   9          2.46         11.54         4.52 o                         
   0   0  10       5705.98       5291.55        43.75 o                         
   1   0  10       6162.45       6188.16        34.26 o                         
   2   0  10        228.58        291.42         2.76 o                         
   3   0  10       9152.45       9542.91        52.58 o                         
   4   0  10         56.42         53.19         1.77 o                         
   5   0  10      19121.87      19923.73       121.63 o                         
   6   0  10        848.72        881.93         7.59 o                         
   7   0  10       2974.85       3205.71        23.63 o                         
   8   0  10        624.01        678.75         8.06 o                         
   9   0  10        577.32        533.63         7.78 o                         
  10   0  10         12.20          2.93         2.42 o                         
  11   0  10        236.04        256.12         6.28 o                         
  12   0  10         41.36         63.79         5.24 o                         
  13   0  10         96.68        103.97         6.17 o                         
  14   0  10          5.36         -1.23         4.49 o                         
  15   0  10          0.05         -1.74         5.59 o                         
   1   1  10         35.26         47.32         1.03 o                         
   2   1  10        310.54        302.41         2.10 o                         
   3   1  10       1375.90       1460.31         6.95 o                         
   4   1  10       2720.53       2951.12        12.75 o                         
   5   1  10        305.65        390.01         3.30 o                         
   6   1  10       3990.29       4288.53        22.67 o                         
   7   1  10         33.69         37.69         1.84 o                         
   8   1  10          2.50          4.00         1.75 o                         
   9   1  10         13.98         15.46         1.95 o                         
  10   1  10         10.11          9.05         2.12 o                         
  11   1  10        698.12        662.78         6.92 o                         
  12   1  10         73.27         89.32         3.70 o                         
  13   1  10          0.73          5.08         2.66 o                         
  14   1  10          3.07         27.60         3.76 o                         
  15   1  10          5.49         12.53         4.44 o                         
   0   2  10       2985.92       3083.59        19.35 o                         
   1   2  10        805.61        799.03         4.48 o                         
   2   2  10       1081.75       1075.86         5.41 o                         
   3   2  10          8.41          3.66         0.86 o                         
   4   2  10        456.21        498.26         3.42 o                         
   5   2  10       6651.81       7376.71        35.20 o                         
   6   2  10        199.17        209.97         3.01 o                         
   7   2  10        261.51        254.14         3.61 o                         
   8   2  10         67.21         76.31         2.72 o                         
   9   2  10        241.35        268.81         4.44 o                         
  10   2  10        139.30        136.14         3.88 o                         
  11   2  10         55.08         59.04         3.17 o                         
  12   2  10          0.61          5.05         2.83 o                         
  13   2  10        162.76        190.43         5.22 o                         
  14   2  10        136.18        134.58         5.45 o                         
   1   3  10       1607.35       1687.09         8.76 o                         
   2   3  10          7.26         30.83         1.44 o                         
   3   3  10       4177.63       4103.19        20.61 o                         
   4   3  10        270.51        327.22         4.08 o                         
   5   3  10          5.21          3.13         1.02 o                         
   6   3  10         29.73         29.82         1.84 o                         
   7   3  10        163.09        176.30         3.15 o                         
   8   3  10         12.54         16.75         1.76 o                         
   9   3  10         62.27         76.95         3.14 o                         
  10   3  10        130.49        121.67         3.67 o                         
  11   3  10        157.56        180.26         4.65 o                         
  12   3  10         14.97         19.90         3.10 o                         
  13   3  10          9.77         30.13         3.42 o                         
  14   3  10        110.69        141.67         5.42 o                         
   0   4  10       1055.13       1054.03         9.01 o                         
   1   4  10        646.90        565.43         4.27 o                         
   2   4  10        642.56        624.01         5.21 o                         
   3   4  10       1289.80       1184.05         8.40 o                         
   4   4  10       2725.73       2586.46        15.79 o                         
   5   4  10        559.63        578.32         5.18 o                         
   6   4  10        241.65        251.03         3.78 o                         
   7   4  10        239.10        219.07         3.60 o                         
   8   4  10          0.22         17.09         2.17 o                         
   9   4  10          7.06          8.16         2.05 o                         
  10   4  10          5.36          2.88         1.89 o                         
  11   4  10        370.40        345.26         5.98 o                         
  12   4  10         72.10         80.48         3.98 o                         
  13   4  10         21.07         37.63         3.96 o                         
   1   5  10         74.38         68.57         1.66 o                         
   2   5  10        351.05        369.84         3.68 o                         
   3   5  10          0.18          4.41         1.38 o                         
   4   5  10        607.72        641.74         6.39 o                         
   5   5  10        316.33        293.25         4.49 o                         
   6   5  10        607.86        572.58         6.26 o                         
   7   5  10       1854.17       1681.48        12.58 o                         
   8   5  10         13.78         21.42         2.43 o                         
   9   5  10        102.04        103.99         3.12 o                         
  10   5  10         91.45        112.60         4.15 o                         
  11   5  10          9.89          7.01         3.00 o                         
  12   5  10        135.93        153.86         5.90 o                         
  13   5  10         94.95         99.78         6.37 o                         
   0   6  10        130.66        119.43         2.90 o                         
   1   6  10          8.39          8.65         1.21 o                         
   2   6  10         59.56         62.90         2.29 o                         
   3   6  10        414.09        398.34         4.28 o                         
   4   6  10       1499.40       1411.63        10.53 o                         
   5   6  10        728.86        771.94         8.34 o                         
   6   6  10        164.94        179.17         4.31 o                         
   7   6  10        124.98        123.48         4.22 o                         
   8   6  10         63.97         67.38         3.76 o                         
   9   6  10          4.90         18.85         3.24 o                         
  10   6  10         60.08         70.50         3.73 o                         
  11   6  10          0.82          5.05         3.43 o                         
  12   6  10          0.01         14.59         4.50 o                         
   1   7  10       1186.93       1197.34         8.28 o                         
   2   7  10         14.00         13.56         2.13 o                         
   3   7  10        744.14        687.16         6.89 o                         
   4   7  10         24.32         36.47         2.63 o                         
   5   7  10        481.34        459.08         6.38 o                         
   6   7  10        126.71        109.67         4.31 o                         
   7   7  10         16.49         14.80         3.13 o                         
   8   7  10          0.49          4.73         2.24 o                         
   9   7  10        144.05        166.81         4.49 o                         
  10   7  10         91.28         86.89         4.66 o                         
   0   8  10         22.08         22.11         3.15 o                         
   1   8  10        100.76        113.92         3.42 o                         
   2   8  10        250.08        240.60         5.16 o                         
   3   8  10         46.62         50.77         3.46 o                         
   4   8  10         36.74         46.18         3.42 o                         
   5   8  10        148.08        164.51         5.46 o                         
   6   8  10        387.50        352.79         7.37 o                         
   7   8  10          1.86         17.65         4.19 o                         
   8   8  10         22.76         23.92         4.06 o                         
   9   8  10          1.23         11.95         4.91 o                         
   1   9  10        521.60        487.68         6.72 o                         
   2   9  10        152.67        160.54         5.70 o                         
   3   9  10          8.82         15.03         3.89 o                         
   4   9  10        364.82        366.83         8.17 o                         
   5   9  10          6.43         12.76         4.62 o                         
   6   9  10          1.42         11.20         4.29 o                         
   7   9  10         22.14         20.26         5.10 o                         
   0  10  10          0.13          0.91         7.46 o                         
   1  10  10          1.77          3.63         4.94 o                         
   2  10  10          0.29         -0.36         4.74 o                         
   1   1  11         93.49         78.35         1.18 o                         
   2   1  11        455.95        423.43         2.54 o                         
   3   1  11         24.76         39.21         1.04 o                         
   4   1  11         95.83         97.47         1.57 o                         
   5   1  11       3893.70       4136.61        20.55 o                         
   6   1  11       1102.30       1170.01         7.53 o                         
   7   1  11        717.81        774.99         6.20 o                         
   8   1  11          0.00          0.26         1.62 o                         
   9   1  11        429.49        403.98         5.08 o                         
  10   1  11          0.31         -0.87         2.06 o                         
  11   1  11        253.09        251.92         4.54 o                         
  12   1  11        335.80        351.03         5.98 o                         
  13   1  11          5.53          2.19         3.01 o                         
  14   1  11         86.71         82.25         4.66 o                         
  15   1  11        278.43        289.52         7.95 o                         
   0   2  11        525.46        526.30         4.61 o                         
   1   2  11       3806.62       3800.74        16.95 o                         
   2   2  11          5.27          5.84         0.79 o                         
   3   2  11       3808.47       4085.22        17.10 o                         
   4   2  11       1187.56       1351.58         7.47 o                         
   5   2  11        954.39        995.16         6.36 o                         
   6   2  11         80.98         94.04         2.41 o                         
   7   2  11        154.03        152.12         3.00 o                         
   8   2  11         55.71         60.27         2.62 o                         
   9   2  11          3.91         -0.27         1.99 o                         
  10   2  11         64.77         64.87         3.07 o                         
  11   2  11          1.03          3.99         2.29 o                         
  12   2  11         19.64         31.99         3.33 o                         
  13   2  11        578.22        534.72         7.64 o                         
  14   2  11        153.45        150.05         5.68 o                         
   1   3  11         20.60         24.38         1.18 o                         
   2   3  11          0.03          0.58         1.16 o                         
   3   3  11       3152.68       3436.15        18.79 o                         
   4   3  11       3005.45       3065.85        16.61 o                         
   5   3  11        421.76        393.87         3.45 o                         
   6   3  11          6.52         11.45         1.40 o                         
   7   3  11        661.86        677.45         5.51 o                         
   8   3  11        186.12        176.49         3.72 o                         
   9   3  11        159.84        165.53         3.79 o                         
  10   3  11         18.56         25.35         2.52 o                         
  11   3  11          4.19          0.58         2.52 o                         
  12   3  11         56.21         61.33         3.90 o                         
  13   3  11         83.18         70.58         4.11 o                         
  14   3  11         18.44         27.23         3.79 o                         
   0   4  11        262.01        254.34         3.93 o                         
   1   4  11         71.55         99.67         2.14 o                         
   2   4  11       2363.45       2425.06        14.44 o                         
   3   4  11       2322.00       2442.30        14.75 o                         
   4   4  11       1189.07       1178.64         8.78 o                         
   5   4  11       4469.57       4401.16        23.91 o                         
   6   4  11       1057.25       1018.45         7.77 o                         
   7   4  11        990.30        968.85         6.90 o                         
   8   4  11        144.53        146.17         3.48 o                         
   9   4  11          0.14         -1.30         1.49 o                         
  10   4  11         39.34         56.02         2.96 o                         
  11   4  11         61.28         69.72         3.59 o                         
  12   4  11         33.08         48.54         3.68 o                         
  13   4  11         52.76         80.87         4.57 o                         
   1   5  11        333.61        317.18         3.23 o                         
   2   5  11        439.68        435.35         4.53 o                         
   3   5  11        135.09        142.69         2.79 o                         
   4   5  11          3.15          7.61         1.69 o                         
   5   5  11        251.78        283.08         4.04 o                         
   6   5  11        242.59        235.65         3.67 o                         
   7   5  11        570.66        580.53         6.16 o                         
   8   5  11        478.87        457.31         5.41 o                         
   9   5  11         37.70         38.98         2.45 o                         
  10   5  11         91.40        107.66         4.59 o                         
  11   5  11         37.58         44.34         3.70 o                         
  12   5  11        105.25        104.48         5.31 o                         
  13   5  11         55.63         79.59         5.87 o                         
   0   6  11         12.54         16.34         1.88 o                         
   1   6  11        136.28        134.62         2.37 o                         
   2   6  11          1.45          2.83         1.19 o                         
   3   6  11        868.88        824.11         7.16 o                         
   4   6  11       2511.45       2427.93        16.21 o                         
   5   6  11       1811.87       1712.35        12.60 o                         
   6   6  11          1.75          3.78         2.34 o                         
   7   6  11        612.73        550.83         5.94 o                         
   8   6  11        337.68        344.34         5.53 o                         
   9   6  11        888.07        831.84         8.98 o                         
  10   6  11         67.97         83.90         4.06 o                         
  11   6  11          0.70          1.76         3.38 o                         
  12   6  11        168.99        150.12         6.37 o                         
   1   7  11          2.85          6.93         1.49 o                         
   2   7  11          4.90          5.51         1.89 o                         
   3   7  11          0.85          5.79         2.08 o                         
   4   7  11        214.80        206.74         4.60 o                         
   5   7  11          3.28          9.19         2.72 o                         
   6   7  11          2.13          4.31         2.31 o                         
   7   7  11         19.60         20.46         3.07 o                         
   8   7  11         10.58         11.98         3.46 o                         
   9   7  11         84.75        103.62         3.90 o                         
  10   7  11          1.05         -0.12         3.10 o                         
   0   8  11          0.18          6.84         2.89 o                         
   1   8  11       1294.03       1230.61        11.14 o                         
   2   8  11         99.72         94.11         3.70 o                         
   3   8  11       1051.41        987.00        10.80 o                         
   4   8  11        271.89        240.29         5.51 o                         
   5   8  11        520.15        503.26         8.58 o                         
   6   8  11         60.23         76.20         4.53 o                         
   7   8  11        320.68        303.26         7.25 o                         
   8   8  11          2.63          4.89         3.67 o                         
   9   8  11         25.11         25.13         5.80 o                         
   1   9  11          0.15          8.67         2.91 o                         
   2   9  11        104.70        104.28         4.84 o                         
   3   9  11         62.64         72.55         5.48 o                         
   4   9  11        502.35        464.97         9.04 o                         
   5   9  11        100.06        107.72         6.83 o                         
   6   9  11         32.20         30.85         5.11 o                         
   0  10  11          0.38          8.58         5.43 o                         
   1  10  11         48.71         60.67         5.95 o                         
   2  10  11        111.73        113.66         6.73 o                         
   0   0  12      15180.11      14028.03       170.97 o                         
   1   0  12       5356.64       5171.67        27.58 o                         
   2   0  12       5239.36       5251.08        29.42 o                         
   3   0  12        767.40        820.46         5.84 o                         
   4   0  12       5773.43       5522.24        32.25 o                         
   5   0  12       3892.56       3994.76        27.12 o                         
   6   0  12       2674.20       2633.37        19.83 o                         
   7   0  12        108.51        152.98         4.01 o                         
   8   0  12        428.18        418.78         6.85 o                         
   9   0  12         25.34         15.70         3.30 o                         
  10   0  12        705.66        635.45         9.45 o                         
  11   0  12        156.78        162.95         6.01 o                         
  12   0  12       1833.59       1648.71        18.81 o                         
  13   0  12        167.70        156.67         7.96 o                         
  14   0  12        298.80        242.60         9.03 o                         
  15   0  12          9.40         16.19         5.97 o                         
   1   1  12        529.32        468.63         2.75 o                         
   2   1  12        272.53        273.93         2.05 o                         
   3   1  12        632.08        640.37         3.58 o                         
   4   1  12        411.61        443.54         3.01 o                         
   5   1  12         28.47         48.13         1.61 o                         
   6   1  12        816.76        781.78         5.64 o                         
   7   1  12         32.81         36.27         1.99 o                         
   8   1  12         49.62         53.82         2.35 o                         
   9   1  12         70.36         76.48         2.89 o                         
  10   1  12        781.56        709.81         7.22 o                         
  11   1  12         74.60         74.01         3.64 o                         
  12   1  12         47.79         49.22         3.49 o                         
  13   1  12          0.10          2.52         2.96 o                         
  14   1  12         22.58         39.04         4.20 o                         
   0   2  12      11359.10      11764.34        69.96 o                         
   1   2  12       1055.59       1078.57         5.71 o                         
   2   2  12         73.69         74.89         1.69 o                         
   3   2  12         24.06         49.01         1.21 o                         
   4   2  12         29.69         53.94         1.47 o                         
   5   2  12        710.18        825.65         6.11 o                         
   6   2  12       1428.03       1485.42        10.31 o                         
   7   2  12         14.94         11.36         1.71 o                         
   8   2  12         60.08         64.71         2.62 o                         
   9   2  12          0.08         -1.94         1.94 o                         
  10   2  12          8.84         14.31         2.53 o                         
  11   2  12          4.80          7.10         2.79 o                         
  12   2  12        730.93        702.82         9.99 o                         
  13   2  12          6.88         24.05         3.33 o                         
  14   2  12        188.13        192.18         6.44 o                         
   1   3  12       2052.13       2124.09        10.75 o                         
   2   3  12        233.30        238.48         2.81 o                         
   3   3  12          5.08         10.25         1.42 o                         
   4   3  12       2367.31       2438.96        13.38 o                         
   5   3  12         14.92         16.88         1.23 o                         
   6   3  12        121.47        136.06         2.45 o                         
   7   3  12        182.36        198.13         2.78 o                         
   8   3  12         19.83         16.49         2.03 o                         
   9   3  12          0.86         -2.06         2.06 o                         
  10   3  12        243.16        245.71         4.69 o                         
  11   3  12          4.20          5.07         2.58 o                         
  12   3  12          5.49         12.76         3.20 o                         
  13   3  12          6.75         14.70         3.61 o                         
  14   3  12        137.09        148.53         6.03 o                         
   0   4  12         29.91         28.39         2.03 o                         
   1   4  12         46.69         53.27         1.69 o                         
   2   4  12       8990.35       9176.46        49.07 o                         
   3   4  12       1708.78       1641.94        11.05 o                         
   4   4  12         11.80         12.89         1.83 o                         
   5   4  12          4.70          8.78         1.76 o                         
   6   4  12        421.43        517.59         5.20 o                         
   7   4  12        401.15        409.94         4.31 o                         
   8   4  12        366.35        360.77         4.07 o                         
   9   4  12         86.18         80.33         2.63 o                         
  10   4  12        491.34        470.04         6.38 o                         
  11   4  12         14.93          9.63         2.80 o                         
  12   4  12          8.07          6.00         2.98 o                         
  13   4  12         84.65         96.57         4.99 o                         
   1   5  12         39.70         35.18         1.71 o                         
   2   5  12         56.28         73.67         2.29 o                         
   3   5  12        288.21        299.61         3.70 o                         
   4   5  12        159.99        172.09         3.26 o                         
   5   5  12          5.08          9.79         2.00 o                         
   6   5  12        133.37        162.35         3.22 o                         
   7   5  12        170.32        154.39         3.34 o                         
   8   5  12        114.54        129.62         3.55 o                         
   9   5  12         28.46         42.49         2.80 o                         
  10   5  12        425.01        378.08         5.54 o                         
  11   5  12         14.30         18.76         3.65 o                         
  12   5  12         71.46         80.87         4.90 o                         
  13   5  12         11.63         26.57         4.61 o                         
   0   6  12        396.67        369.90         5.12 o                         
   1   6  12        567.26        545.94         4.58 o                         
   2   6  12        324.62        291.30         3.39 o                         
   3   6  12        208.51        205.73         3.44 o                         
   4   6  12       1636.26       1677.66        11.90 o                         
   5   6  12          1.41          9.72         2.04 o                         
   6   6  12         58.55         60.63         2.92 o                         
   7   6  12          0.69         12.81         2.08 o                         
   8   6  12         73.69         58.05         2.97 o                         
   9   6  12        175.02        192.88         5.05 o                         
  10   6  12         81.78        103.56         4.29 o                         
  11   6  12         32.32         36.92         4.14 o                         
  12   6  12        132.59        121.74         6.01 o                         
   1   7  12         27.86         29.63         2.05 o                         
   2   7  12         55.35         50.73         2.74 o                         
   3   7  12         68.83         68.47         2.95 o                         
   4   7  12         53.82         72.32         3.69 o                         
   5   7  12         67.43         70.36         2.97 o                         
   6   7  12        267.95        235.93         6.49 o                         
   7   7  12          6.22         -1.27         2.67 o                         
   8   7  12         76.56         72.85         4.19 o                         
   9   7  12         10.52          9.01         2.63 o                         
  10   7  12         33.91         34.73         3.51 o                         
   0   8  12          2.61         11.63         2.97 o                         
   1   8  12        505.89        520.82         7.93 o                         
   2   8  12         67.01         77.21         3.45 o                         
   3   8  12        300.18        301.64         5.98 o                         
   4   8  12         21.91         27.28         3.14 o                         
   5   8  12          6.18         17.47         3.91 o                         
   6   8  12          0.13          8.86         3.68 o                         
   7   8  12         26.00         35.04         3.98 o                         
   8   8  12         22.77         23.97         4.06 o                         
   9   8  12          0.28         -3.28         4.79 o                         
   1   9  12        154.75        161.67         6.45 o                         
   2   9  12         59.19         63.65         4.28 o                         
   3   9  12         56.83         58.01         4.65 o                         
   4   9  12        429.84        429.55         9.48 o                         
   5   9  12         48.94         64.05         5.96 o                         
   6   9  12         75.91         95.45         6.09 o                         
   0  10  12        286.54        251.32        12.30 o                         
   1  10  12          3.62          9.94         4.28 o                         
   1   1  13        104.55         85.32         1.34 o                         
   2   1  13          0.05          2.77         0.78 o                         
   3   1  13        294.33        373.09         2.57 o                         
   4   1  13         80.87        107.99         1.78 o                         
   5   1  13       1845.79       2008.20        11.14 o                         
   6   1  13        696.95        680.21         5.05 o                         
   7   1  13        747.62        829.37         6.01 o                         
   8   1  13          1.68          0.51         1.76 o                         
   9   1  13        148.14        126.19         3.31 o                         
  10   1  13         13.66         18.90         2.28 o                         
  11   1  13        793.59        756.65         7.41 o                         
  12   1  13          9.23         11.25         2.32 o                         
  13   1  13          4.92          7.14         3.17 o                         
  14   1  13          0.19          4.85         3.47 o                         
   0   2  13       6609.32       6599.85        39.97 o                         
   1   2  13       4830.51       4994.02        21.45 o                         
   2   2  13       6826.39       7121.62        31.48 o                         
   3   2  13       2829.36       2924.82        13.61 o                         
   4   2  13       5256.88       5649.92        27.28 o                         
   5   2  13        929.36        893.98         6.49 o                         
   6   2  13         22.93         42.44         2.06 o                         
   7   2  13         78.50         79.55         2.43 o                         
   8   2  13          0.02         -1.73         1.73 o                         
   9   2  13        218.03        189.77         3.93 o                         
  10   2  13         24.14         29.77         2.81 o                         
  11   2  13         14.34         14.28         3.00 o                         
  12   2  13         56.92         73.12         3.86 o                         
  13   2  13        740.41        659.00         9.03 o                         
  14   2  13        206.53        204.77         6.21 o                         
   1   3  13        446.21        392.94         3.15 o                         
   2   3  13        463.56        438.57         3.91 o                         
   3   3  13         65.93        105.44         2.31 o                         
   4   3  13          3.23         12.46         1.28 o                         
   5   3  13          0.86         -1.28         1.28 o                         
   6   3  13        115.57        111.59         2.48 o                         
   7   3  13         10.91         14.79         1.78 o                         
   8   3  13         12.08         14.94         1.97 o                         
   9   3  13         58.72         63.27         2.86 o                         
  10   3  13       1305.89       1239.22        10.15 o                         
  11   3  13        133.58        134.16         4.27 o                         
  12   3  13        270.61        261.98         6.19 o                         
  13   3  13          0.37          4.54         3.34 o                         
  14   3  13          0.30          8.94         5.38 o                         
   0   4  13       1025.17       1026.74         9.38 o                         
   1   4  13        739.96        758.69         5.81 o                         
   2   4  13         69.17         84.99         2.24 o                         
   3   4  13         21.85         26.40         1.80 o                         
   4   4  13        469.10        462.86         4.80 o                         
   5   4  13         52.36         58.85         2.03 o                         
   6   4  13        641.88        571.14         5.44 o                         
   7   4  13        675.02        618.34         5.76 o                         
   8   4  13        154.89        144.17         3.81 o                         
   9   4  13        237.42        212.76         3.96 o                         
  10   4  13        403.74        370.56         5.94 o                         
  11   4  13         50.55         53.76         3.36 o                         
  12   4  13        192.30        224.08         5.86 o                         
  13   4  13         22.81         44.01         4.25 o                         
   1   5  13         20.47         19.02         1.61 o                         
   2   5  13          3.90          4.37         1.45 o                         
   3   5  13        494.43        440.64         4.58 o                         
   4   5  13          1.25          7.66         1.96 o                         
   5   5  13        297.02        289.12         4.54 o                         
   6   5  13       2213.02       1967.19        13.33 o                         
   7   5  13          3.92         16.19         2.15 o                         
   8   5  13          4.90          8.43         2.27 o                         
   9   5  13         80.75         82.68         3.55 o                         
  10   5  13         63.84         69.52         3.64 o                         
  11   5  13         18.14         23.16         3.48 o                         
  12   5  13         83.57         89.74         5.28 o                         
   0   6  13       1140.57       1088.75        10.15 o                         
   1   6  13        202.55        188.78         2.88 o                         
   2   6  13         18.29         17.64         1.67 o                         
   3   6  13          3.66         10.31         2.02 o                         
   4   6  13        326.15        329.45         4.31 o                         
   5   6  13          1.56          3.79         2.26 o                         
   6   6  13         63.35         51.45         3.02 o                         
   7   6  13        681.88        595.80         7.63 o                         
   8   6  13         16.88         11.23         2.27 o                         
   9   6  13        989.59        848.18         9.30 o                         
  10   6  13         74.08        101.80         4.68 o                         
  11   6  13          0.62          6.29         3.61 o                         
   1   7  13        241.47        229.22         4.20 o                         
   2   7  13          7.93         14.44         2.22 o                         
   3   7  13        150.88        160.29         3.99 o                         
   4   7  13        165.25        162.08         4.12 o                         
   5   7  13          6.73         11.57         2.08 o                         
   6   7  13        568.53        541.14         7.87 o                         
   7   7  13         64.38         80.06         4.08 o                         
   8   7  13         28.56         31.33         3.78 o                         
   9   7  13          3.05          9.65         3.48 o                         
  10   7  13         77.25         85.57         4.16 o                         
   0   8  13          6.14         12.39         3.91 o                         
   1   8  13       1658.14       1563.53        12.57 o                         
   2   8  13        304.14        302.85         6.06 o                         
   3   8  13        124.60        139.45         4.95 o                         
   4   8  13        172.02        184.08         5.24 o                         
   5   8  13        496.86        485.84         8.18 o                         
   6   8  13        114.21        118.01         5.61 o                         
   7   8  13          0.19          1.25         3.56 o                         
   8   8  13          0.47          4.57         3.74 o                         
   9   8  13         35.33         53.94         5.74 o                         
   1   9  13         90.13        102.11         5.73 o                         
   2   9  13          0.84          9.19         3.49 o                         
   3   9  13         61.29         72.09         4.89 o                         
   4   9  13        267.61        251.83         7.25 o                         
   5   9  13          4.92         15.13         6.43 o                         
   6   9  13          3.58         13.20         5.14 o                         
   0  10  13        119.30        129.85        10.50 o                         
   1  10  13         14.54          7.27         4.03 o                         
   0   0  14        777.90        670.29         7.37 o                         
   1   0  14       1085.35       1028.81         6.97 o                         
   2   0  14        710.04        725.03         5.90 o                         
   3   0  14       1567.01       1671.80        10.54 o                         
   4   0  14        890.14        942.68         7.87 o                         
   5   0  14          3.43         16.80         1.69 o                         
   6   0  14        461.48        491.35         6.08 o                         
   7   0  14       1612.26       1817.62        17.72 o                         
   8   0  14       1357.49       1334.10        13.93 o                         
   9   0  14        155.14        170.80         5.72 o                         
  10   0  14        607.79        563.60        10.90 o                         
  11   0  14          0.42         -0.60         4.81 o                         
  12   0  14         56.43         58.80         4.97 o                         
  13   0  14         17.42         12.20         4.34 o                         
  14   0  14        341.21        334.68         9.78 o                         
   1   1  14        421.29        480.03         3.06 o                         
   2   1  14       9561.31       9447.03        38.44 o                         
   3   1  14       2178.05       2219.59         9.75 o                         
   4   1  14       2594.59       2644.06        13.17 o                         
   5   1  14       3201.66       3343.47        17.06 o                         
   6   1  14       1016.44       1105.60         7.58 o                         
   7   1  14          0.70          3.17         1.30 o                         
   8   1  14         95.94        104.20         2.67 o                         
   9   1  14        125.61        109.41         3.12 o                         
  10   1  14          9.68         17.19         2.02 o                         
  11   1  14         25.66         32.43         2.23 o                         
  12   1  14         22.83         32.31         2.36 o                         
  13   1  14         76.50         88.07         4.33 o                         
  14   1  14          6.52          6.49         3.74 o                         
   0   2  14         10.86          6.97         1.33 o                         
   1   2  14       1645.48       1677.24         8.14 o                         
   2   2  14        839.59        895.20         4.97 o                         
   3   2  14       1227.33       1268.90         6.79 o                         
   4   2  14        451.52        447.40         3.56 o                         
   5   2  14        759.11        864.20         5.96 o                         
   6   2  14        100.72        112.62         2.64 o                         
   7   2  14        247.96        277.75         3.65 o                         
   8   2  14        470.41        464.44         5.07 o                         
   9   2  14        415.92        374.58         5.24 o                         
  10   2  14        115.18        117.71         3.73 o                         
  11   2  14         21.67         20.99         2.94 o                         
  12   2  14         94.58         97.63         4.15 o                         
  13   2  14        140.31        162.90         5.53 o                         
  14   2  14          7.42         15.20         3.94 o                         
   1   3  14        371.07        397.65         3.36 o                         
   2   3  14        431.26        491.90         4.52 o                         
   3   3  14       7985.95       8475.37        45.52 o                         
   4   3  14       1187.20       1181.48         7.50 o                         
   5   3  14          1.82          3.90         1.30 o                         
   6   3  14         60.47         74.40         1.97 o                         
   7   3  14         19.88         18.21         1.89 o                         
   8   3  14         53.76         53.03         2.48 o                         
   9   3  14        170.09        212.56         4.50 o                         
  10   3  14        161.18        155.96         3.99 o                         
  11   3  14         42.27         51.51         3.24 o                         
  12   3  14        127.88        143.50         5.23 o                         
  13   3  14          0.43          5.25         3.17 o                         
  14   3  14          4.70         14.84         4.29 o                         
   0   4  14          0.00          0.87         1.60 o                         
   1   4  14         79.53         70.88         2.01 o                         
   2   4  14       2800.43       2792.50        17.02 o                         
   3   4  14        101.51        105.67         2.66 o                         
   4   4  14        301.14        324.49         4.24 o                         
   5   4  14         87.32         77.23         2.22 o                         
   6   4  14        121.84        114.86         3.60 o                         
   7   4  14        159.34        182.02         3.21 o                         
   8   4  14          4.20          5.10         1.46 o                         
   9   4  14        122.62        133.82         3.66 o                         
  10   4  14          2.51          0.05         2.33 o                         
  11   4  14         51.98         51.43         3.43 o                         
  12   4  14         10.42         16.43         3.40 o                         
  13   4  14        246.09        277.67         7.78 o                         
   1   5  14        273.80        294.68         3.54 o                         
   2   5  14          8.69         12.46         1.59 o                         
   3   5  14         74.72         86.42         2.66 o                         
   4   5  14       2193.72       2142.85        14.29 o                         
   5   5  14          6.49         12.61         2.22 o                         
   6   5  14       1578.65       1498.19        12.91 o                         
   7   5  14       1618.31       1455.09        10.87 o                         
   8   5  14         26.39         28.76         2.43 o                         
   9   5  14       1121.12       1101.48        11.19 o                         
  10   5  14          9.23         11.85         2.78 o                         
  11   5  14        212.61        226.67         5.74 o                         
  12   5  14         50.92         74.62         5.09 o                         
   0   6  14        872.44        861.75         9.07 o                         
   1   6  14        592.45        569.55         4.99 o                         
   2   6  14         36.03         40.32         2.15 o                         
   3   6  14         78.30         86.49         2.66 o                         
   4   6  14         51.47         59.52         2.50 o                         
   5   6  14        131.32        134.01         3.73 o                         
   6   6  14        246.74        249.36         4.81 o                         
   7   6  14          0.18         15.48         3.13 o                         
   8   6  14          9.83         22.62         2.16 o                         
   9   6  14         13.78         28.19         2.86 o                         
  10   6  14        418.32        390.64         6.85 o                         
  11   6  14         67.71         95.35         5.04 o                         
   1   7  14       2026.81       2019.56        13.95 o                         
   2   7  14        579.26        583.77         5.54 o                         
   3   7  14        845.00        811.29         7.59 o                         
   4   7  14         30.64         42.21         2.24 o                         
   5   7  14        339.95        325.56         5.31 o                         
   6   7  14       2055.73       1821.64        17.00 o                         
   7   7  14        391.51        377.13         7.18 o                         
   8   7  14         74.28         81.47         5.01 o                         
   9   7  14         17.62         12.94         3.98 o                         
  10   7  14          1.99          8.86         3.99 o                         
   0   8  14        478.47        441.66         7.73 o                         
   1   8  14          4.02         17.57         2.93 o                         
   2   8  14        440.97        441.65         7.20 o                         
   3   8  14         82.03         99.44         4.15 o                         
   4   8  14          4.17         11.11         3.08 o                         
   5   8  14        112.65        122.59         5.04 o                         
   6   8  14          1.52          0.99         3.48 o                         
   7   8  14          0.35          7.96         3.46 o                         
   8   8  14          0.21          5.52         3.74 o                         
   1   9  14        323.49        306.09         6.65 o                         
   2   9  14         51.35         51.15         4.45 o                         
   3   9  14         69.51         75.75         4.98 o                         
   4   9  14        375.09        335.27         8.51 o                         
   5   9  14         20.20         20.84         4.75 o                         
   6   9  14         47.89         36.37         6.00 o                         
   1   1  15       2731.62       2710.26        12.00 o                         
   2   1  15       4665.15       4859.85        19.88 o                         
   3   1  15         16.82          7.83         0.94 o                         
   4   1  15        189.20        206.23         2.21 o                         
   5   1  15          0.31          4.14         1.16 o                         
   6   1  15       1570.31       1510.48         9.64 o                         
   7   1  15        156.88        165.24         2.80 o                         
   8   1  15       2174.68       2361.52        14.75 o                         
   9   1  15          0.98         -1.67         1.67 o                         
  10   1  15       1453.24       1304.88         9.97 o                         
  11   1  15        339.70        307.78         4.82 o                         
  12   1  15        881.79        821.46         9.41 o                         
  13   1  15          0.30          8.10         3.28 o                         
  14   1  15         40.07         16.79         3.96 o                         
   0   2  15        357.17        387.83         3.79 o                         
   1   2  15       1040.51       1111.83         5.84 o                         
   2   2  15       2642.89       2693.64        13.25 o                         
   3   2  15        295.70        360.33         2.95 o                         
   4   2  15        561.03        598.37         4.36 o                         
   5   2  15       1204.59       1190.85         7.81 o                         
   6   2  15       1444.62       1431.87        10.29 o                         
   7   2  15        377.65        383.18         4.22 o                         
   8   2  15         16.97         13.81         1.84 o                         
   9   2  15         71.94         81.14         2.97 o                         
  10   2  15        171.22        174.29         4.06 o                         
  11   2  15         36.85         44.16         2.87 o                         
  12   2  15         27.79         42.13         3.33 o                         
  13   2  15         31.53         43.87         4.19 o                         
  14   2  15         12.85         13.08         3.75 o                         
   1   3  15         50.35         63.64         1.55 o                         
   2   3  15          2.07          2.68         1.56 o                         
   3   3  15        177.71        180.29         2.76 o                         
   4   3  15        134.97        138.00         2.48 o                         
   5   3  15        505.17        445.22         4.46 o                         
   6   3  15        777.64        769.50         5.94 o                         
   7   3  15        242.80        216.02         3.63 o                         
   8   3  15        214.79        181.76         3.75 o                         
   9   3  15         51.46         71.43         2.95 o                         
  10   3  15         49.29         54.15         3.05 o                         
  11   3  15         13.42         11.74         2.79 o                         
  12   3  15         12.08         13.59         3.33 o                         
  13   3  15         28.85         31.80         3.69 o                         
  14   3  15         37.98         29.45         4.23 o                         
   0   4  15       1209.36       1280.90        11.96 o                         
   1   4  15        942.93        915.95         6.67 o                         
   2   4  15       4026.35       4020.54        22.94 o                         
   3   4  15        958.94        953.69         8.08 o                         
   4   4  15        147.07        160.10         3.22 o                         
   5   4  15         35.82         39.19         1.85 o                         
   6   4  15         67.47         48.03         2.20 o                         
   7   4  15        112.90        100.41         2.75 o                         
   8   4  15         32.93         28.11         2.35 o                         
   9   4  15         45.38         56.78         2.70 o                         
  10   4  15         65.38         60.67         3.15 o                         
  11   4  15         14.32         21.49         2.88 o                         
  12   4  15        106.62        106.94         4.65 o                         
  13   4  15          8.50         19.99         3.76 o                         
   1   5  15        423.37        393.84         4.27 o                         
   2   5  15         14.79          7.33         1.70 o                         
   3   5  15         15.97         23.56         1.88 o                         
   4   5  15        636.73        659.41         6.42 o                         
   5   5  15        808.76        761.50         8.64 o                         
   6   5  15         19.35         29.15         2.38 o                         
   7   5  15        541.42        472.19         5.71 o                         
   8   5  15          9.29         20.80         2.01 o                         
   9   5  15          0.16         11.07         2.22 o                         
  10   5  15        360.32        357.84         6.28 o                         
  11   5  15        508.76        482.04         7.75 o                         
  12   5  15         16.87         19.66         4.10 o                         
   0   6  15          8.60          5.54         1.92 o                         
   1   6  15         59.39         60.94         2.18 o                         
   2   6  15        413.34        385.50         4.92 o                         
   3   6  15        150.87        134.53         3.17 o                         
   4   6  15        406.68        416.68         5.28 o                         
   5   6  15        230.28        202.67         4.18 o                         
   6   6  15        268.25        277.53         5.40 o                         
   7   6  15          2.96         10.20         2.71 o                         
   8   6  15        449.93        402.65         6.60 o                         
   9   6  15        411.55        380.89         7.02 o                         
  10   6  15        237.31        249.45         6.12 o                         
  11   6  15         10.81         17.51         3.78 o                         
   1   7  15       2749.94       2615.10        20.20 o                         
   2   7  15        171.25        171.94         3.87 o                         
   3   7  15        134.31        141.01         3.16 o                         
   4   7  15        666.79        618.61         6.87 o                         
   5   7  15         52.71         70.76         3.14 o                         
   6   7  15       1076.88       1051.83        12.26 o                         
   7   7  15          4.33         26.10         3.46 o                         
   8   7  15        305.05        277.38         7.14 o                         
   9   7  15          2.59         13.77         4.07 o                         
  10   7  15         66.08         83.48         6.34 o                         
   0   8  15        387.28        375.00         6.37 o                         
   1   8  15        255.09        247.52         5.34 o                         
   2   8  15        431.66        451.51         7.99 o                         
   3   8  15          1.64         14.14         2.96 o                         
   4   8  15        318.01        301.64         6.32 o                         
   5   8  15         24.81         35.36         3.74 o                         
   6   8  15          8.93         15.21         3.73 o                         
   7   8  15         32.68         35.02         4.36 o                         
   8   8  15         78.99         66.52         5.25 o                         
   1   9  15          5.10         11.28         4.00 o                         
   2   9  15        128.51        132.56         5.73 o                         
   3   9  15          2.42          6.48         3.94 o                         
   4   9  15         47.41         62.87         5.02 o                         
   5   9  15          1.85          1.25         4.18 o                         
   6   9  15         58.71         78.84         6.01 o                         
   0   0  16       1884.51       1797.40        15.87 o                         
   1   0  16        674.70        660.68         5.17 o                         
   2   0  16       1715.56       1853.01        12.32 o                         
   3   0  16        418.71        380.77         4.08 o                         
   4   0  16        271.42        243.40         3.28 o                         
   5   0  16         94.75        152.32         3.24 o                         
   6   0  16         65.55         78.79         2.97 o                         
   7   0  16        113.34        140.91         4.16 o                         
   8   0  16        154.80        137.20         4.73 o                         
   9   0  16         18.74         23.18         3.36 o                         
  10   0  16         69.39         77.51         4.89 o                         
  11   0  16        385.64        312.93         7.82 o                         
  12   0  16          0.26         -3.70         3.70 o                         
  13   0  16          9.41          2.39         4.73 o                         
  14   0  16        105.43        120.82         7.11 o                         
   1   1  16        563.27        526.91         3.29 o                         
   2   1  16       7182.34       7328.97        29.85 o                         
   3   1  16        370.19        403.77         3.11 o                         
   4   1  16        816.73        847.08         5.30 o                         
   5   1  16        200.37        208.45         2.59 o                         
   6   1  16         19.71         17.15         1.49 o                         
   7   1  16        138.55        145.84         2.64 o                         
   8   1  16        269.08        286.39         4.09 o                         
   9   1  16         64.82         60.81         2.45 o                         
  10   1  16         90.36         86.79         2.71 o                         
  11   1  16        506.02        448.45         7.23 o                         
  12   1  16         58.58         59.68         3.68 o                         
  13   1  16         64.66         69.52         4.18 o                         
  14   1  16         38.04         35.22         4.23 o                         
   0   2  16          0.00          4.78         1.36 o                         
   1   2  16         73.09         95.38         1.60 o                         
   2   2  16          3.70          8.04         1.03 o                         
   3   2  16        158.45        138.24         1.85 o                         
   4   2  16        355.87        380.00         3.33 o                         
   5   2  16         48.86         34.44         1.55 o                         
   6   2  16         56.49         67.79         2.18 o                         
   7   2  16       1430.43       1397.48         9.85 o                         
   8   2  16       1220.04       1178.99         8.92 o                         
   9   2  16         32.56         34.84         2.45 o                         
  10   2  16         15.47          9.99         2.20 o                         
  11   2  16        211.48        172.39         4.33 o                         
  12   2  16        347.00        290.39         5.84 o                         
  13   2  16        240.02        233.82         6.87 o                         
  14   2  16         59.47         70.46         4.83 o                         
   1   3  16        160.83        173.60         1.98 o                         
   2   3  16        318.43        361.34         3.47 o                         
   3   3  16        716.76        764.92         5.98 o                         
   4   3  16        307.52        311.25         3.50 o                         
   5   3  16        340.31        344.08         4.96 o                         
   6   3  16        118.91        124.91         3.02 o                         
   7   3  16        276.57        264.55         4.19 o                         
   8   3  16       2408.73       2248.06        14.57 o                         
   9   3  16          3.47          0.92         2.18 o                         
  10   3  16        183.87        190.08         4.44 o                         
  11   3  16        188.95        173.58         5.13 o                         
  12   3  16        177.93        169.90         5.27 o                         
  13   3  16        180.29        204.16         5.63 o                         
   0   4  16        565.63        577.74         6.30 o                         
   1   4  16        936.30        882.32         6.60 o                         
   2   4  16         85.80         98.39         2.51 o                         
   3   4  16        478.01        494.84         5.11 o                         
   4   4  16         20.63         32.31         2.29 o                         
   5   4  16        163.84        155.81         3.15 o                         
   6   4  16          4.49          4.93         1.67 o                         
   7   4  16        426.63        455.04         5.10 o                         
   8   4  16        439.03        445.79         5.75 o                         
   9   4  16          7.72         15.19         1.88 o                         
  10   4  16        261.18        280.96         5.87 o                         
  11   4  16         33.03         38.36         3.16 o                         
  12   4  16         19.37         12.62         3.26 o                         
  13   4  16        142.26        120.07         5.51 o                         
   1   5  16         46.64         50.75         1.96 o                         
   2   5  16       1532.99       1465.01        10.36 o                         
   3   5  16        307.69        302.71         3.96 o                         
   4   5  16       1720.67       1664.85        12.07 o                         
   5   5  16       2665.33       2587.32        18.37 o                         
   6   5  16         24.91         23.72         2.43 o                         
   7   5  16        609.17        603.83         6.26 o                         
   8   5  16          8.72          5.62         1.95 o                         
   9   5  16         76.32         73.58         3.49 o                         
  10   5  16        189.53        245.40         5.45 o                         
  11   5  16          1.38          7.19         2.99 o                         
  12   5  16         84.87        100.20         5.14 o                         
   0   6  16        446.56        470.61         5.90 o                         
   1   6  16         10.75         12.94         1.77 o                         
   2   6  16        214.57        205.03         4.03 o                         
   3   6  16        529.88        490.17         5.46 o                         
   4   6  16        435.42        436.75         5.20 o                         
   5   6  16         37.46         30.11         2.63 o                         
   6   6  16          0.30          7.15         2.53 o                         
   7   6  16          3.25          2.51         2.78 o                         
   8   6  16        268.96        239.69         6.03 o                         
   9   6  16         26.44         30.56         3.09 o                         
  10   6  16         10.49         22.45         3.30 o                         
  11   6  16         26.57         47.75         3.95 o                         
   1   7  16        102.11        118.43         3.12 o                         
   2   7  16       1461.70       1426.34        11.13 o                         
   3   7  16         78.31         83.91         2.82 o                         
   4   7  16          1.14          6.10         2.09 o                         
   5   7  16         32.90         44.93         3.09 o                         
   6   7  16        240.78        262.90         7.24 o                         
   7   7  16         78.25         62.22         4.40 o                         
   8   7  16         44.85         53.56         4.00 o                         
   9   7  16        173.77        142.74         6.37 o                         
  10   7  16         14.27         19.22         5.53 o                         
   0   8  16        206.04        229.78         6.81 o                         
   1   8  16         98.98        114.26         4.09 o                         
   2   8  16        412.48        380.37         6.46 o                         
   3   8  16         15.67         14.03         2.99 o                         
   4   8  16         46.53         50.89         3.73 o                         
   5   8  16          8.93         15.52         3.34 o                         
   6   8  16         17.60         18.32         3.72 o                         
   7   8  16         13.39         22.36         4.87 o                         
   8   8  16          0.76         17.75         6.03 o                         
   1   9  16          1.90         -0.06         3.40 o                         
   2   9  16          9.82         18.15         3.42 o                         
   3   9  16         81.98        100.27         5.45 o                         
   4   9  16          0.12          4.95         3.71 o                         
   5   9  16         59.94         52.34         5.21 o                         
   1   1  17         82.33        103.21         1.50 o                         
   2   1  17        120.31        138.93         2.99 o                         
   3   1  17         10.95          6.29         1.07 o                         
   4   1  17        307.78        293.77         2.74 o                         
   5   1  17        267.37        353.96         3.50 o                         
   6   1  17         24.72         30.43         1.73 o                         
   7   1  17        300.05        310.29         3.62 o                         
   8   1  17         87.83         80.35         2.62 o                         
   9   1  17        627.84        559.18         5.92 o                         
  10   1  17        216.83        203.45         3.56 o                         
  11   1  17         15.88         18.83         2.81 o                         
  12   1  17        183.40        191.45         5.27 o                         
  13   1  17         41.03         44.14         4.00 o                         
  14   1  17          0.43          6.84         3.77 o                         
   0   2  17      11518.96      11804.48        72.94 o                         
   1   2  17       5014.34       5301.63        25.18 o                         
   2   2  17        414.74        416.51         3.21 o                         
   3   2  17        733.19        692.75         4.50 o                         
   4   2  17       1128.26       1221.67         7.40 o                         
   5   2  17        119.41        151.57         2.21 o                         
   6   2  17         13.63         14.80         1.54 o                         
   7   2  17        250.42        252.37         3.77 o                         
   8   2  17        970.44        921.45         7.60 o                         
   9   2  17          1.28         -0.95         1.96 o                         
  10   2  17        165.91        161.30         3.83 o                         
  11   2  17          2.59         10.13         2.61 o                         
  12   2  17          8.01          5.42         2.88 o                         
  13   2  17         61.64         70.60         4.38 o                         
  14   2  17          4.40          9.77         4.38 o                         
   1   3  17         52.21         58.68         1.60 o                         
   2   3  17        378.53        410.45         3.64 o                         
   3   3  17        242.32        214.26         2.97 o                         
   4   3  17          2.00          1.94         1.24 o                         
   5   3  17        110.31        121.67         3.06 o                         
   6   3  17        625.31        634.68         5.14 o                         
   7   3  17          0.00          0.61         1.77 o                         
   8   3  17         23.65         38.76         2.36 o                         
   9   3  17         97.38        121.32         3.65 o                         
  10   3  17         87.73         89.79         3.73 o                         
  11   3  17        739.68        676.96         8.23 o                         
  12   3  17         24.76         28.33         3.32 o                         
  13   3  17         15.22         23.78         3.79 o                         
   0   4  17        117.27        145.24         4.15 o                         
   1   4  17        776.79        898.58         6.79 o                         
   2   4  17        628.72        675.78         5.93 o                         
   3   4  17         81.38         93.85         2.72 o                         
   4   4  17         29.81         26.93         2.12 o                         
   5   4  17         23.55         29.48         1.92 o                         
   6   4  17        257.01        271.23         4.77 o                         
   7   4  17         31.98         53.81         2.32 o                         
   8   4  17        319.50        294.97         4.77 o                         
   9   4  17       1465.97       1339.45        10.34 o                         
  10   4  17         89.95        109.13         4.18 o                         
  11   4  17        368.53        394.43         7.46 o                         
  12   4  17         60.71         69.26         4.27 o                         
  13   4  17          3.04          4.27         3.84 o                         
   1   5  17        246.33        203.00         2.86 o                         
   2   5  17        916.31        869.15         7.43 o                         
   3   5  17          1.71          3.07         1.74 o                         
   4   5  17         20.52         23.16         2.33 o                         
   5   5  17          0.12         10.88         2.31 o                         
   6   5  17         15.39         17.15         2.70 o                         
   7   5  17          7.27         18.42         2.03 o                         
   8   5  17        243.40        234.86         4.19 o                         
   9   5  17          5.34         12.46         2.62 o                         
  10   5  17        141.71        148.34         4.73 o                         
  11   5  17          0.65          4.49         3.03 o                         
  12   5  17         82.49         64.30         4.78 o                         
   0   6  17          2.40         13.21         2.65 o                         
   1   6  17       2365.33       2309.59        14.77 o                         
   2   6  17        958.66        939.75         8.22 o                         
   3   6  17        231.42        211.28         3.78 o                         
   4   6  17       1277.83       1201.61         9.61 o                         
   5   6  17        101.68        122.26         3.79 o                         
   6   6  17         26.05         30.52         2.94 o                         
   7   6  17         31.84         31.73         3.24 o                         
   8   6  17        405.36        367.55         7.14 o                         
   9   6  17        495.01        466.74         9.29 o                         
  10   6  17         84.16        102.66         4.41 o                         
  11   6  17        179.17        173.32         5.66 o                         
   1   7  17         38.91         51.08         2.19 o                         
   2   7  17          6.15         11.96         1.95 o                         
   3   7  17         17.50         13.50         2.04 o                         
   4   7  17        164.12        167.81         4.63 o                         
   5   7  17         78.79         85.74         3.73 o                         
   6   7  17        158.83        148.16         5.11 o                         
   7   7  17        504.42        466.39         8.66 o                         
   8   7  17          5.70         18.10         3.48 o                         
   9   7  17          1.60          6.97         3.92 o                         
  10   7  17         10.96         22.02         4.91 o                         
   0   8  17          8.05         17.18         4.27 o                         
   1   8  17        947.33        891.93         9.41 o                         
   2   8  17        291.24        287.62         5.67 o                         
   3   8  17        462.54        448.77         6.98 o                         
   4   8  17        923.97        857.32        11.38 o                         
   5   8  17         22.55         27.36         3.64 o                         
   6   8  17         67.90         72.16         5.03 o                         
   7   8  17         39.07         36.87         4.30 o                         
   8   8  17        169.38        132.62         7.93 o                         
   1   9  17         50.91         52.70         4.04 o                         
   2   9  17         83.08         81.04         4.43 o                         
   3   9  17          2.89         -0.64         3.65 o                         
   4   9  17         35.29         40.37         4.53 o                         
   5   9  17         10.40         20.30         5.14 o                         
   1   0  18          0.60          7.19         1.47 o                         
   2   0  18          0.05          1.84         1.61 o                         
   3   0  18       2402.98       2342.96        18.09 o                         
   4   0  18        577.62        621.71         5.75 o                         
   5   0  18          0.04          2.22         1.44 o                         
   6   0  18       4347.82       4506.74        34.85 o                         
   7   0  18         12.63          7.06         2.28 o                         
   8   0  18        118.77         89.27         5.46 o                         
   9   0  18        394.56        353.26         7.70 o                         
  10   0  18        160.40        138.68         5.52 o                         
  11   0  18        125.62         96.88         5.74 o                         
  12   0  18        569.19        505.80        10.95 o                         
  13   0  18          0.41          5.18         4.77 o                         
  14   0  18         19.92         28.72         5.77 o                         
   1   1  18         12.95         30.31         1.10 o                         
   2   1  18         30.96         43.80         1.53 o                         
   3   1  18          6.13          9.37         1.14 o                         
   4   1  18        667.25        713.69         4.92 o                         
   5   1  18         99.38         91.74         2.15 o                         
   6   1  18       1057.78        993.78         7.44 o                         
   7   1  18        170.12        138.16         2.72 o                         
   8   1  18        301.64        292.08         4.02 o                         
   9   1  18         56.03         62.73         2.45 o                         
  10   1  18        137.39        158.39         4.33 o                         
  11   1  18         95.94        110.81         4.28 o                         
  12   1  18        271.75        266.64         5.95 o                         
  13   1  18          4.55         12.72         3.34 o                         
  14   1  18         75.69         80.64         5.08 o                         
   0   2  18       2605.79       2839.82        19.84 o                         
   1   2  18         57.94         74.54         2.22 o                         
   2   2  18        870.92        875.39         5.43 o                         
   3   2  18        257.02        262.55         2.56 o                         
   4   2  18       1158.15       1111.06         6.93 o                         
   5   2  18          5.97          7.21         1.14 o                         
   6   2  18        953.43        872.84         6.52 o                         
   7   2  18        996.20        995.89         8.06 o                         
   8   2  18        175.93        222.48         3.82 o                         
   9   2  18        229.64        221.05         4.14 o                         
  10   2  18        888.34        780.33         7.60 o                         
  11   2  18          6.20          6.39         2.52 o                         
  12   2  18         70.93         79.78         3.94 o                         
  13   2  18         90.76         98.85         4.95 o                         
  14   2  18         41.70         39.20         4.60 o                         
   1   3  18        406.14        430.51         3.61 o                         
   2   3  18          2.78          3.20         1.12 o                         
   3   3  18         10.65         10.74         1.30 o                         
   4   3  18          1.92          3.47         1.22 o                         
   5   3  18        189.39        185.90         2.87 o                         
   6   3  18         23.77         22.74         1.47 o                         
   7   3  18          2.87          4.99         1.85 o                         
   8   3  18        182.35        171.97         3.68 o                         
   9   3  18         94.12        129.17         3.64 o                         
  10   3  18         27.31         20.33         2.86 o                         
  11   3  18         50.17         63.09         3.56 o                         
  12   3  18         10.10         11.16         3.10 o                         
  13   3  18        111.49        127.26         5.32 o                         
   0   4  18        769.09        881.66         8.91 o                         
   1   4  18        305.47        302.96         3.60 o                         
   2   4  18         78.92         95.00         2.78 o                         
   3   4  18        763.46        756.56         6.99 o                         
   4   4  18          0.72          2.41         1.85 o                         
   5   4  18         10.92         19.49         2.19 o                         
   6   4  18        172.49        150.10         3.24 o                         
   7   4  18        348.06        323.08         4.22 o                         
   8   4  18        195.30        220.42         4.42 o                         
   9   4  18       1922.71       1780.24        14.36 o                         
  10   4  18        510.35        448.65         7.73 o                         
  11   4  18          0.64         17.13         3.05 o                         
  12   4  18        144.31        143.29         5.28 o                         
  13   4  18        190.77        217.00         7.68 o                         
   1   5  18        136.84        146.36         2.63 o                         
   2   5  18        115.73        128.89         3.43 o                         
   3   5  18          3.23          3.51         1.98 o                         
   4   5  18        220.45        220.12         4.54 o                         
   5   5  18        169.36        175.84         3.96 o                         
   6   5  18        267.16        238.29         4.27 o                         
   7   5  18        232.60        206.62         5.07 o                         
   8   5  18        167.80        175.70         4.60 o                         
   9   5  18         56.58         49.48         3.25 o                         
  10   5  18        157.74        146.05         4.64 o                         
  11   5  18         84.05         85.95         4.46 o                         
  12   5  18         10.10         23.80         5.01 o                         
   0   6  18       2782.39       2708.68        27.98 o                         
   1   6  18       1814.99       1766.28        12.17 o                         
   2   6  18        263.11        243.63         4.17 o                         
   3   6  18        304.50        307.59         6.83 o                         
   4   6  18         35.70         50.79         2.73 o                         
   5   6  18         16.16         17.73         2.48 o                         
   6   6  18        243.42        234.27         5.28 o                         
   7   6  18        429.66        353.22         6.35 o                         
   8   6  18          0.92          3.29         3.00 o                         
   9   6  18        336.41        331.12         7.45 o                         
  10   6  18        146.99        151.50         6.77 o                         
  11   6  18        157.79        177.12         5.78 o                         
   1   7  18        231.13        210.03         3.24 o                         
   2   7  18        531.16        500.51         6.05 o                         
   3   7  18          3.85         10.46         2.31 o                         
   4   7  18         82.54         86.70         3.58 o                         
   5   7  18         63.98         52.54         3.39 o                         
   6   7  18          0.10         13.89         3.07 o                         
   7   7  18         57.13         60.02         4.32 o                         
   8   7  18          2.38         -2.56         3.30 o                         
   9   7  18          1.14          4.73         4.02 o                         
   0   8  18        130.52        143.42         7.28 o                         
   1   8  18          4.76         14.62         3.21 o                         
   2   8  18         29.01         32.51         2.75 o                         
   3   8  18        258.97        259.11         5.68 o                         
   4   8  18        233.38        253.14         6.46 o                         
   5   8  18          3.71          7.13         3.44 o                         
   6   8  18         21.62         27.61         4.29 o                         
   7   8  18          0.30         12.67         3.83 o                         
   8   8  18         63.44         57.07         5.59 o                         
   1   9  18        198.04        196.61         8.04 o                         
   2   9  18         17.84         18.39         3.34 o                         
   3   9  18          0.63          1.61         3.57 o                         
   4   9  18          6.51         13.84         4.24 o                         
   5   9  18         17.01         18.42         4.87 o                         
   1   1  19        917.68       1019.02         6.12 o                         
   2   1  19          7.76          7.55         1.12 o                         
   3   1  19          0.99          6.09         1.13 o                         
   4   1  19        376.44        350.93         3.46 o                         
   5   1  19        870.63        803.12         6.07 o                         
   6   1  19        503.02        494.79         4.59 o                         
   7   1  19         59.03         49.39         2.27 o                         
   8   1  19        141.06        125.20         3.04 o                         
   9   1  19        928.24        845.01         8.53 o                         
  10   1  19        336.31        315.34         5.61 o                         
  11   1  19        305.65        313.79         6.05 o                         
  12   1  19         37.32         34.34         3.68 o                         
  13   1  19         75.48        101.07         4.87 o                         
  14   1  19          3.92          1.61         4.44 o                         
   0   2  19       2084.49       2240.50        16.76 o                         
   1   2  19        227.80        239.83         2.59 o                         
   2   2  19        690.91        727.69         4.91 o                         
   3   2  19        121.09        117.61         2.06 o                         
   4   2  19         90.68         83.80         2.14 o                         
   5   2  19         29.90         26.46         1.54 o                         
   6   2  19       1028.88       1012.11         7.56 o                         
   7   2  19         47.75         56.93         2.34 o                         
   8   2  19          0.00          3.61         1.90 o                         
   9   2  19        145.32        182.28         3.93 o                         
  10   2  19       1050.53       1045.98         9.62 o                         
  11   2  19        269.06        246.54         5.76 o                         
  12   2  19        103.32        102.13         4.83 o                         
  13   2  19         74.55         52.11         4.10 o                         
  14   2  19          0.16          8.25         3.88 o                         
   1   3  19         33.15         22.80         1.29 o                         
   2   3  19        701.56        704.96         5.35 o                         
   3   3  19       1024.20        988.80         7.20 o                         
   4   3  19          6.10          3.77         1.11 o                         
   5   3  19        863.41        807.96         6.31 o                         
   6   3  19        134.15        135.04         2.42 o                         
   7   3  19          0.57          5.75         1.88 o                         
   8   3  19          0.94          4.16         2.19 o                         
   9   3  19       2637.29       2544.52        17.35 o                         
  10   3  19        317.38        293.72         5.04 o                         
  11   3  19        202.37        214.08         5.96 o                         
  12   3  19         66.79         74.61         4.26 o                         
  13   3  19        246.02        250.95         6.75 o                         
   0   4  19       6151.63       6005.66        44.38 o                         
   1   4  19       1021.41       1016.27         7.22 o                         
   2   4  19        325.81        340.46         4.46 o                         
   3   4  19        684.65        625.17         6.73 o                         
   4   4  19        395.66        377.72         4.99 o                         
   5   4  19        348.58        343.31         4.90 o                         
   6   4  19         80.09         77.27         2.89 o                         
   7   4  19        162.27        157.81         3.16 o                         
   8   4  19       1327.57       1344.03        11.56 o                         
   9   4  19         17.22         29.85         3.15 o                         
  10   4  19        372.47        332.32         6.48 o                         
  11   4  19        342.26        340.58         6.41 o                         
  12   4  19         14.78         20.29         3.61 o                         
  13   4  19         28.09         34.47         4.97 o                         
   1   5  19        493.61        453.49         4.62 o                         
   2   5  19        656.52        608.94         6.90 o                         
   3   5  19       1132.75       1083.22         9.63 o                         
   4   5  19         96.87         83.93         3.28 o                         
   5   5  19        223.42        207.46         4.42 o                         
   6   5  19         34.37         40.46         2.81 o                         
   7   5  19         14.43         17.36         2.57 o                         
   8   5  19         83.57         75.11         3.36 o                         
   9   5  19         85.00         86.58         4.05 o                         
  10   5  19          2.51          8.10         2.79 o                         
  11   5  19         22.63         27.87         3.72 o                         
  12   5  19         33.52         54.00         5.25 o                         
   0   6  19       5332.79       5072.44        40.75 o                         
   1   6  19       1381.10       1350.41        10.27 o                         
   2   6  19       1791.68       1783.10        13.34 o                         
   3   6  19       1843.14       1776.67        14.26 o                         
   4   6  19        233.87        234.82         4.62 o                         
   5   6  19          6.62          5.05         2.30 o                         
   6   6  19          8.16          9.33         2.83 o                         
   7   6  19         32.72         33.40         3.52 o                         
   8   6  19          1.73          6.47         3.02 o                         
   9   6  19         92.22         95.28         6.77 o                         
  10   6  19        102.48        122.86         4.11 o                         
  11   6  19        111.49        114.51         5.00 o                         
   1   7  19          0.11         -0.67         2.16 o                         
   2   7  19         96.36        110.18         3.21 o                         
   3   7  19         32.56         36.32         3.01 o                         
   4   7  19        254.41        244.20         5.21 o                         
   5   7  19         28.62         28.24         3.05 o                         
   6   7  19          8.85         24.26         3.36 o                         
   7   7  19          9.43         14.40         3.71 o                         
   8   7  19        162.51        178.73         8.01 o                         
   9   7  19         26.09         47.07         4.70 o                         
   0   8  19         85.54         98.02         7.84 o                         
   1   8  19        274.15        280.17         5.19 o                         
   2   8  19          0.55          3.86         2.67 o                         
   3   8  19        158.88        155.25         5.15 o                         
   4   8  19        295.95        318.20         7.37 o                         
   5   8  19          7.50          8.48         3.20 o                         
   6   8  19          1.38          0.54         3.88 o                         
   7   8  19         84.21         99.52         5.44 o                         
   1   9  19         76.12         87.26         6.06 o                         
   2   9  19         25.22         28.03         3.78 o                         
   3   9  19         13.39         14.28         3.91 o                         
   4   9  19         13.14         13.09         4.12 o                         
   5   9  19         10.55         16.75         5.21 o                         
   0   0  20       1716.50       1801.95        18.30 o                         
   1   0  20       8996.50       9190.20        61.58 o                         
   2   0  20        330.61        314.10         4.36 o                         
   3   0  20       1924.47       1901.39        14.82 o                         
   4   0  20          2.28          4.01         1.66 o                         
   5   0  20        603.05        583.54         6.22 o                         
   6   0  20        722.39        716.22         7.39 o                         
   7   0  20         31.17         39.80         3.24 o                         
   8   0  20          1.34          0.22         2.41 o                         
   9   0  20         46.51         68.71         4.40 o                         
  10   0  20          5.40         -1.56         3.13 o                         
  11   0  20        104.83        114.75         5.83 o                         
  12   0  20        154.18        143.07         6.95 o                         
  13   0  20        200.57        162.21         8.52 o                         
  14   0  20         43.05         42.42         7.81 o                         
   1   1  20         10.32         19.52         1.26 o                         
   2   1  20        110.12        165.44         3.57 o                         
   3   1  20        168.70        182.58         2.49 o                         
   4   1  20       1198.39       1187.21         7.94 o                         
   5   1  20        922.16        815.35         6.40 o                         
   6   1  20          9.65         13.99         1.46 o                         
   7   1  20          5.80          8.03         1.75 o                         
   8   1  20         13.39         26.22         2.28 o                         
   9   1  20          0.62         11.83         2.03 o                         
  10   1  20         99.41        100.62         4.16 o                         
  11   1  20         88.44         83.51         3.96 o                         
  12   1  20        169.40        159.32         5.22 o                         
  13   1  20          1.36          4.26         3.63 o                         
  14   1  20         13.54         18.23         4.51 o                         
   0   2  20        397.88        431.29         5.19 o                         
   1   2  20        110.09        119.49         2.00 o                         
   2   2  20        617.09        591.32         4.49 o                         
   3   2  20        149.93        142.79         2.05 o                         
   4   2  20          0.25          0.50         1.11 o                         
   5   2  20         84.12         90.90         2.05 o                         
   6   2  20        150.20        159.42         3.10 o                         
   7   2  20        214.73        201.78         3.52 o                         
   8   2  20        100.76        111.46         3.03 o                         
   9   2  20        902.08        811.87         7.70 o                         
  10   2  20          7.39         19.81         2.71 o                         
  11   2  20         29.38         35.32         3.26 o                         
  12   2  20          6.67         10.21         3.33 o                         
  13   2  20          1.17          2.30         3.44 o                         
   1   3  20          1.31          7.14         1.33 o                         
   2   3  20        465.61        501.72         4.40 o                         
   3   3  20        418.53        379.19         3.92 o                         
   4   3  20        153.20        138.86         2.61 o                         
   5   3  20        419.94        387.53         3.94 o                         
   6   3  20        742.48        710.56         6.96 o                         
   7   3  20         46.60         44.77         2.57 o                         
   8   3  20         48.42         66.54         3.15 o                         
   9   3  20         32.55         30.80         2.96 o                         
  10   3  20        200.20        177.24         4.53 o                         
  11   3  20        246.98        238.90         6.36 o                         
  12   3  20          2.25          4.42         2.96 o                         
  13   3  20         15.97         27.79         4.02 o                         
   0   4  20        349.70        337.63         4.76 o                         
   1   4  20       2718.52       2540.28        15.59 o                         
   2   4  20        314.58        315.90         3.70 o                         
   3   4  20        408.80        420.75         5.08 o                         
   4   4  20          6.85          7.73         2.05 o                         
   5   4  20        493.06        465.75         5.75 o                         
   6   4  20         23.75         34.73         2.34 o                         
   7   4  20        167.56        141.77         4.78 o                         
   8   4  20        153.05        175.95         4.47 o                         
   9   4  20         15.13         22.78         3.06 o                         
  10   4  20        309.39        269.86         5.09 o                         
  11   4  20          1.38         12.80         3.43 o                         
  12   4  20         39.07         44.11         3.99 o                         
   1   5  20       1369.88       1266.73         9.49 o                         
   2   5  20        228.85        228.82         4.88 o                         
   3   5  20        108.49        122.52         3.52 o                         
   4   5  20        344.91        322.65         4.81 o                         
   5   5  20        351.92        333.50         5.15 o                         
   6   5  20         87.60         91.34         3.61 o                         
   7   5  20         30.62         25.81         2.60 o                         
   8   5  20          3.23          1.61         2.58 o                         
   9   5  20          2.25          6.35         2.86 o                         
  10   5  20          9.91         11.78         3.07 o                         
  11   5  20         73.47         52.98         4.38 o                         
  12   5  20        114.37        121.01         7.61 o                         
   0   6  20       1282.96       1200.71        13.30 o                         
   1   6  20        105.32        116.17         2.85 o                         
   2   6  20        143.70        160.00         4.27 o                         
   3   6  20         65.52         77.06         3.38 o                         
   4   6  20         88.76         77.88         3.43 o                         
   5   6  20         31.32         41.84         2.90 o                         
   6   6  20          9.45         16.31         2.93 o                         
   7   6  20         99.33        112.45         4.64 o                         
   8   6  20          2.75          2.77         3.48 o                         
   9   6  20        100.80        106.65         5.19 o                         
  10   6  20          4.85          8.93         4.28 o                         
  11   6  20         12.22         15.98         3.92 o                         
   1   7  20         52.28         62.08         2.72 o                         
   2   7  20         65.47         73.67         3.29 o                         
   3   7  20         20.94         25.19         2.98 o                         
   4   7  20         88.62         91.24         3.91 o                         
   5   7  20        227.27        255.57         5.88 o                         
   6   7  20       1079.27        971.88        11.55 o                         
   7   7  20        202.82        228.12         6.80 o                         
   8   7  20          9.22         14.50         4.04 o                         
   9   7  20          5.03         13.27         4.15 o                         
   0   8  20          0.04         12.95         4.76 o                         
   1   8  20          4.12          7.07         2.29 o                         
   2   8  20         19.48         25.69         3.08 o                         
   3   8  20         35.80         52.76         3.69 o                         
   4   8  20         77.49         95.02         4.84 o                         
   5   8  20          6.92          6.57         3.42 o                         
   6   8  20         62.53         61.29         5.28 o                         
   7   8  20         22.11         43.81         4.80 o                         
   1   9  20         34.66         35.59         5.16 o                         
   2   9  20         66.74         73.05         4.33 o                         
   3   9  20         35.46         41.81         4.68 o                         
   4   9  20        106.79        118.91         6.40 o                         
   1   1  21        124.33        156.41         2.16 o                         
   2   1  21       9571.80       9712.42        47.65 o                         
   3   1  21        161.88        171.68         2.43 o                         
   4   1  21        377.14        408.06         4.01 o                         
   5   1  21        197.12        178.52         2.49 o                         
   6   1  21         68.66         64.22         2.03 o                         
   7   1  21        158.54        167.56         3.09 o                         
   8   1  21       1520.97       1368.94        10.44 o                         
   9   1  21        619.06        569.77         6.29 o                         
  10   1  21         25.41         23.31         3.17 o                         
  11   1  21          0.84          3.84         2.91 o                         
  12   1  21         56.48         67.22         4.11 o                         
  13   1  21         17.70         19.30         3.70 o                         
   0   2  21         38.82         71.51         2.58 o                         
   1   2  21          2.62          6.04         1.12 o                         
   2   2  21        329.13        345.16         3.30 o                         
   3   2  21          2.63          3.26         1.06 o                         
   4   2  21          2.53          3.73         1.08 o                         
   5   2  21         42.18         60.51         1.85 o                         
   6   2  21        125.47        118.38         2.59 o                         
   7   2  21          3.38          7.07         2.07 o                         
   8   2  21        576.63        569.17         5.78 o                         
   9   2  21         23.77         29.97         2.44 o                         
  10   2  21         64.73         67.50         3.24 o                         
  11   2  21         45.68         49.31         3.80 o                         
  12   2  21          2.95         13.63         3.40 o                         
  13   2  21         39.14         48.91         4.33 o                         
   1   3  21       1192.30       1174.51         8.15 o                         
   2   3  21       1290.76       1319.93         9.66 o                         
   3   3  21       1478.38       1399.04         9.88 o                         
   4   3  21          0.87          2.77         1.23 o                         
   5   3  21          6.01          5.67         1.48 o                         
   6   3  21        673.38        575.38         6.38 o                         
   7   3  21       1151.57       1090.75         9.08 o                         
   8   3  21       4084.16       3704.55        24.78 o                         
   9   3  21        436.08        426.57         6.13 o                         
  10   3  21        317.02        299.44         5.44 o                         
  11   3  21          0.83          2.12         2.85 o                         
  12   3  21         10.21         22.90         3.30 o                         
  13   3  21         60.38         81.15         5.38 o                         
   0   4  21       2124.90       2029.18        18.64 o                         
   1   4  21        630.27        567.60         4.97 o                         
   2   4  21        332.63        344.95         3.98 o                         
   3   4  21        265.06        254.03         4.05 o                         
   4   4  21        801.82        800.30         8.70 o                         
   5   4  21         26.47         25.43         2.31 o                         
   6   4  21         42.52         50.74         2.49 o                         
   7   4  21          5.87         11.28         1.92 o                         
   8   4  21        260.88        207.31         4.90 o                         
   9   4  21        102.48        102.08         4.21 o                         
  10   4  21        401.98        418.67         6.71 o                         
  11   4  21         28.73         39.49         3.67 o                         
  12   4  21        269.41        254.85         6.42 o                         
   1   5  21       3161.62       3063.33        19.39 o                         
   2   5  21        346.37        336.36         5.24 o                         
   3   5  21        253.51        263.32         4.79 o                         
   4   5  21         12.88         23.86         2.35 o                         
   5   5  21          0.05          3.95         2.25 o                         
   6   5  21        221.71        210.33         4.60 o                         
   7   5  21        265.14        259.77         4.88 o                         
   8   5  21         41.51         25.99         3.14 o                         
   9   5  21          2.20          1.04         2.73 o                         
  10   5  21         91.83         74.94         3.84 o                         
  11   5  21          4.11         14.82         3.72 o                         
   0   6  21       2175.05       2090.44        19.37 o                         
   1   6  21         27.24         30.95         2.01 o                         
   2   6  21        457.62        435.42         6.04 o                         
   3   6  21        613.33        566.50         6.77 o                         
   4   6  21        155.86        162.84         4.23 o                         
   5   6  21         74.11         68.59         3.42 o                         
   6   6  21         99.86        101.89         4.00 o                         
   7   6  21          7.30         11.24         3.07 o                         
   8   6  21          3.22         11.15         3.85 o                         
   9   6  21          6.58         12.70         3.89 o                         
  10   6  21        197.41        224.73         7.11 o                         
   1   7  21        136.42        140.92         3.90 o                         
   2   7  21          0.70          0.75         2.42 o                         
   3   7  21          0.64          3.81         2.62 o                         
   4   7  21          1.08          8.44         2.73 o                         
   5   7  21        465.06        397.21         7.25 o                         
   6   7  21        224.67        221.80         5.93 o                         
   7   7  21        186.30        188.82         7.00 o                         
   8   7  21        145.16        152.17         6.67 o                         
   9   7  21          3.15         12.63         4.64 o                         
   0   8  21        550.54        536.12        11.87 o                         
   1   8  21         34.49         44.98         3.95 o                         
   2   8  21        375.76        392.82         6.20 o                         
   3   8  21        117.01        118.11         4.51 o                         
   4   8  21          0.51          8.01         3.37 o                         
   5   8  21         19.31         20.24         3.75 o                         
   6   8  21          2.59          9.56         3.94 o                         
   7   8  21          3.36         -1.95         4.85 o                         
   1   9  21         80.17         94.00         6.66 o                         
   2   9  21        278.46        268.60         6.59 o                         
   3   9  21          8.53         14.97         4.30 o                         
   4   9  21         45.73         71.38         6.49 o                         
   0   0  22        402.49        386.51         7.42 o                         
   1   0  22       1526.60       1672.93        13.69 o                         
   2   0  22        471.62        453.74         5.60 o                         
   3   0  22        240.95        221.53         4.25 o                         
   4   0  22       1449.00       1349.20        12.51 o                         
   5   0  22        211.43        203.20         3.76 o                         
   6   0  22        696.24        669.92         7.61 o                         
   7   0  22         93.07        110.09         3.84 o                         
   8   0  22       2333.43       2157.56        20.57 o                         
   9   0  22       1132.94       1059.32        14.34 o                         
  10   0  22         24.06         12.23         3.61 o                         
  11   0  22         32.48         35.95         4.93 o                         
  12   0  22         22.46         31.38         5.00 o                         
  13   0  22        155.90        160.54         9.04 o                         
   1   1  22         45.57         57.81         1.68 o                         
   2   1  22       1475.18       1505.47         9.03 o                         
   3   1  22         98.25        115.50         2.32 o                         
   4   1  22        630.86        596.64         5.40 o                         
   5   1  22         99.66         96.55         2.67 o                         
   6   1  22         93.44         87.12         2.36 o                         
   7   1  22        358.61        354.98         4.78 o                         
   8   1  22       1155.53       1173.29         9.16 o                         
   9   1  22        579.03        545.35         9.44 o                         
  10   1  22        193.65        185.42         5.03 o                         
  11   1  22         22.47         18.49         3.00 o                         
  12   1  22          5.20          7.36         3.25 o                         
  13   1  22         18.28         33.14         4.05 o                         
   0   2  22         21.81         22.53         1.92 o                         
   1   2  22        588.64        576.52         4.76 o                         
   2   2  22          1.11          8.97         1.19 o                         
   3   2  22        272.51        239.62         3.33 o                         
   4   2  22         99.72        102.84         2.02 o                         
   5   2  22        500.37        474.99         4.17 o                         
   6   2  22          1.50          5.87         1.55 o                         
   7   2  22       2001.52       1931.40        13.00 o                         
   8   2  22        173.55        188.28         4.38 o                         
   9   2  22        661.85        584.12         6.59 o                         
  10   2  22        180.26        165.42         4.37 o                         
  11   2  22         27.62         32.71         3.51 o                         
  12   2  22        126.70        130.71         5.14 o                         
  13   2  22          1.60          1.94         3.68 o                         
   1   3  22         12.40         11.34         1.47 o                         
   2   3  22        476.45        436.84         4.60 o                         
   3   3  22         80.94         90.78         2.42 o                         
   4   3  22        250.61        250.67         3.23 o                         
   5   3  22          0.12          4.76         1.37 o                         
   6   3  22       1631.84       1635.88        11.23 o                         
   7   3  22          0.15         10.19         1.94 o                         
   8   3  22        361.65        403.43         5.62 o                         
   9   3  22        121.31        140.33         3.87 o                         
  10   3  22         44.40         48.66         3.31 o                         
  11   3  22         38.96         43.05         3.39 o                         
  12   3  22         70.06         61.15         4.18 o                         
  13   3  22         65.10         77.20         7.15 o                         
   0   4  22          9.15         18.98         2.14 o                         
   1   4  22        250.59        245.70         3.49 o                         
   2   4  22        282.53        284.36         3.93 o                         
   3   4  22        199.02        221.58         4.33 o                         
   4   4  22        141.98        149.21         3.85 o                         
   5   4  22        750.14        720.82         7.66 o                         
   6   4  22         16.56         13.84         2.01 o                         
   7   4  22        982.90        904.63         8.74 o                         
   8   4  22         10.06         23.05         2.75 o                         
   9   4  22         12.03         11.78         3.59 o                         
  10   4  22        104.71        121.11         4.39 o                         
  11   4  22          5.64         10.98         3.20 o                         
  12   4  22          7.80          8.06         3.52 o                         
   1   5  22          5.17         11.40         1.80 o                         
   2   5  22       4115.82       3963.18        27.81 o                         
   3   5  22        402.12        402.05         5.63 o                         
   4   5  22        874.59        839.28         7.91 o                         
   5   5  22        108.68        105.64         3.49 o                         
   6   5  22          3.31          5.27         2.47 o                         
   7   5  22          2.33          4.86         2.38 o                         
   8   5  22        110.12        108.98         4.57 o                         
   9   5  22        233.03        204.71         5.41 o                         
  10   5  22        237.24        248.15         5.85 o                         
  11   5  22        108.18         88.90         4.79 o                         
   0   6  22          3.47         13.08         4.02 o                         
   1   6  22         23.14         28.32         1.94 o                         
   2   6  22         50.19         46.17         2.91 o                         
   3   6  22          0.81          5.62         2.32 o                         
   4   6  22        391.79        355.38         5.40 o                         
   5   6  22         43.78         47.76         3.08 o                         
   6   6  22        143.27        127.51         4.38 o                         
   7   6  22          0.32          2.79         2.90 o                         
   8   6  22         58.05         47.69         4.43 o                         
   9   6  22          0.14         10.38         4.05 o                         
  10   6  22          9.96         17.17         4.19 o                         
   1   7  22        300.67        272.61         5.37 o                         
   2   7  22          2.29          0.94         2.39 o                         
   3   7  22        215.86        199.62         5.11 o                         
   4   7  22          0.01          3.30         2.68 o                         
   5   7  22         11.74         18.47         3.29 o                         
   6   7  22        168.28        168.28         5.51 o                         
   7   7  22         72.28         81.11         5.07 o                         
   8   7  22        178.78        223.51         7.65 o                         
   9   7  22         10.56         15.40         4.47 o                         
   0   8  22        145.20        144.00         7.37 o                         
   1   8  22        120.50        129.10         6.07 o                         
   2   8  22         48.57         56.51         3.25 o                         
   3   8  22         69.17         67.39         3.68 o                         
   4   8  22          0.12          9.09         3.34 o                         
   5   8  22          1.04          1.69         3.39 o                         
   6   8  22         11.75         24.88         4.83 o                         
   7   8  22          0.70          6.67         4.99 o                         
   1   9  22         50.71         69.87         6.07 o                         
   2   9  22        131.01        136.45         5.11 o                         
   3   9  22          5.94         12.55         4.38 o                         
   1   1  23        802.18        761.50         5.75 o                         
   2   1  23         29.45         35.32         1.54 o                         
   3   1  23       1291.71       1245.19         8.23 o                         
   4   1  23         18.54         24.74         1.69 o                         
   5   1  23        460.06        431.13         4.87 o                         
   6   1  23        161.16        156.48         3.20 o                         
   7   1  23       1618.02       1562.50        10.74 o                         
   8   1  23         22.15         33.67         2.07 o                         
   9   1  23         47.21         51.60         2.91 o                         
  10   1  23          6.91          6.87         3.17 o                         
  11   1  23         69.73         62.33         3.91 o                         
  12   1  23        193.25        205.04         6.24 o                         
  13   1  23         25.72         24.00         3.99 o                         
   0   2  23       1502.18       1451.34        12.89 o                         
   1   2  23        252.32        256.21         3.19 o                         
   2   2  23       1153.70       1150.99         8.14 o                         
   3   2  23        293.75        226.91         4.92 o                         
   4   2  23         92.92        104.62         2.48 o                         
   5   2  23        269.13        250.49         3.13 o                         
   6   2  23        824.71        834.04         6.53 o                         
   7   2  23       1951.46       1988.13        12.83 o                         
   8   2  23         79.62         93.26         3.06 o                         
   9   2  23         67.36         62.52         3.01 o                         
  10   2  23        126.23        118.06         3.69 o                         
  11   2  23        303.43        273.31         6.24 o                         
  12   2  23          2.15          6.87         3.23 o                         
  13   2  23         39.41         54.24         4.53 o                         
   1   3  23        354.42        332.43         3.91 o                         
   2   3  23         40.04         49.75         2.14 o                         
   3   3  23        428.42        412.25         4.45 o                         
   4   3  23        601.59        606.74         5.40 o                         
   5   3  23        150.25        143.92         2.65 o                         
   6   3  23       2267.30       2088.29        13.27 o                         
   7   3  23          9.94         15.72         2.20 o                         
   8   3  23         16.32         25.52         2.54 o                         
   9   3  23         12.26         24.53         3.51 o                         
  10   3  23         76.94         88.69         3.78 o                         
  11   3  23          4.64          9.83         2.88 o                         
  12   3  23         43.19         43.88         4.00 o                         
  13   3  23        232.34        272.13        10.57 o                         
   0   4  23        549.69        576.68         7.59 o                         
   1   4  23       1061.36       1076.67         8.69 o                         
   2   4  23        110.15        125.93         2.74 o                         
   3   4  23       2403.30       2304.73        17.00 o                         
   4   4  23       1316.09       1228.10        10.51 o                         
   5   4  23        189.45        194.99         4.06 o                         
   6   4  23        325.52        302.70         4.90 o                         
   7   4  23         47.62         49.00         2.76 o                         
   8   4  23        404.39        377.04         7.09 o                         
   9   4  23        176.23        147.26         4.68 o                         
  10   4  23        121.08        113.97         4.41 o                         
  11   4  23        247.04        261.05         6.38 o                         
  12   4  23          0.25         -1.52         3.69 o                         
   1   5  23        230.28        218.48         3.62 o                         
   2   5  23          3.05         14.71         2.80 o                         
   3   5  23        768.59        718.70         7.73 o                         
   4   5  23         40.57         53.09         2.87 o                         
   5   5  23        174.50        190.40         4.30 o                         
   6   5  23          0.97          2.34         2.39 o                         
   7   5  23          2.77          4.08         2.60 o                         
   8   5  23        100.59         95.48         5.00 o                         
   9   5  23          1.75          3.54         2.80 o                         
  10   5  23         13.58         26.16         3.20 o                         
  11   5  23          0.44          1.22         3.32 o                         
   0   6  23        370.95        374.49         9.87 o                         
   1   6  23         68.30         70.12         2.58 o                         
   2   6  23         70.33         73.21         3.37 o                         
   3   6  23        155.76        175.45         4.91 o                         
   4   6  23         63.73         73.74         3.47 o                         
   5   6  23          0.30         -1.47         2.44 o                         
   6   6  23         55.60         51.17         4.19 o                         
   7   6  23         45.07         64.81         4.02 o                         
   8   6  23          0.23          5.16         3.51 o                         
   9   6  23        153.21        159.86         6.50 o                         
  10   6  23          0.58          5.16         4.03 o                         
   1   7  23         15.00         13.15         2.37 o                         
   2   7  23         17.53         21.51         2.87 o                         
   3   7  23        115.42        109.43         4.16 o                         
   4   7  23          0.50          6.41         2.84 o                         
   5   7  23         82.78         91.39         4.32 o                         
   6   7  23          1.52          3.43         3.23 o                         
   7   7  23         18.19         26.13         4.60 o                         
   8   7  23         74.77        100.87         5.84 o                         
   0   8  23        508.59        492.71        11.98 o                         
   1   8  23        353.08        371.40         7.73 o                         
   2   8  23          8.83         20.82         3.09 o                         
   3   8  23          2.30          4.43         2.73 o                         
   4   8  23        200.66        198.78         6.24 o                         
   5   8  23         86.91         95.07         5.03 o                         
   6   8  23          0.14          6.44         3.58 o                         
   1   9  23          0.01          9.08         4.71 o                         
   2   9  23         25.52         41.61         4.63 o                         
   3   9  23         32.39         30.07         4.82 o                         
   0   0  24       8885.66       9158.18       114.68 o                         
   1   0  24        287.27        282.46         9.37 o                         
   2   0  24       1212.91       1231.65        12.16 o                         
   3   0  24        466.55        415.83         5.81 o                         
   4   0  24        188.70        121.96         3.62 o                         
   5   0  24        245.89        239.49         4.99 o                         
   6   0  24       6033.03       5737.97        48.58 o                         
   7   0  24       1255.01       1212.82        14.25 o                         
   8   0  24       1208.52       1165.07        13.38 o                         
   9   0  24         13.50          7.11         2.91 o                         
  10   0  24        135.53        142.84         6.22 o                         
  11   0  24         35.35         38.88         4.70 o                         
  12   0  24        371.29        354.82        10.93 o                         
  13   0  24        235.30        249.06        10.10 o                         
   1   1  24          7.40         19.56         1.49 o                         
   2   1  24         94.24        103.92         2.09 o                         
   3   1  24        658.45        632.13         5.53 o                         
   4   1  24        293.09        301.33         3.54 o                         
   5   1  24          3.62         15.00         1.65 o                         
   6   1  24         27.52         32.84         3.12 o                         
   7   1  24        126.97        153.86         3.34 o                         
   8   1  24          0.07         11.49         1.76 o                         
   9   1  24        216.30        229.44         5.26 o                         
  10   1  24          7.87          8.39         2.92 o                         
  11   1  24          5.36          3.31         2.98 o                         
  12   1  24         46.54         57.79         4.64 o                         
  13   1  24          7.74         13.81         3.86 o                         
   0   2  24        343.97        369.46         6.87 o                         
   1   2  24         42.10         63.99         2.07 o                         
   2   2  24       8900.55       8535.47        49.76 o                         
   3   2  24          0.02          6.93         1.62 o                         
   4   2  24       1581.05       1562.82        10.78 o                         
   5   2  24        165.16        186.71         4.45 o                         
   6   2  24       1055.62        939.80         7.34 o                         
   7   2  24       1573.25       1494.46        10.42 o                         
   8   2  24         44.08         42.60         2.72 o                         
   9   2  24         40.71         57.78         2.77 o                         
  10   2  24        179.47        149.33         4.52 o                         
  11   2  24        144.09        159.93         5.16 o                         
  12   2  24          3.16         12.27         3.40 o                         
  13   2  24         23.51         41.31         4.94 o                         
   1   3  24        729.89        706.30         6.38 o                         
   2   3  24        257.22        246.67         3.61 o                         
   3   3  24         20.60         31.60         1.71 o                         
   4   3  24         62.87         76.18         2.21 o                         
   5   3  24         84.76         82.65         2.77 o                         
   6   3  24         70.13         80.15         2.96 o                         
   7   3  24         54.02         95.64         4.49 o                         
   8   3  24         33.89         37.83         2.56 o                         
   9   3  24          1.84         -1.01         2.34 o                         
  10   3  24         37.62         41.59         3.20 o                         
  11   3  24         51.34         49.55         3.59 o                         
  12   3  24          3.24          3.89         3.62 o                         
   0   4  24        434.37        469.10         7.30 o                         
   1   4  24         36.57         53.14         2.27 o                         
   2   4  24        858.54        844.42         7.38 o                         
   3   4  24       3000.76       2933.13        21.42 o                         
   4   4  24       1324.68       1287.53        11.26 o                         
   5   4  24        164.10        174.38         3.17 o                         
   6   4  24        662.19        574.43         8.39 o                         
   7   4  24        100.29        101.91         3.41 o                         
   8   4  24        259.27        244.01         5.26 o                         
   9   4  24         53.97         62.00         3.60 o                         
  10   4  24         35.47         24.96         3.20 o                         
  11   4  24         23.09         38.91         3.80 o                         
  12   4  24         20.88         19.86         4.12 o                         
   1   5  24        104.40        102.35         2.92 o                         
   2   5  24        180.24        176.78         4.23 o                         
   3   5  24        426.25        403.36         5.73 o                         
   4   5  24         85.49         98.10         3.46 o                         
   5   5  24          1.19          0.42         2.21 o                         
   6   5  24        176.05        170.08         4.93 o                         
   7   5  24        211.19        216.75         5.32 o                         
   8   5  24         16.72         23.44         3.48 o                         
   9   5  24         39.60         38.23         3.02 o                         
  10   5  24          2.86          8.86         3.01 o                         
  11   5  24         17.49         19.42         3.63 o                         
   0   6  24         46.43         51.74         4.18 o                         
   1   6  24        297.45        277.62         5.02 o                         
   2   6  24          3.38          2.86         2.33 o                         
   3   6  24         75.30         80.52         3.76 o                         
   4   6  24          0.05          0.06         3.02 o                         
   5   6  24         10.16         13.72         2.65 o                         
   6   6  24          0.11          2.85         2.73 o                         
   7   6  24        354.58        332.48         6.76 o                         
   8   6  24         81.07         59.52         4.54 o                         
   9   6  24          4.66         14.09         3.93 o                         
  10   6  24          0.51          5.14         4.29 o                         
   1   7  24        548.96        473.46         7.29 o                         
   2   7  24         42.80         58.26         3.48 o                         
   3   7  24         14.08         10.18         2.65 o                         
   4   7  24        129.86        133.16         4.80 o                         
   5   7  24         69.06         77.19         4.07 o                         
   6   7  24         51.34         52.50         3.94 o                         
   7   7  24          1.69          6.30         3.56 o                         
   8   7  24         10.04         11.33         4.39 o                         
   0   8  24          3.97         13.61         4.96 o                         
   1   8  24         26.74         30.22         4.79 o                         
   2   8  24          0.88          7.30         2.44 o                         
   3   8  24         89.27        112.46         4.73 o                         
   4   8  24         98.04         97.24         4.81 o                         
   5   8  24        128.19        115.94         5.45 o                         
   6   8  24         18.38         25.29         5.53 o                         
   1   9  24          1.85         16.91         6.81 o                         
   2   9  24         25.60         31.58         6.15 o                         
   1   1  25         26.81         39.99         1.82 o                         
   2   1  25        118.54        136.21         2.40 o                         
   3   1  25       2147.63       2096.78        13.50 o                         
   4   1  25        471.51        460.50         4.45 o                         
   5   1  25       1245.12       1205.93         8.74 o                         
   6   1  25       1220.01       1190.73         9.33 o                         
   7   1  25       2625.23       2537.81        16.92 o                         
   8   1  25        261.77        248.00         3.69 o                         
   9   1  25        116.03        122.25         3.80 o                         
  10   1  25         46.37         58.98         3.73 o                         
  11   1  25         19.12         23.12         3.54 o                         
  12   1  25         24.36         21.23         3.91 o                         
  13   1  25         26.93         28.86         4.48 o                         
   0   2  25       4598.50       4704.55        34.57 o                         
   1   2  25       1177.31       1267.56         9.01 o                         
   2   2  25        289.80        339.91         5.64 o                         
   3   2  25        274.59        246.16         3.43 o                         
   4   2  25        452.50        447.89         5.91 o                         
   5   2  25        175.80        191.01         3.40 o                         
   6   2  25        385.97        386.92         5.15 o                         
   7   2  25         77.50         83.14         2.57 o                         
   8   2  25        335.06        349.57         4.92 o                         
   9   2  25         18.57         15.60         2.45 o                         
  10   2  25         13.45          9.61         2.59 o                         
  11   2  25        284.48        259.04         6.33 o                         
  12   2  25         94.58         95.97         5.33 o                         
  13   2  25         35.24         31.10         4.42 o                         
   1   3  25         81.60         82.40         2.62 o                         
   2   3  25        279.96        257.15         3.76 o                         
   3   3  25        887.24        815.93         6.73 o                         
   4   3  25        246.87        235.83         3.29 o                         
   5   3  25        416.42        455.37         4.63 o                         
   6   3  25        102.50         96.90         2.84 o                         
   7   3  25       1214.10       1105.52         9.21 o                         
   8   3  25          0.05          0.92         2.00 o                         
   9   3  25          5.49          1.66         2.54 o                         
  10   3  25        503.76        424.58         6.43 o                         
  11   3  25         54.52         53.10         3.63 o                         
  12   3  25        207.58        236.63         7.04 o                         
   0   4  25       1885.05       1742.27        16.86 o                         
   1   4  25         16.44         30.23         4.04 o                         
   2   4  25         96.92        123.79         5.81 o                         
   3   4  25          0.42         13.96         2.26 o                         
   4   4  25       1099.89       1108.36        10.17 o                         
   5   4  25        247.50        257.51         4.05 o                         
   6   4  25         47.10         64.39         2.72 o                         
   7   4  25          6.33          6.40         2.03 o                         
   8   4  25          0.77          3.14         2.73 o                         
   9   4  25          1.12          7.27         2.76 o                         
  10   4  25        127.88        138.34         4.87 o                         
  11   4  25         52.01         56.34         4.00 o                         
  12   4  25        173.37        203.53        10.12 o                         
   1   5  25         16.90         15.51         2.17 o                         
   2   5  25          7.50          9.76         2.24 o                         
   3   5  25         61.35         71.43         3.24 o                         
   4   5  25        509.36        458.54         5.95 o                         
   5   5  25        115.06        111.22         3.77 o                         
   6   5  25        126.94        122.44         4.43 o                         
   7   5  25        171.96        179.74         5.52 o                         
   8   5  25          0.95          9.58         3.36 o                         
   9   5  25          9.93         10.96         2.43 o                         
  10   5  25          0.28          8.77         2.68 o                         
  11   5  25         67.51         65.09         4.61 o                         
   0   6  25          1.03          5.16         3.64 o                         
   1   6  25         23.58         21.89         2.21 o                         
   2   6  25         14.10         13.43         2.68 o                         
   3   6  25        516.88        487.00         7.46 o                         
   4   6  25         16.27         13.09         2.87 o                         
   5   6  25         91.12        113.42         4.46 o                         
   6   6  25         18.25         20.72         3.27 o                         
   7   6  25         37.28         25.40         3.88 o                         
   8   6  25          2.95          1.16         3.38 o                         
   9   6  25          6.85         11.70         3.97 o                         
  10   6  25         47.68         74.79         5.63 o                         
   1   7  25          0.61          4.25         2.07 o                         
   2   7  25         13.60         11.02         2.91 o                         
   3   7  25         30.34         39.91         3.14 o                         
   4   7  25          0.06         -2.61         3.00 o                         
   5   7  25         96.54         95.07         4.58 o                         
   6   7  25        218.57        212.79         6.06 o                         
   7   7  25        114.57        105.75         5.47 o                         
   8   7  25         87.40        103.87         6.67 o                         
   0   8  25        516.13        489.62        11.72 o                         
   1   8  25         79.36        101.52         5.87 o                         
   2   8  25        142.06        149.07         6.01 o                         
   3   8  25         99.63        115.78         4.64 o                         
   4   8  25        350.00        335.79         7.41 o                         
   5   8  25        100.99         99.20         5.05 o                         
   6   8  25          5.88         -0.07         4.66 o                         
   0   0  26        132.49        159.28         5.03 o                         
   1   0  26         78.17        100.81         5.53 o                         
   2   0  26        284.83        288.95         5.50 o                         
   3   0  26       1482.40       1508.75        15.31 o                         
   4   0  26        111.41        115.97         3.75 o                         
   5   0  26       5066.23       4754.04        53.49 o                         
   6   0  26         53.87        156.04        21.14 o                         
   7   0  26       1737.83       1590.78        15.91 o                         
   8   0  26          0.43          2.51         2.81 o                         
   9   0  26        122.84        110.17         5.05 o                         
  10   0  26         56.39         54.00         5.30 o                         
  11   0  26         79.36         69.03         6.39 o                         
  12   0  26         78.95         75.81         8.38 o                         
  13   0  26         15.65          7.59         6.39 o                         
   1   1  26         41.13         49.52         1.90 o                         
   2   1  26        973.92        926.87         7.11 o                         
   3   1  26         76.40        103.62         2.54 o                         
   4   1  26       1310.08       1225.99         8.72 o                         
   5   1  26       1763.08       1707.66        11.51 o                         
   6   1  26        185.17        232.40         4.07 o                         
   7   1  26          0.23         15.06         1.88 o                         
   8   1  26          2.62         19.62         2.81 o                         
   9   1  26         65.88         80.55         3.93 o                         
  10   1  26         68.84         76.30         3.89 o                         
  11   1  26         25.78         31.64         3.94 o                         
  12   1  26         20.96         34.17         4.10 o                         
  13   1  26        128.00        108.38         6.48 o                         
   0   2  26        224.33        248.47         4.51 o                         
   1   2  26         82.66        103.83         2.34 o                         
   2   2  26          4.46         14.23         1.70 o                         
   3   2  26        927.78        898.82         7.12 o                         
   4   2  26       3099.00       2848.48        17.87 o                         
   5   2  26       1721.80       1653.92        11.82 o                         
   6   2  26         16.77         37.71         3.53 o                         
   7   2  26         79.64         83.01         2.66 o                         
   8   2  26        853.55        777.52         7.54 o                         
   9   2  26          4.14          8.15         2.26 o                         
  10   2  26         14.34         20.75         3.08 o                         
  11   2  26         18.02         20.95         3.39 o                         
  12   2  26         20.19         15.18         3.77 o                         
   1   3  26        438.66        404.02         4.59 o                         
   2   3  26         10.79         22.76         2.47 o                         
   3   3  26       1881.07       1781.49        12.62 o                         
   4   3  26        225.82        249.98         5.03 o                         
   5   3  26        184.35        183.55         3.22 o                         
   6   3  26        677.23        615.31         6.57 o                         
   7   3  26         73.05         70.08         2.99 o                         
   8   3  26         63.52         60.24         3.09 o                         
   9   3  26         36.00         48.28         3.09 o                         
  10   3  26          2.95          9.93         3.13 o                         
  11   3  26         27.73         21.17         3.17 o                         
  12   3  26          8.36         29.01         4.12 o                         
   0   4  26         66.32         86.27         3.45 o                         
   1   4  26        275.93        247.25         4.25 o                         
   2   4  26        468.60        428.60         4.89 o                         
   3   4  26          7.72         10.98         1.58 o                         
   4   4  26        461.90        464.91         5.64 o                         
   5   4  26       1088.30        965.66         9.07 o                         
   6   4  26        104.59        117.55         3.10 o                         
   7   4  26         56.61         49.88         3.52 o                         
   8   4  26         16.40         19.62         2.66 o                         
   9   4  26         22.96         23.07         2.98 o                         
  10   4  26          0.87          2.21         2.79 o                         
  11   4  26         46.48         49.46         4.13 o                         
   1   5  26         21.99         19.89         2.23 o                         
   2   5  26        169.33        163.20         4.05 o                         
   3   5  26        105.46        111.19         3.91 o                         
   4   5  26          8.31         19.99         2.50 o                         
   5   5  26         49.46         50.06         3.46 o                         
   6   5  26        401.09        365.28         6.07 o                         
   7   5  26          7.38         10.48         3.18 o                         
   8   5  26        341.21        330.63         7.12 o                         
   9   5  26         17.65         20.55         4.48 o                         
  10   5  26         29.57         27.02         3.18 o                         
   0   6  26        422.42        429.66         9.48 o                         
   1   6  26         55.09         61.61         2.42 o                         
   2   6  26         38.32         46.98         3.40 o                         
   3   6  26        142.21        122.70         4.51 o                         
   4   6  26         23.97         24.80         3.21 o                         
   5   6  26         14.17         12.83         2.98 o                         
   6   6  26         12.07         16.82         3.58 o                         
   7   6  26         25.51         25.58         3.83 o                         
   8   6  26          0.91          1.02         3.70 o                         
   9   6  26         25.72         43.54         4.50 o                         
   1   7  26        161.67        166.51         4.26 o                         
   2   7  26        117.62        128.70         4.37 o                         
   3   7  26         68.82         77.54         3.85 o                         
   4   7  26         14.41         15.35         3.19 o                         
   5   7  26         82.22         92.37         4.51 o                         
   6   7  26         40.22         49.47         4.08 o                         
   7   7  26         27.80         49.67         4.50 o                         
   8   7  26          0.59         11.73         4.25 o                         
   0   8  26        102.15         98.63         6.93 o                         
   1   8  26         15.76         23.88         4.06 o                         
   2   8  26         22.86         26.00         2.89 o                         
   3   8  26          6.83         14.07         3.10 o                         
   4   8  26        241.56        258.33         6.91 o                         
   5   8  26        159.91        129.30         5.62 o                         
   1   1  27         22.34         29.98         1.69 o                         
   2   1  27        196.42        179.70         2.80 o                         
   3   1  27        887.49        883.89         7.20 o                         
   4   1  27        343.35        338.31         4.42 o                         
   5   1  27       2432.19       2276.69        14.19 o                         
   6   1  27       2148.83       2033.61        14.12 o                         
   7   1  27        621.69        582.41         6.80 o                         
   8   1  27         75.51         79.42         2.88 o                         
   9   1  27         59.13         69.80         4.34 o                         
  10   1  27        350.46        329.01         6.42 o                         
  11   1  27          3.28          5.70         3.18 o                         
  12   1  27         36.56         47.61         4.40 o                         
   0   2  27        295.57        353.62         5.63 o                         
   1   2  27         86.23         97.69         2.40 o                         
   2   2  27        627.32        647.09         6.24 o                         
   3   2  27        250.66        270.87         3.64 o                         
   4   2  27         74.35        100.01         2.65 o                         
   5   2  27         30.21         47.89         3.09 o                         
   6   2  27        451.44        422.13         4.88 o                         
   7   2  27        340.81        332.65         4.73 o                         
   8   2  27        325.84        342.52         4.87 o                         
   9   2  27          3.77          5.84         2.32 o                         
  10   2  27        144.90        146.39         5.23 o                         
  11   2  27         39.58         35.31         3.73 o                         
  12   2  27          8.32          4.33         3.59 o                         
   1   3  27        299.56        274.39         4.11 o                         
   2   3  27        494.80        520.80         9.13 o                         
   3   3  27        326.57        287.24         3.64 o                         
   4   3  27       4332.00       4109.13        27.57 o                         
   5   3  27          4.63          8.59         1.56 o                         
   6   3  27        662.37        670.57         8.87 o                         
   7   3  27        163.24        151.28         3.43 o                         
   8   3  27         14.26         11.69         2.57 o                         
   9   3  27          1.76          0.92         2.46 o                         
  10   3  27          1.46          1.12         2.67 o                         
  11   3  27          0.05          0.40         3.50 o                         
  12   3  27         71.12        112.74         6.29 o                         
   0   4  27         20.43         34.29         2.69 o                         
   1   4  27        140.00        135.80         3.98 o                         
   2   4  27        106.64         96.36         2.78 o                         
   3   4  27         12.90         20.87         1.81 o                         
   4   4  27        545.40        509.57         5.41 o                         
   5   4  27        189.57        189.38         3.56 o                         
   6   4  27         54.78         68.13         2.75 o                         
   7   4  27          0.98          1.92         2.87 o                         
   8   4  27          6.46         15.81         2.67 o                         
   9   4  27          0.94          4.83         2.61 o                         
  10   4  27         10.85         14.55         3.11 o                         
  11   4  27         40.67         42.47         3.95 o                         
   1   5  27         22.03         33.56         2.48 o                         
   2   5  27         54.67         58.95         3.05 o                         
   3   5  27         25.02         38.48         2.84 o                         
   4   5  27        220.96        200.19         4.54 o                         
   5   5  27        140.82        139.37         4.30 o                         
   6   5  27        554.09        502.69         8.01 o                         
   7   5  27        161.28        180.00         5.72 o                         
   8   5  27         41.54         44.16         4.05 o                         
   9   5  27          0.22         11.56         4.13 o                         
  10   5  27         70.91         59.21         3.46 o                         
   0   6  27        238.55        243.99         7.88 o                         
   1   6  27        137.82        131.03         4.21 o                         
   2   6  27         13.99         19.74         2.94 o                         
   3   6  27         12.85         17.20         3.03 o                         
   4   6  27          0.24          6.43         2.68 o                         
   5   6  27        191.23        199.86         5.67 o                         
   6   6  27          1.45          5.37         3.11 o                         
   7   6  27          1.74          9.41         3.44 o                         
   8   6  27          0.13          8.04         3.96 o                         
   9   6  27          9.84         12.28         4.81 o                         
   1   7  27         10.95         10.29         3.11 o                         
   2   7  27         35.92         36.18         3.56 o                         
   3   7  27         34.75         36.82         3.40 o                         
   4   7  27          1.78          6.17         3.27 o                         
   5   7  27         17.28         19.14         3.34 o                         
   6   7  27         10.34         10.41         4.71 o                         
   7   7  27         33.18         24.44         4.15 o                         
   0   8  27          0.02          9.30         4.81 o                         
   1   8  27         19.98         27.74         4.87 o                         
   2   8  27         11.03         14.48         3.25 o                         
   3   8  27          0.47          7.62         3.13 o                         
   4   8  27          0.01          5.98         3.47 o                         
   5   8  27          5.58          8.65         4.00 o                         
   0   0  28       1619.83       1586.27        20.21 o                         
   1   0  28          9.97         30.87         3.53 o                         
   2   0  28         81.00         71.67         3.61 o                         
   3   0  28       1251.08       1183.74        14.83 o                         
   4   0  28        789.07        833.45        21.23 o                         
   5   0  28       8471.42       8115.22        60.96 o                         
   6   0  28       1455.32       1396.70        16.16 o                         
   7   0  28       1157.86       1167.10        14.49 o                         
   8   0  28         23.84         34.14         3.25 o                         
   9   0  28        454.88        440.91        10.92 o                         
  10   0  28         29.00         28.16         4.86 o                         
  11   0  28         95.30        111.96         7.39 o                         
  12   0  28        249.27        313.37        11.01 o                         
   1   1  28        317.72        328.72         3.75 o                         
   2   1  28        259.61        292.05         3.51 o                         
   3   1  28        696.77        706.82         6.80 o                         
   4   1  28        717.93        741.67         6.98 o                         
   5   1  28       1865.16       1757.14        13.85 o                         
   6   1  28       2628.96       2570.25        16.24 o                         
   7   1  28        234.78        226.06         4.76 o                         
   8   1  28         16.47         21.41         2.06 o                         
   9   1  28        194.58        205.19         5.26 o                         
  10   1  28          0.97          1.16         2.94 o                         
  11   1  28         13.36         20.38         3.84 o                         
  12   1  28         17.97         34.95         4.71 o                         
   0   2  28        505.99        464.14         6.32 o                         
   1   2  28         54.50         58.34         2.14 o                         
   2   2  28        300.15        273.77         4.11 o                         
   3   2  28         18.50         26.90         2.12 o                         
   4   2  28       1074.77       1045.84         8.21 o                         
   5   2  28       5649.14       5410.95        30.34 o                         
   6   2  28        394.84        387.86         5.75 o                         
   7   2  28         31.50         32.78         2.80 o                         
   8   2  28        347.43        314.60         4.93 o                         
   9   2  28         94.04        102.51         4.00 o                         
  10   2  28         57.61         73.17         4.14 o                         
  11   2  28        147.74        172.88         5.75 o                         
  12   2  28         45.10         51.24         4.33 o                         
   1   3  28        154.66        166.72         3.99 o                         
   2   3  28         23.92         33.81         2.02 o                         
   3   3  28        194.79        182.30         4.99 o                         
   4   3  28         49.14         76.34         3.09 o                         
   5   3  28         23.32         23.81         2.25 o                         
   6   3  28        285.86        298.46         5.60 o                         
   7   3  28          1.28          0.82         1.73 o                         
   8   3  28         71.40         81.07         3.78 o                         
   9   3  28        145.86        135.09         5.70 o                         
  10   3  28         46.03         42.23         3.29 o                         
  11   3  28          8.28          7.90         3.63 o                         
  12   3  28          3.35         18.24         5.03 o                         
   0   4  28          9.79         21.87         2.60 o                         
   1   4  28          0.74         -1.19         1.74 o                         
   2   4  28        768.07        717.41         6.94 o                         
   3   4  28         26.60         22.33         1.87 o                         
   4   4  28         60.67         56.69         3.74 o                         
   5   4  28        403.60        375.08         5.38 o                         
   6   4  28        109.37         87.81         3.55 o                         
   7   4  28         25.47         23.35         3.39 o                         
   8   4  28        334.25        297.71         5.62 o                         
   9   4  28         33.35         42.48         3.52 o                         
  10   4  28          7.74         16.95         3.18 o                         
  11   4  28         15.64         27.39         3.95 o                         
   1   5  28        239.94        208.86         4.23 o                         
   2   5  28         25.18         25.88         2.58 o                         
   3   5  28          4.76          8.16         2.62 o                         
   4   5  28          1.17          7.82         2.67 o                         
   5   5  28        260.18        268.09         5.26 o                         
   6   5  28        189.90        183.46         5.60 o                         
   7   5  28          1.93          4.18         3.36 o                         
   8   5  28        116.46        119.66         5.49 o                         
   9   5  28         49.74         49.77         5.13 o                         
  10   5  28        169.89        204.80         5.07 o                         
   0   6  28        394.08        353.46         8.91 o                         
   1   6  28          0.92          5.27         2.00 o                         
   2   6  28        152.51        151.91         4.66 o                         
   3   6  28        172.51        163.46         4.89 o                         
   4   6  28         95.25        108.54         4.30 o                         
   5   6  28        253.44        238.16         6.27 o                         
   6   6  28          0.71          5.73         3.21 o                         
   7   6  28         73.30         93.00         5.17 o                         
   8   6  28          1.65         -1.33         4.10 o                         
   9   6  28          7.03         19.73         6.20 o                         
   1   7  28         19.58         24.40         2.58 o                         
   2   7  28         65.51         77.92         3.95 o                         
   3   7  28         57.21         65.67         3.60 o                         
   4   7  28        161.78        167.06         5.34 o                         
   5   7  28          1.01          7.05         3.11 o                         
   6   7  28        206.95        216.13         6.89 o                         
   7   7  28         16.95         22.20         4.96 o                         
   0   8  28        116.51        138.37         8.00 o                         
   1   8  28         89.09         96.48         5.43 o                         
   2   8  28          9.74          5.07         3.04 o                         
   3   8  28        205.05        204.92         6.03 o                         
   4   8  28         78.97         67.90         5.97 o                         
   1   1  29        113.72        115.34         2.51 o                         
   2   1  29          3.76         11.10         1.57 o                         
   3   1  29         70.54         95.83         3.22 o                         
   4   1  29        176.81        205.61         6.50 o                         
   5   1  29        592.50        627.32         8.51 o                         
   6   1  29       1242.90       1263.26         9.53 o                         
   7   1  29       1070.10        977.26         9.10 o                         
   8   1  29         46.40         37.24         2.69 o                         
   9   1  29        228.19        223.24         5.46 o                         
  10   1  29         15.99         24.40         3.40 o                         
  11   1  29          8.51          1.57         3.30 o                         
  12   1  29          6.79         12.60         3.95 o                         
   0   2  29        199.90        230.05         4.50 o                         
   1   2  29        257.50        275.15         3.97 o                         
   2   2  29        634.23        602.14         6.13 o                         
   3   2  29        333.98        307.35         4.31 o                         
   4   2  29        190.71        211.29         3.78 o                         
   5   2  29        187.78        248.85         4.84 o                         
   6   2  29         19.33         32.87         2.20 o                         
   7   2  29          0.43          6.13         2.17 o                         
   8   2  29        122.69        137.60         4.79 o                         
   9   2  29         41.01         40.20         3.16 o                         
  10   2  29         11.70         11.88         3.47 o                         
  11   2  29         13.66         17.10         3.41 o                         
  12   2  29          2.23          4.90         4.32 o                         
   1   3  29         36.81         34.75         2.08 o                         
   2   3  29        254.87        260.21         6.10 o                         
   3   3  29       1669.37       1560.01        13.30 o                         
   4   3  29          6.43          7.59         2.19 o                         
   5   3  29          1.97          9.52         2.09 o                         
   6   3  29        480.05        443.61         5.38 o                         
   7   3  29        109.95        115.31         3.63 o                         
   8   3  29          3.96          5.04         2.54 o                         
   9   3  29        159.91        175.76         5.46 o                         
  10   3  29         45.41         56.93         3.50 o                         
  11   3  29         12.69         23.01         3.91 o                         
   0   4  29        296.06        261.26         5.55 o                         
   1   4  29          2.08         -1.82         1.82 o                         
   2   4  29        655.22        607.28         6.46 o                         
   3   4  29         17.15         28.12         2.50 o                         
   4   4  29        262.68        236.29         3.95 o                         
   5   4  29          6.17          8.08         1.82 o                         
   6   4  29          3.33          9.15         2.10 o                         
   7   4  29          4.55          3.52         2.75 o                         
   8   4  29        160.50        157.39         4.90 o                         
   9   4  29         18.86         25.55         3.50 o                         
  10   4  29          0.33         -2.19         3.08 o                         
  11   4  29         25.34         32.45         4.36 o                         
   1   5  29         94.04        103.15         2.96 o                         
   2   5  29         24.78         27.27         2.00 o                         
   3   5  29          8.17          8.20         2.67 o                         
   4   5  29        148.68        135.96         5.64 o                         
   5   5  29        139.37        134.94         4.16 o                         
   6   5  29         23.74         23.40         3.09 o                         
   7   5  29        227.09        212.66         6.28 o                         
   8   5  29         75.63         79.72         5.15 o                         
   9   5  29         45.59         60.92         4.94 o                         
  10   5  29         19.13         33.38         3.12 o                         
   0   6  29         26.38         36.04         4.50 o                         
   1   6  29          2.17          1.19         2.16 o                         
   2   6  29          0.89          3.91         2.95 o                         
   3   6  29        273.96        263.57         5.64 o                         
   4   6  29        147.08        159.76         4.82 o                         
   5   6  29          0.49          4.68         3.63 o                         
   6   6  29         97.37         84.86         4.48 o                         
   7   6  29          2.80          8.17         3.60 o                         
   8   6  29        137.73        148.01         6.98 o                         
   1   7  29          2.17          7.52         2.96 o                         
   2   7  29         25.37         29.99         3.08 o                         
   3   7  29        142.10        148.48         4.73 o                         
   4   7  29         55.62         56.24         4.00 o                         
   5   7  29         75.30         88.53         5.62 o                         
   6   7  29        150.19        158.58         6.77 o                         
   7   7  29          0.00          2.58         4.65 o                         
   0   8  29         36.91         41.00         6.15 o                         
   1   8  29         50.17         78.91         5.34 o                         
   2   8  29          3.96         11.57         3.08 o                         
   3   8  29        174.51        196.90         6.35 o                         
   4   8  29         41.13         52.97         4.49 o                         
   0   0  30         32.97         45.09         4.05 o                         
   1   0  30         22.36         37.52         3.02 o                         
   2   0  30       5754.42       5481.80        46.31 o                         
   3   0  30       1721.20       1565.71        17.69 o                         
   4   0  30      12436.20      11498.55       103.63 o                         
   5   0  30       3206.96       3134.53        25.54 o                         
   6   0  30         10.66         16.57         3.65 o                         
   7   0  30        159.18        162.11         5.21 o                         
   8   0  30          7.29         12.91         4.30 o                         
   9   0  30          4.87          3.51         6.08 o                         
  10   0  30        518.30        510.49        15.31 o                         
  11   0  30        260.40        260.83        10.84 o                         
  12   0  30         68.99         57.41         6.93 o                         
   1   1  30         10.96         24.46         1.78 o                         
   2   1  30          9.99          8.46         1.46 o                         
   3   1  30          5.84         40.38         2.95 o                         
   4   1  30        522.77        511.09         5.96 o                         
   5   1  30         17.65         37.17         4.11 o                         
   6   1  30        115.38        121.61         3.38 o                         
   7   1  30          1.07         11.76         2.18 o                         
   8   1  30         36.32         45.81         3.30 o                         
   9   1  30         13.54         12.03         2.96 o                         
  10   1  30        109.88        100.77         4.66 o                         
  11   1  30          3.83          5.32         3.48 o                         
  12   1  30        140.24        149.72         8.82 o                         
   0   2  30        214.29        225.00         4.51 o                         
   1   2  30        143.09        149.77         3.35 o                         
   2   2  30        151.60        151.79         3.24 o                         
   3   2  30          5.48          9.68         2.08 o                         
   4   2  30       1394.02       1319.41        18.61 o                         
   5   2  30       1710.23       1648.26        12.55 o                         
   6   2  30       2421.41       2260.52        15.39 o                         
   7   2  30        140.16        155.35         3.99 o                         
   8   2  30        596.22        557.48         7.50 o                         
   9   2  30          2.22          2.19         2.63 o                         
  10   2  30          0.25          7.46         3.39 o                         
  11   2  30          1.77          9.96         3.73 o                         
  12   2  30         57.26         78.01         5.89 o                         
   1   3  30        138.43        136.47         3.27 o                         
   2   3  30          2.01         13.83         2.38 o                         
   3   3  30         88.07         94.10         3.21 o                         
   4   3  30        238.85        261.40         5.06 o                         
   5   3  30         21.57         23.56         2.43 o                         
   6   3  30        373.84        328.53         4.77 o                         
   7   3  30         56.07         55.20         3.30 o                         
   8   3  30         19.85         28.30         2.98 o                         
   9   3  30          0.05         -2.65         2.70 o                         
  10   3  30         62.22         59.30         3.86 o                         
  11   3  30          3.99          4.64         3.76 o                         
   0   4  30        375.55        398.83         7.21 o                         
   1   4  30         20.44         21.91         2.23 o                         
   2   4  30         16.85         36.59         2.37 o                         
   3   4  30        616.36        537.50         6.19 o                         
   4   4  30        481.02        405.46         4.76 o                         
   5   4  30         68.90         70.46         2.62 o                         
   6   4  30        528.22        471.80         6.36 o                         
   7   4  30         33.40         47.47         3.21 o                         
   8   4  30         23.58         31.73         3.55 o                         
   9   4  30         32.38         35.58         3.91 o                         
  10   4  30          1.24          0.00         3.15 o                         
   1   5  30         47.17         55.64         2.71 o                         
   2   5  30         11.32         11.28         1.89 o                         
   3   5  30         28.16         39.28         3.29 o                         
   4   5  30         10.16         10.82         2.48 o                         
   5   5  30         58.19         66.34         3.56 o                         
   6   5  30        245.89        255.62         6.07 o                         
   7   5  30         17.17         20.75         3.89 o                         
   8   5  30          7.87         19.67         4.10 o                         
   9   5  30         15.26         19.55         4.80 o                         
   0   6  30         40.46         36.60         4.55 o                         
   1   6  30         71.21         76.43         3.47 o                         
   2   6  30        239.93        231.69         5.25 o                         
   3   6  30         36.45         29.04         3.86 o                         
   4   6  30        473.48        444.25         7.30 o                         
   5   6  30         28.02         44.39         3.88 o                         
   6   6  30          0.09          6.25         3.06 o                         
   7   6  30        138.18        149.40         8.23 o                         
   8   6  30         15.53         20.26         4.79 o                         
   1   7  30         11.25         11.56         3.19 o                         
   2   7  30         70.72         77.36         4.10 o                         
   3   7  30          1.79          4.36         2.71 o                         
   4   7  30        131.32        147.32         5.50 o                         
   5   7  30         17.48         30.44         3.69 o                         
   6   7  30         10.69         29.85         4.86 o                         
   0   8  30         62.90         89.36         9.03 o                         
   1   8  30        299.99        323.02         8.58 o                         
   2   8  30         25.11         29.67         4.21 o                         
   3   8  30        272.89        289.69         7.84 o                         
   1   1  31        890.32        842.44         7.15 o                         
   2   1  31         34.24         49.07         2.09 o                         
   3   1  31       4181.70       3937.46        26.92 o                         
   4   1  31        473.62        464.70         6.01 o                         
   5   1  31       1023.54       1004.62        11.98 o                         
   6   1  31         87.05        102.81         3.38 o                         
   7   1  31         10.64         12.39         2.89 o                         
   8   1  31          3.90         13.17         2.88 o                         
   9   1  31        119.54        122.62         5.19 o                         
  10   1  31        383.86        393.01         7.94 o                         
  11   1  31         61.35         54.25         4.73 o                         
  12   1  31        136.50        156.25         7.58 o                         
   0   2  31         37.98         40.06         2.51 o                         
   1   2  31        602.34        621.38         6.26 o                         
   2   2  31        769.10        738.67         6.84 o                         
   3   2  31        290.05        289.83         4.77 o                         
   4   2  31       1728.10       1716.77        13.35 o                         
   5   2  31         46.07         55.96         2.66 o                         
   6   2  31        508.20        517.77         6.28 o                         
   7   2  31        103.63        115.98         4.11 o                         
   8   2  31        327.86        313.09         5.85 o                         
   9   2  31         16.60         19.09         2.95 o                         
  10   2  31         53.07         56.86         4.35 o                         
  11   2  31         46.47         55.47         4.69 o                         
   1   3  31        203.09        195.91         3.65 o                         
   2   3  31        504.10        487.25         5.88 o                         
   3   3  31       1122.78       1059.28        12.55 o                         
   4   3  31       1175.04       1057.89        10.23 o                         
   5   3  31        498.96        463.34         6.12 o                         
   6   3  31         52.31         56.05         3.22 o                         
   7   3  31         16.11         18.05         2.92 o                         
   8   3  31        101.00        116.02         4.23 o                         
   9   3  31         32.39         27.53         3.25 o                         
  10   3  31          3.19          4.68         3.14 o                         
  11   3  31         12.92         24.68         4.21 o                         
   0   4  31         20.09         21.87         2.94 o                         
   1   4  31        462.99        390.21         5.21 o                         
   2   4  31        602.38        523.21         6.66 o                         
   3   4  31         17.85         25.36         2.09 o                         
   4   4  31        380.50        338.42         4.35 o                         
   5   4  31         11.84         11.16         2.37 o                         
   6   4  31          0.31          9.10         2.63 o                         
   7   4  31         50.20         54.05         4.15 o                         
   8   4  31        124.47        133.92         4.83 o                         
   9   4  31          0.35          8.93         3.04 o                         
  10   4  31          5.36         15.67         3.50 o                         
   1   5  31         16.51         21.51         2.33 o                         
   2   5  31         75.24         84.45         3.10 o                         
   3   5  31         57.88         48.91         3.21 o                         
   4   5  31         54.59         53.37         3.59 o                         
   5   5  31         14.12         24.77         3.20 o                         
   6   5  31          1.77         10.93         2.98 o                         
   7   5  31          0.23         -1.87         3.56 o                         
   8   5  31         13.91         25.51         4.22 o                         
   9   5  31        138.57        133.85         6.87 o                         
   0   6  31         82.75         89.11         5.67 o                         
   1   6  31          1.85          2.30         2.84 o                         
   2   6  31         10.81         17.81         2.90 o                         
   3   6  31          4.92          6.98         2.79 o                         
   4   6  31          1.46          7.23         3.07 o                         
   5   6  31        153.39        171.79         5.82 o                         
   6   6  31        240.19        296.61        10.10 o                         
   7   6  31          1.18          4.94         3.90 o                         
   8   6  31        252.98        295.35        10.75 o                         
   1   7  31        111.22        129.15         5.56 o                         
   2   7  31          3.39         10.73         2.87 o                         
   3   7  31         80.64         96.39         4.45 o                         
   4   7  31          1.14          6.24         3.85 o                         
   5   7  31         23.84         25.25         4.02 o                         
   6   7  31         42.11         57.37         5.90 o                         
   0   8  31          2.70          9.87         6.59 o                         
   1   8  31         60.28         81.74         5.42 o                         
   2   8  31         36.28         41.70         4.79 o                         
   0   0  32          3.04         -2.87         3.21 o                         
   1   0  32        223.84        189.63         5.49 o                         
   2   0  32        589.68        573.58         8.70 o                         
   3   0  32        636.87        589.00         9.67 o                         
   4   0  32        348.66        325.72         7.32 o                         
   5   0  32         64.46         74.12         4.44 o                         
   6   0  32        144.96        146.93         5.29 o                         
   7   0  32       2112.98       2008.83        33.14 o                         
   8   0  32        462.93        479.66        10.94 o                         
   9   0  32        664.77        616.39        12.26 o                         
  10   0  32        379.54        338.32        10.28 o                         
  11   0  32        727.39        756.16        15.42 o                         
   1   1  32        245.42        223.13         3.63 o                         
   2   1  32        695.20        665.99         6.63 o                         
   3   1  32         84.07        168.86         5.33 o                         
   4   1  32        267.16        252.13         5.38 o                         
   5   1  32        534.56        550.68         6.55 o                         
   6   1  32        276.68        299.35         4.93 o                         
   7   1  32         76.78         76.66         5.19 o                         
   8   1  32        207.15        241.73         5.68 o                         
   9   1  32         97.88        108.58         4.85 o                         
  10   1  32          6.06         23.65         4.19 o                         
  11   1  32          5.19          7.79         4.01 o                         
   0   2  32          1.21          2.61         1.96 o                         
   1   2  32       1500.47       1463.57        11.76 o                         
   2   2  32          0.00          6.34         1.85 o                         
   3   2  32        563.58        497.15         5.88 o                         
   4   2  32         44.74         56.94         2.71 o                         
   5   2  32         32.66         43.46         2.41 o                         
   6   2  32          3.25         10.50         2.73 o                         
   7   2  32        324.34        316.39         5.49 o                         
   8   2  32         25.21         29.24         3.08 o                         
   9   2  32         43.46         41.13         3.71 o                         
  10   2  32         13.96         15.65         3.44 o                         
  11   2  32          9.69         31.46         4.41 o                         
   1   3  32         11.97         30.43         2.16 o                         
   2   3  32          3.54         21.02         2.33 o                         
   3   3  32        437.27        508.78         6.99 o                         
   4   3  32        707.23        675.15         7.69 o                         
   5   3  32         39.45         44.04         2.67 o                         
   6   3  32         58.18         63.67         3.73 o                         
   7   3  32          0.85         -0.27         2.86 o                         
   8   3  32         35.76         41.63         3.21 o                         
   9   3  32         62.85         95.18         4.51 o                         
  10   3  32         29.20         24.40         4.07 o                         
  11   3  32          0.56          6.48         4.86 o                         
   0   4  32        183.01        179.24         5.80 o                         
   1   4  32         64.72         61.63         2.84 o                         
   2   4  32         58.06         57.88         3.03 o                         
   3   4  32         87.28         83.11         2.62 o                         
   4   4  32         30.67         37.99         2.48 o                         
   5   4  32          4.71          0.76         2.38 o                         
   6   4  32          4.45          5.03         2.86 o                         
   7   4  32        493.91        453.98         7.59 o                         
   8   4  32         87.53        103.70         4.36 o                         
   9   4  32        187.38        205.86         6.07 o                         
  10   4  32         22.58         19.44         3.73 o                         
   1   5  32         46.20         48.32         2.68 o                         
   2   5  32         75.87         85.34         3.62 o                         
   3   5  32        186.84        200.54         5.15 o                         
   4   5  32        171.34        152.61         5.02 o                         
   5   5  32        478.39        441.52         7.50 o                         
   6   5  32        536.83        507.23         8.28 o                         
   7   5  32          5.07          7.28         3.71 o                         
   8   5  32         73.50         68.83         4.90 o                         
   9   5  32         82.47        104.63         6.37 o                         
   0   6  32         17.02         25.07         4.42 o                         
   1   6  32        152.33        152.93         5.21 o                         
   2   6  32        102.85        106.59         4.27 o                         
   3   6  32          0.55          9.05         2.82 o                         
   4   6  32         84.34         78.09         4.28 o                         
   5   6  32          0.71          3.15         3.39 o                         
   6   6  32         12.05         27.89         4.70 o                         
   7   6  32          3.30          2.76         4.01 o                         
   1   7  32        154.70        190.01         6.11 o                         
   2   7  32         92.47        103.19         4.39 o                         
   3   7  32         98.22        106.36         4.81 o                         
   4   7  32          3.47          7.81         3.58 o                         
   5   7  32          3.89         11.81         3.92 o                         
   0   8  32         52.80         58.31         8.65 o                         
   1   8  32         25.03         34.42         5.11 o                         
   1   1  33          2.58          6.75         1.70 o                         
   2   1  33       1051.19        981.47         9.02 o                         
   3   1  33       1257.46       1200.32        10.95 o                         
   4   1  33          0.88         26.03         2.50 o                         
   5   1  33          0.86         10.57         2.32 o                         
   6   1  33        908.37        858.30         8.87 o                         
   7   1  33        216.87        223.36         5.28 o                         
   8   1  33       1932.13       1913.99        17.47 o                         
   9   1  33         70.06         89.85         4.73 o                         
  10   1  33         15.91         16.16         3.83 o                         
  11   1  33         30.18         48.73         4.63 o                         
   0   2  33         52.33         51.71         3.05 o                         
   1   2  33          5.74         36.22         2.29 o                         
   2   2  33         31.00         62.97         2.62 o                         
   3   2  33        160.19        165.20         3.54 o                         
   4   2  33        101.45        113.74         3.42 o                         
   5   2  33        275.47        258.81         4.95 o                         
   6   2  33         18.25         17.43         2.78 o                         
   7   2  33         85.45        106.82         4.39 o                         
   8   2  33          2.72          8.11         2.79 o                         
   9   2  33         27.68         30.96         3.95 o                         
  10   2  33         32.03         36.70         4.11 o                         
  11   2  33         20.19         27.33         5.37 o                         
   1   3  33        910.82        773.79         7.37 o                         
   2   3  33       1097.40        956.05         9.05 o                         
   3   3  33        301.20        267.92         4.90 o                         
   4   3  33        563.88        516.56         6.69 o                         
   5   3  33         27.40         25.05         2.63 o                         
   6   3  33        200.17        207.27         7.28 o                         
   7   3  33         13.08         17.73         2.86 o                         
   8   3  33         60.96         63.92         3.80 o                         
   9   3  33        118.10        134.55         5.90 o                         
  10   3  33         14.84         19.60         4.34 o                         
   0   4  33        127.22        120.84         5.24 o                         
   1   4  33        196.59        211.41         4.33 o                         
   2   4  33         41.36         50.86         2.59 o                         
   3   4  33        250.99        259.62         5.19 o                         
   4   4  33        169.23        164.85         5.43 o                         
   5   4  33          4.37          7.24         2.66 o                         
   6   4  33          2.44          4.64         2.41 o                         
   7   4  33         14.69         38.40         3.82 o                         
   8   4  33         19.94         31.35         3.34 o                         
   9   4  33         23.10         28.91         3.57 o                         
  10   4  33          1.18          3.40         3.87 o                         
   1   5  33        419.04        363.37         5.39 o                         
   2   5  33         73.81         73.88         3.49 o                         
   3   5  33         45.76         54.93         3.38 o                         
   4   5  33         30.93         29.71         3.27 o                         
   5   5  33         16.23         17.45         3.55 o                         
   6   5  33        154.78        154.90         7.01 o                         
   7   5  33         12.07         12.84         3.94 o                         
   8   5  33        121.84        134.16         6.21 o                         
   9   5  33         11.87          9.67         4.71 o                         
   0   6  33         10.26         14.85         4.15 o                         
   1   6  33          0.51          3.44         3.40 o                         
   2   6  33         17.93         28.21         3.12 o                         
   3   6  33         67.83         75.18         3.87 o                         
   4   6  33         38.23         48.94         4.38 o                         
   5   6  33         86.74         91.16         6.53 o                         
   6   6  33          0.03          0.72         4.48 o                         
   7   6  33         33.10         42.05         5.29 o                         
   1   7  33        419.95        452.30        12.63 o                         
   2   7  33          0.27         11.07         3.56 o                         
   3   7  33         41.94         51.44         4.35 o                         
   4   7  33        142.56        156.49         5.77 o                         
   5   7  33        363.35        330.83         9.32 o                         
   0   0  34        431.21        392.86         8.55 o                         
   1   0  34         86.79         85.13         4.13 o                         
   2   0  34        304.50        298.30         7.80 o                         
   3   0  34       1067.44        934.69        12.89 o                         
   4   0  34         30.73         28.54         4.21 o                         
   5   0  34        237.19        218.12         6.64 o                         
   6   0  34        731.36        681.85        21.81 o                         
   7   0  34       3019.89       2866.07        46.53 o                         
   8   0  34          1.06         -2.65         5.00 o                         
   9   0  34         37.51         49.76         5.99 o                         
  10   0  34        418.35        389.15        14.01 o                         
  11   0  34        374.02        405.07        15.66 o                         
   1   1  34         27.30         30.39         1.93 o                         
   2   1  34         87.53        126.34         3.81 o                         
   3   1  34        110.95        122.98         4.19 o                         
   4   1  34       2150.81       1989.17        22.27 o                         
   5   1  34        201.94        208.36         4.84 o                         
   6   1  34       1075.36       1012.63        11.66 o                         
   7   1  34        153.20        155.11         5.25 o                         
   8   1  34        167.55        211.57         6.22 o                         
   9   1  34         10.88         20.06         3.88 o                         
  10   1  34         20.44         30.08         4.30 o                         
  11   1  34          2.72          7.55         4.70 o                         
   0   2  34         48.94         64.08         3.39 o                         
   1   2  34        611.73        593.17         6.37 o                         
   2   2  34        872.08        737.09         7.29 o                         
   3   2  34       1473.73       1385.22        11.13 o                         
   4   2  34          5.93         13.24         2.06 o                         
   5   2  34         39.01         48.33         2.52 o                         
   6   2  34          6.71          7.80         2.35 o                         
   7   2  34        625.26        620.15         9.76 o                         
   8   2  34        272.70        261.65         6.51 o                         
   9   2  34        158.97        169.05         6.44 o                         
  10   2  34         52.37         49.18         5.30 o                         
  11   2  34        216.80        243.95         9.20 o                         
   1   3  34        183.52        185.87         5.04 o                         
   2   3  34        198.95        253.61         4.62 o                         
   3   3  34         32.28         34.54         2.63 o                         
   4   3  34        178.82        177.48         4.83 o                         
   5   3  34         29.64         33.06         2.90 o                         
   6   3  34         64.21         71.00         3.52 o                         
   7   3  34          9.12         14.62         2.96 o                         
   8   3  34        100.01        105.28         4.39 o                         
   9   3  34          3.61         12.15         3.74 o                         
  10   3  34         15.05         20.79         4.52 o                         
   0   4  34        191.10        220.86         6.73 o                         
   1   4  34        297.35        275.67         5.01 o                         
   2   4  34        186.77        168.46         5.21 o                         
   3   4  34        602.65        547.81         6.96 o                         
   4   4  34         27.32         34.23         2.81 o                         
   5   4  34          1.60          7.68         3.31 o                         
   6   4  34         86.94        101.41         4.33 o                         
   7   4  34        278.26        305.64         6.69 o                         
   8   4  34        408.27        442.59         7.75 o                         
   9   4  34          6.66         15.78         3.42 o                         
   1   5  34         11.30         13.34         2.15 o                         
   2   5  34        103.03        107.71         4.21 o                         
   3   5  34         54.84         51.96         3.47 o                         
   4   5  34        124.56        130.85         5.53 o                         
   5   5  34        445.06        418.66         8.20 o                         
   6   5  34          2.09         10.02         3.96 o                         
   7   5  34        289.97        291.59         7.59 o                         
   8   5  34         68.08         85.05         5.39 o                         
   0   6  34          3.59         16.26         5.51 o                         
   1   6  34         26.84         31.43         2.99 o                         
   2   6  34        103.95        134.71         4.74 o                         
   3   6  34        203.39        214.04         6.00 o                         
   4   6  34          0.85          3.08         3.37 o                         
   5   6  34         10.54         19.30         4.11 o                         
   6   6  34         12.84         24.67         4.71 o                         
   7   6  34         49.93         49.85         5.19 o                         
   1   7  34         33.67         52.57         4.73 o                         
   2   7  34        496.25        518.24        12.05 o                         
   3   7  34          2.01         11.16         3.73 o                         
   4   7  34          1.05          1.26         3.80 o                         
   1   1  35        195.31        175.59         3.30 o                         
   2   1  35          0.02          2.84         2.20 o                         
   3   1  35         11.98         19.19         2.76 o                         
   4   1  35         75.81        102.26         3.61 o                         
   5   1  35        920.01        856.63        11.07 o                         
   6   1  35          0.05         10.34         2.79 o                         
   7   1  35          1.85         -0.24         3.13 o                         
   8   1  35         41.41         50.87         3.99 o                         
   9   1  35        167.53        149.14         6.28 o                         
  10   1  35        155.31        162.26         6.84 o                         
  11   1  35         43.91         33.40         5.57 o                         
   0   2  35        645.40        771.65        10.44 o                         
   1   2  35         52.89        113.81         3.40 o                         
   2   2  35          0.00         12.06         2.20 o                         
   3   2  35         47.66         56.28         2.63 o                         
   4   2  35        980.41        927.35         8.59 o                         
   5   2  35        136.32        147.18         4.95 o                         
   6   2  35        272.34        260.23         5.53 o                         
   7   2  35        407.96        367.63         6.94 o                         
   8   2  35         29.03         41.08         3.98 o                         
   9   2  35         69.45         68.84         4.77 o                         
  10   2  35          0.35         11.66         4.11 o                         
   1   3  35          0.39          9.60         2.40 o                         
   2   3  35          2.73          8.07         2.23 o                         
   3   3  35        534.26        480.88         6.81 o                         
   4   3  35         10.09         13.09         2.63 o                         
   5   3  35        412.24        382.95         6.78 o                         
   6   3  35        317.89        315.47         5.75 o                         
   7   3  35        389.44        377.44         7.22 o                         
   8   3  35          2.08          9.59         3.16 o                         
   9   3  35        389.28        354.20         8.92 o                         
  10   3  35          1.23         12.42         4.97 o                         
   0   4  35        108.09        131.28         5.44 o                         
   1   4  35        229.93        259.07         5.29 o                         
   2   4  35        571.01        533.95         7.06 o                         
   3   4  35        478.35        471.64         7.00 o                         
   4   4  35         19.77         21.43         2.88 o                         
   5   4  35        121.99        142.92         7.05 o                         
   6   4  35         26.13         38.51         3.62 o                         
   7   4  35        371.61        419.51         7.64 o                         
   8   4  35          4.48         16.23         3.25 o                         
   9   4  35          3.08          5.13         4.83 o                         
   1   5  35         27.78         30.00         2.55 o                         
   2   5  35        371.12        369.45         5.95 o                         
   3   5  35        152.25        142.35         5.20 o                         
   4   5  35         12.63         10.42         3.36 o                         
   5   5  35        132.13        132.39         5.56 o                         
   6   5  35          8.79         12.26         4.19 o                         
   7   5  35          9.97         24.68         4.33 o                         
   8   5  35         51.78         59.51         5.86 o                         
   0   6  35         83.95         81.66         8.73 o                         
   1   6  35        290.94        285.36         6.64 o                         
   2   6  35         27.80         26.40         3.16 o                         
   3   6  35         29.74         40.40         4.03 o                         
   4   6  35        247.79        249.73         6.89 o                         
   5   6  35         21.77         25.76         4.45 o                         
   6   6  35          9.10         22.29         4.82 o                         
   1   7  35         14.62         11.85         3.91 o                         
   2   7  35         26.91         39.46         5.06 o                         
   3   7  35         46.98         49.13         5.13 o                         
   0   0  36        572.53        561.25        10.69 o                         
   1   0  36         61.51         64.33         4.03 o                         
   2   0  36        512.83        451.11         8.70 o                         
   3   0  36        201.47        201.17         7.52 o                         
   4   0  36        388.11        384.69         8.41 o                         
   5   0  36         66.28         65.11         5.71 o                         
   6   0  36       1962.07       1884.52        27.45 o                         
   7   0  36          0.18          2.38         5.06 o                         
   8   0  36        415.10        412.32        11.97 o                         
   9   0  36        188.80        200.39        12.58 o                         
  10   0  36        868.11        859.69        18.22 o                         
   1   1  36         50.70         65.44         2.36 o                         
   2   1  36         89.43        108.74         3.88 o                         
   3   1  36        434.52        409.49         6.72 o                         
   4   1  36        531.51        502.96         6.95 o                         
   5   1  36          1.80          6.36         2.84 o                         
   6   1  36         11.33         14.33         3.05 o                         
   7   1  36          9.55         14.93         3.55 o                         
   8   1  36          2.75          2.45         3.28 o                         
   9   1  36         91.70        121.61         5.91 o                         
  10   1  36         98.38        121.06         5.83 o                         
   0   2  36       4616.81       4122.10        36.85 o                         
   1   2  36       1398.08       1278.18        11.38 o                         
   2   2  36         33.37         30.57         2.52 o                         
   3   2  36         76.74         99.68         3.08 o                         
   4   2  36        187.59        177.52         4.91 o                         
   5   2  36         21.66         26.10         3.02 o                         
   6   2  36         67.57         72.38         3.87 o                         
   7   2  36         40.37         68.59         4.40 o                         
   8   2  36        964.74        945.77        13.00 o                         
   9   2  36         31.59         43.45         4.47 o                         
  10   2  36        147.31        189.82         8.11 o                         
   1   3  36        538.61        524.57         6.70 o                         
   2   3  36         15.78         14.21         2.52 o                         
   3   3  36         38.94         35.34         2.85 o                         
   4   3  36          5.25         10.04         2.94 o                         
   5   3  36         25.19         31.05         3.04 o                         
   6   3  36         25.19         38.54         3.27 o                         
   7   3  36          0.06          5.56         2.98 o                         
   8   3  36         14.53         18.80         4.11 o                         
   9   3  36          4.29         19.31         4.68 o                         
   0   4  36       2641.17       2559.93        34.57 o                         
   1   4  36        190.22        177.62         4.80 o                         
   2   4  36        466.37        471.50         7.00 o                         
   3   4  36         54.24         52.29         3.28 o                         
   4   4  36         39.71         34.39         4.29 o                         
   5   4  36         72.27         76.72         3.74 o                         
   6   4  36          3.25          5.99         2.73 o                         
   7   4  36        145.39        156.08         5.21 o                         
   8   4  36          0.34          4.17         3.09 o                         
   9   4  36         20.85         18.28         5.71 o                         
   1   5  36         66.20         66.06         3.35 o                         
   2   5  36        190.98        211.47         4.39 o                         
   3   5  36         23.78         33.20         3.82 o                         
   4   5  36          0.24          4.89         3.25 o                         
   5   5  36         23.32         30.45         4.05 o                         
   6   5  36         32.12         36.57         4.65 o                         
   7   5  36        137.29        130.07         6.52 o                         
   0   6  36         41.79         89.04         5.49 o                         
   1   6  36         21.56         45.27         3.44 o                         
   2   6  36          2.41          5.93         3.36 o                         
   3   6  36        235.38        270.61         7.06 o                         
   4   6  36          0.19          0.36         3.79 o                         
   5   6  36          3.11         11.04         4.49 o                         
   6   6  36         11.30         24.59         4.81 o                         
   1   7  36          6.68         16.36         4.76 o                         
   2   7  36        223.98        219.68         8.29 o                         
   1   1  37        712.81        638.08         6.25 o                         
   2   1  37        287.03        270.35         5.05 o                         
   3   1  37          0.55          6.13         2.67 o                         
   4   1  37         12.94         22.13         2.94 o                         
   5   1  37         61.57         60.25         3.65 o                         
   6   1  37        406.69        388.29         7.54 o                         
   7   1  37          4.17         11.03         3.56 o                         
   8   1  37         12.55         18.54         3.98 o                         
   9   1  37         14.69         15.82         4.11 o                         
  10   1  37         25.62         42.39         5.64 o                         
   1   2  37          0.01         13.47         2.40 o                         
   2   2  37        270.20        262.78         4.80 o                         
   3   2  37        149.72        150.00         4.44 o                         
   4   2  37        181.54        206.12         5.44 o                         
   5   2  37          1.92          0.92         2.70 o                         
   6   2  37        115.29        138.69         5.01 o                         
   7   2  37          0.25         -3.40         3.40 o                         
   8   2  37         22.94         42.91         4.13 o                         
   9   2  37        209.17        231.75         7.60 o                         
  10   2  37        745.03        729.46        22.28 o                         
   1   3  37        104.41        110.25         4.05 o                         
   2   3  37        195.57        212.97         4.95 o                         
   3   3  37        370.20        353.11         5.77 o                         
   4   3  37         53.34         62.03         3.77 o                         
   5   3  37        193.62        218.76         5.23 o                         
   6   3  37        128.87        143.17         5.07 o                         
   7   3  37        140.15        147.69         5.86 o                         
   8   3  37         62.68         69.57         5.31 o                         
   9   3  37        253.18        264.12         9.76 o                         
   0   4  37       1487.87       1477.31        18.74 o                         
   1   4  37        338.77        316.98         5.43 o                         
   2   4  37        425.52        395.69         6.66 o                         
   3   4  37         16.74         25.19         2.99 o                         
   4   4  37        105.31        115.33         4.97 o                         
   5   4  37         79.21        102.02         4.15 o                         
   6   4  37         48.59         52.00         3.90 o                         
   7   4  37          9.61         10.65         3.21 o                         
   8   4  37        134.71        151.65         5.69 o                         
   1   5  37        698.53        656.10         8.01 o                         
   2   5  37        149.02        160.39         4.96 o                         
   3   5  37         18.81         27.87         3.69 o                         
   4   5  37         59.24         62.28         4.64 o                         
   5   5  37          2.62          6.46         4.04 o                         
   6   5  37         31.94         41.47         4.69 o                         
   7   5  37          1.54          9.61         4.81 o                         
   0   6  37       1408.49       1552.76        24.76 o                         
   1   6  37        130.44        126.91         5.27 o                         
   2   6  37        131.17        180.18         5.90 o                         
   3   6  37        325.74        308.41         7.81 o                         
   4   6  37        105.35        111.25         5.30 o                         
   5   6  37          1.05          5.13         4.45 o                         
   1   7  37         73.99         84.81         5.86 o                         
   0   0  38         23.93         31.23         2.98 o                         
   1   0  38       2184.59       1924.02        20.40 o                         
   2   0  38        151.59        163.17         6.98 o                         
   3   0  38        301.01        291.45         7.84 o                         
   4   0  38         93.54        104.38         7.10 o                         
   5   0  38        187.10        184.43         7.83 o                         
   6   0  38         30.66         36.77         6.93 o                         
   7   0  38        379.47        336.06        11.33 o                         
   8   0  38        100.81         83.57         7.50 o                         
   9   0  38          2.47         -2.33         5.87 o                         
  10   0  38         12.04         25.95         8.35 o                         
   1   1  38        305.52        302.39         5.04 o                         
   2   1  38          9.75         15.77         2.66 o                         
   3   1  38          3.46          7.29         2.88 o                         
   4   1  38         22.07         32.62         3.45 o                         
   5   1  38        291.65        257.54         5.78 o                         
   6   1  38        234.74        222.30         6.85 o                         
   7   1  38          2.37         -3.31         3.31 o                         
   8   1  38         19.49         37.72         4.40 o                         
   9   1  38          6.70         23.47         4.28 o                         
  10   1  38         23.31         34.12         5.21 o                         
   0   2  38          2.70         16.52         3.32 o                         
   1   2  38          2.47          7.09         2.41 o                         
   2   2  38          5.56         11.56         2.19 o                         
   3   2  38         29.89         27.48         3.28 o                         
   4   2  38        338.61        310.10         6.33 o                         
   5   2  38          8.20          9.40         3.22 o                         
   6   2  38         15.87         25.08         3.57 o                         
   7   2  38         11.25         13.23         3.95 o                         
   8   2  38          4.34         12.82         3.95 o                         
   9   2  38        288.70        289.70         7.91 o                         
   1   3  38        383.25        361.96         5.64 o                         
   2   3  38        324.63        359.87         6.07 o                         
   3   3  38        195.21        208.55         5.81 o                         
   4   3  38         16.78         21.98         3.02 o                         
   5   3  38         46.98         67.09         3.81 o                         
   6   3  38         73.80         83.16         4.80 o                         
   7   3  38         14.02         16.78         4.10 o                         
   8   3  38         79.20         92.86         5.82 o                         
   9   3  38        479.18        601.14        13.23 o                         
   0   4  38         49.33         74.48         4.65 o                         
   1   4  38          0.04          6.39         2.70 o                         
   2   4  38         63.55         80.58         4.02 o                         
   3   4  38          8.18         10.01         2.86 o                         
   4   4  38          0.81          3.11         3.04 o                         
   5   4  38        240.99        261.39         5.77 o                         
   6   4  38         49.76         51.51         3.76 o                         
   7   4  38          0.60         13.18         3.26 o                         
   8   4  38         77.47         76.83         7.17 o                         
   1   5  38        111.22        143.87         4.95 o                         
   2   5  38          0.07          3.24         2.35 o                         
   3   5  38          0.00          2.77         3.64 o                         
   4   5  38         99.34        100.47         5.15 o                         
   5   5  38         17.30         16.60         3.92 o                         
   6   5  38        159.06        182.96         7.03 o                         
   0   6  38        654.48        772.33        23.74 o                         
   1   6  38          7.98         15.92         3.28 o                         
   2   6  38         56.38         81.28         4.87 o                         
   3   6  38         17.98         16.01         3.80 o                         
   4   6  38          0.07         10.81         3.90 o                         
   1   1  39         34.59         38.83         2.93 o                         
   2   1  39         43.82         42.13         3.11 o                         
   3   1  39         11.99         12.16         3.35 o                         
   4   1  39        213.46        194.78         5.60 o                         
   5   1  39         17.87         24.88         3.87 o                         
   6   1  39          2.19         -2.61         3.39 o                         
   7   1  39          3.96         12.08         4.03 o                         
   8   1  39        158.54        187.18         6.79 o                         
   9   1  39         33.09         24.54         4.56 o                         
   0   2  39        355.78        413.23         7.95 o                         
   1   2  39         41.47         44.20         2.93 o                         
   2   2  39        278.50        262.71         4.67 o                         
   3   2  39         77.28         81.13         4.10 o                         
   4   2  39         23.33         30.97         3.78 o                         
   5   2  39         69.12         71.72         4.23 o                         
   6   2  39        273.55        281.37         7.46 o                         
   7   2  39         25.55         24.23         4.22 o                         
   8   2  39        200.26        238.78         7.72 o                         
   9   2  39         50.13         70.01         6.96 o                         
   1   3  39         19.96         17.82         2.77 o                         
   2   3  39       1456.37       1336.42        13.46 o                         
   3   3  39          7.04         18.80         3.05 o                         
   4   3  39        203.59        215.53         6.18 o                         
   5   3  39         36.50         45.62         3.93 o                         
   6   3  39          0.74          1.90         3.72 o                         
   7   3  39         75.78         96.40         5.87 o                         
   8   3  39        158.76        153.89         6.92 o                         
   0   4  39        286.56        321.94         7.87 o                         
   1   4  39          8.44         11.00         2.74 o                         
   2   4  39         34.18         38.96         3.49 o                         
   3   4  39         54.05         68.35         3.83 o                         
   4   4  39        107.66        118.57         4.66 o                         
   5   4  39          1.39         10.19         2.80 o                         
   6   4  39         12.31         17.34         3.80 o                         
   7   4  39         59.93         69.75         4.55 o                         
   1   5  39        286.85        330.12         6.41 o                         
   2   5  39        110.03        120.00         4.01 o                         
   3   5  39          0.75          5.18         3.77 o                         
   4   5  39        213.00        211.68         6.62 o                         
   5   5  39         43.44         51.49         4.79 o                         
   6   5  39        282.45        308.83        10.06 o                         
   0   6  39       1315.75       1253.28        17.90 o                         
   1   6  39         22.08         38.58         3.98 o                         
   2   6  39        229.84        241.34         9.61 o                         
   3   6  39        251.39        233.99         7.33 o                         
   4   6  39          0.99          7.42         4.18 o                         
   0   0  40        561.01        520.17        16.85 o                         
   1   0  40       1304.10       1209.40        17.50 o                         
   2   0  40         25.06         35.31         5.01 o                         
   3   0  40          0.09         -4.23         4.23 o                         
   4   0  40        821.58        807.88        14.87 o                         
   5   0  40         78.13         92.73         6.27 o                         
   6   0  40         67.61         81.32         7.59 o                         
   7   0  40        353.47        376.28        12.47 o                         
   8   0  40         24.91          9.62         9.15 o                         
   9   0  40         17.43         21.79         9.27 o                         
   1   1  40         80.47         94.42         3.83 o                         
   2   1  40        191.95        158.76         5.02 o                         
   3   1  40          9.96         13.51         3.79 o                         
   4   1  40          3.48         16.50         3.70 o                         
   5   1  40         50.56         61.69         4.42 o                         
   6   1  40          2.35         -0.82         3.65 o                         
   7   1  40         89.04         85.82         5.26 o                         
   8   1  40        905.58        918.91        13.20 o                         
   9   1  40         50.05         41.97         7.58 o                         
   0   2  40       1129.33       1032.33        15.60 o                         
   1   2  40        217.86        229.09         5.11 o                         
   2   2  40         77.21         86.49         4.38 o                         
   3   2  40        131.16        151.19         5.41 o                         
   4   2  40         31.45         34.28         4.43 o                         
   5   2  40         98.74        108.48         4.90 o                         
   6   2  40          5.31         12.76         3.81 o                         
   7   2  40        193.38        210.20         7.25 o                         
   8   2  40         12.15         27.36         4.64 o                         
   1   3  40         57.11         58.84         3.76 o                         
   2   3  40        439.33        476.14         7.61 o                         
   3   3  40        162.78        169.59         5.56 o                         
   4   3  40          0.54          4.14         3.06 o                         
   5   3  40         80.22         95.68         5.03 o                         
   6   3  40        285.69        304.58         8.26 o                         
   7   3  40        213.16        217.67         9.20 o                         
   8   3  40        298.69        342.50        10.54 o                         
   0   4  40         13.03         40.05         4.92 o                         
   1   4  40        169.14        187.95         5.64 o                         
   2   4  40          1.85          7.07         2.89 o                         
   3   4  40          3.93          6.51         2.85 o                         
   4   4  40          0.01          7.98         2.80 o                         
   5   4  40        278.79        294.26         6.99 o                         
   6   4  40         14.02         26.72         3.98 o                         
   7   4  40        178.48        174.19         8.56 o                         
   1   5  40         38.83         48.73         3.82 o                         
   2   5  40       1085.09       1084.19        11.54 o                         
   3   5  40        265.22        275.99         7.46 o                         
   4   5  40        201.24        222.19         7.11 o                         
   5   5  40        154.86        148.55         8.09 o                         
   0   6  40        159.27        183.44         6.08 o                         
   1   6  40        250.80        240.24         7.19 o                         
   2   6  40          9.67         20.89         4.73 o                         
   3   6  40         28.05         33.29         4.28 o                         
   1   1  41        236.44        202.42         5.52 o                         
   2   1  41          1.09          2.55         3.36 o                         
   3   1  41         48.24         48.35         4.26 o                         
   4   1  41        184.47        193.20         6.33 o                         
   5   1  41         84.44         78.26         4.75 o                         
   6   1  41         51.64         46.94         4.82 o                         
   7   1  41        102.35        125.61         6.41 o                         
   8   1  41        126.42        140.73         7.11 o                         
   0   2  41         84.79         99.83         6.31 o                         
   1   2  41        862.75        848.91        12.63 o                         
   2   2  41          0.22         13.41         3.97 o                         
   3   2  41        152.15        169.76         6.45 o                         
   4   2  41          7.55         17.44         3.86 o                         
   5   2  41          0.52          5.66         3.35 o                         
   6   2  41        181.26        203.93         7.61 o                         
   7   2  41        281.37        378.65         9.60 o                         
   8   2  41        121.93        146.81         7.57 o                         
   1   3  41         15.27         20.56         3.67 o                         
   2   3  41          5.25         15.74         3.08 o                         
   3   3  41          1.30         11.79         3.05 o                         
   4   3  41          1.27          7.45         3.47 o                         
   5   3  41        104.07        111.32         5.59 o                         
   6   3  41        115.03        126.25         6.34 o                         
   7   3  41        414.96        361.89        10.86 o                         
   0   4  41        632.24        622.10        13.57 o                         
   1   4  41         91.62        135.61         5.26 o                         
   2   4  41          1.65          9.27         2.88 o                         
   3   4  41        137.70        174.21         5.75 o                         
   4   4  41        193.77        196.99         5.81 o                         
   5   4  41         51.43         70.77         4.52 o                         
   6   4  41         12.30         12.67         3.63 o                         
   1   5  41         10.51         23.67         3.48 o                         
   2   5  41         29.75         60.51         3.63 o                         
   3   5  41         36.98         41.52         4.96 o                         
   4   5  41         14.49         17.85         4.36 o                         
   5   5  41          0.38         -0.24         4.41 o                         
   0   6  41        216.57        217.09         6.91 o                         
   1   6  41        247.79        257.35         8.18 o                         
   0   0  42        204.16        178.20        13.25 o                         
   1   0  42         97.79        114.24         7.02 o                         
   2   0  42         47.18         57.36         5.72 o                         
   3   0  42        600.18        594.53        12.55 o                         
   4   0  42         20.55         34.18         5.82 o                         
   5   0  42          6.51         13.67         5.64 o                         
   6   0  42        196.34        176.31         9.89 o                         
   7   0  42          1.18          0.70         5.89 o                         
   8   0  42        138.59        148.72        12.67 o                         
   1   1  42          5.47         11.65         3.86 o                         
   2   1  42         70.12         76.26         4.80 o                         
   3   1  42         36.65         34.43         4.10 o                         
   4   1  42         85.52         90.91         5.52 o                         
   5   1  42         74.97         85.71         5.21 o                         
   6   1  42          8.79         12.51         4.40 o                         
   7   1  42          5.90          6.34         4.58 o                         
   8   1  42         26.38         53.45         7.39 o                         
   0   2  42         18.66         48.28         5.47 o                         
   1   2  42         50.31         83.59         4.75 o                         
   2   2  42        463.78        463.92         9.31 o                         
   3   2  42        164.02        166.49         6.79 o                         
   4   2  42          1.39          9.59         4.25 o                         
   5   2  42          8.79          8.63         3.72 o                         
   6   2  42          1.82         14.17         3.97 o                         
   7   2  42        267.21        284.47         8.40 o                         
   8   2  42        330.19        309.51        16.17 o                         
   1   3  42          1.95         18.75         3.65 o                         
   2   3  42         52.70         61.26         4.17 o                         
   3   3  42          1.06         11.82         3.76 o                         
   4   3  42          1.29          5.60         3.59 o                         
   5   3  42         55.07         48.56         4.90 o                         
   6   3  42          2.23          6.48         4.25 o                         
   7   3  42          0.25          2.92         5.25 o                         
   0   4  42        540.89        583.85        13.96 o                         
   1   4  42        163.68        161.75         6.34 o                         
   2   4  42          1.58          7.47         3.16 o                         
   3   4  42        311.19        350.83         8.72 o                         
   4   4  42         15.16         31.58         4.50 o                         
   5   4  42         87.28        110.47         5.23 o                         
   6   4  42          0.46         -3.85         4.10 o                         
   1   5  42         39.96         27.28         3.49 o                         
   2   5  42         69.15         80.84         3.96 o                         
   3   5  42        312.71        305.90         8.63 o                         
   4   5  42          4.14          6.68         6.37 o                         
   1   1  43          0.82          7.02         3.49 o                         
   2   1  43          0.65         11.38         3.61 o                         
   3   1  43         71.73         59.68         4.46 o                         
   4   1  43         94.52        115.81         5.98 o                         
   5   1  43          7.23         15.62         4.62 o                         
   6   1  43        244.54        276.75         8.63 o                         
   7   1  43        238.90        243.02         8.60 o                         
   0   2  43        237.77        241.04         8.40 o                         
   1   2  43         16.77         18.69         3.89 o                         
   2   2  43         92.00        117.83         5.92 o                         
   3   2  43        143.58        151.29         6.90 o                         
   4   2  43        204.54        229.10         8.00 o                         
   5   2  43         61.01         61.55         5.48 o                         
   6   2  43        457.90        531.97        10.39 o                         
   7   2  43        117.51        126.99         7.35 o                         
   1   3  43        120.57        141.74         5.70 o                         
   2   3  43         14.64         14.55         4.96 o                         
   3   3  43          7.97         22.50         4.25 o                         
   4   3  43          0.78         10.02         4.74 o                         
   5   3  43        132.57        142.77         6.80 o                         
   6   3  43          0.69          0.77         4.34 o                         
   0   4  43        488.49        483.85        12.30 o                         
   1   4  43         34.26         25.38         4.06 o                         
   2   4  43         87.93        115.13         5.50 o                         
   3   4  43        113.64        130.39         6.32 o                         
   4   4  43        486.13        484.38         9.57 o                         
   5   4  43        118.98        123.01         6.58 o                         
   1   5  43        116.30        128.15         6.51 o                         
   2   5  43         29.03         44.52         3.70 o                         
   3   5  43         25.28         63.91         6.08 o                         
   0   0  44         13.76         10.97         7.51 o                         
   1   0  44         41.24         36.77         6.20 o                         
   2   0  44        212.89        189.45         9.48 o                         
   3   0  44          5.05         10.12         5.23 o                         
   4   0  44          0.08          4.10         4.92 o                         
   5   0  44        157.38        166.43         8.84 o                         
   6   0  44          4.60         29.89         8.21 o                         
   7   0  44        155.73        197.11        20.46 o                         
   1   1  44        182.90        190.84         6.43 o                         
   2   1  44        251.24        240.36         7.65 o                         
   3   1  44        198.01        216.79         7.68 o                         
   4   1  44        132.55        170.44         6.92 o                         
   5   1  44        222.34        266.48         9.09 o                         
   6   1  44         19.37         37.13         5.01 o                         
   7   1  44          5.07         14.47         6.84 o                         
   0   2  44         90.71         98.03         6.55 o                         
   1   2  44         22.21         38.40         4.18 o                         
   2   2  44         13.10         23.71         4.34 o                         
   3   2  44          0.40          4.84         3.92 o                         
   4   2  44        119.33        170.39         8.61 o                         
   5   2  44         57.51         59.40         6.08 o                         
   6   2  44         77.12         96.26         6.31 o                         
   1   3  44          6.26         12.09         3.78 o                         
   2   3  44          7.09          5.84         4.21 o                         
   3   3  44        486.60        543.36        11.14 o                         
   4   3  44         25.00         34.38         4.50 o                         
   5   3  44          1.75          2.13         4.20 o                         
   6   3  44         17.19         24.36         5.33 o                         
   0   4  44         23.75         28.38         5.68 o                         
   1   4  44        156.43        206.93         7.57 o                         
   2   4  44         56.84         62.32         5.09 o                         
   3   4  44         87.51        108.39         6.02 o                         
   4   4  44          3.34         20.80         5.05 o                         
   1   5  44         76.28         97.32         5.50 o                         
   1   1  45        100.08         96.72         5.46 o                         
   2   1  45         79.42         85.87         5.85 o                         
   3   1  45          3.93         14.27         4.24 o                         
   4   1  45        340.64        350.72         8.72 o                         
   5   1  45        366.88        403.83         9.52 o                         
   6   1  45        385.51        424.70        10.58 o                         
   0   2  45        150.37        144.62         9.34 o                         
   1   2  45          1.77          5.43         4.19 o                         
   2   2  45        148.46        166.93         7.01 o                         
   3   2  45         16.48         27.86         4.54 o                         
   4   2  45          1.01          5.41         4.63 o                         
   5   2  45          1.42          6.74         5.01 o                         
   6   2  45         31.50         40.73         8.03 o                         
   1   3  45        219.38        246.51         8.75 o                         
   2   3  45        262.78        238.61         7.43 o                         
   3   3  45         46.34         83.42         6.54 o                         
   4   3  45          0.38          2.37         4.38 o                         
   5   3  45          4.13          7.55         5.20 o                         
   0   4  45         26.74         34.12         5.94 o                         
   1   4  45         19.05         41.87         4.83 o                         
   2   4  45        191.79        187.76         9.55 o                         
   3   4  45         28.38         24.70         4.76 o                         
   0   0  46          0.21          5.41        13.96 o                         
   1   0  46        187.63        210.93        15.12 o                         
   2   0  46        158.82        174.10        10.72 o                         
   3   0  46         29.59         41.67         7.12 o                         
   4   0  46          6.67         11.83         6.32 o                         
   5   0  46         87.75        132.48         9.03 o                         
   6   0  46        315.23        344.94        24.47 o                         
   1   1  46         50.61         52.96         5.21 o                         
   2   1  46         22.35         27.60         4.69 o                         
   3   1  46         12.04         16.76         4.52 o                         
   4   1  46         28.83         58.25         5.20 o                         
   5   1  46          1.45         13.50         4.86 o                         
   6   1  46        101.39        103.65         8.53 o                         
   0   2  46         43.32         54.03         7.29 o                         
   1   2  46          0.29          4.84         4.14 o                         
   2   2  46         69.27         99.20         6.76 o                         
   3   2  46         93.79        111.10         6.95 o                         
   4   2  46          7.89         10.06         4.81 o                         
   5   2  46         18.90         45.46         6.63 o                         
   1   3  46          2.00          4.83         4.04 o                         
   2   3  46         13.75         25.03         4.82 o                         
   3   3  46          9.54         18.13         4.96 o                         
   4   3  46        196.20        214.28         9.52 o                         
   0   4  46          0.07         -5.94         5.94 o                         
   1   4  46          0.01          5.33         4.63 o                         
   2   4  46        389.75        471.27        12.23 o                         
   1   1  47         23.23         36.35         5.34 o                         
   2   1  47         46.17         55.55         5.74 o                         
   3   1  47          9.75         15.29         5.71 o                         
   4   1  47         19.35         36.55         5.21 o                         
   5   1  47         27.72         51.01         7.83 o                         
   0   2  47          9.37          3.99         6.06 o                         
   1   2  47          1.47         -1.03         4.48 o                         
   2   2  47          6.43         17.71         4.83 o                         
   3   2  47          0.14          1.77         4.50 o                         
   4   2  47         59.18         64.34         6.76 o                         
   1   3  47          0.01          5.75         4.12 o                         
   2   3  47         85.71        101.51         6.78 o                         
   3   3  47          7.04          3.83         5.00 o                         
   0   0  48        337.02        312.65        20.72 o                         
   1   0  48        167.82        187.02        12.46 o                         
   2   0  48        304.20        322.07        17.95 o                         
   3   0  48        256.60        266.66        12.28 o                         
   4   0  48        938.66       1014.38        24.87 o                         
   1   1  48          1.35          4.03         4.56 o                         
   2   1  48          0.00          4.62         5.36 o                         
   3   1  48         51.76         75.10         9.57 o                         
   4   1  48        149.22        169.26         9.53 o                         
   0   2  48         57.31         46.46         7.43 o                         
   1   2  48         12.99         23.92         5.40 o                         
   2   2  48          1.40          8.52         6.62 o                         
   3   2  48          2.88         -1.25         5.25 o                         
   1   3  48          6.43         17.53         6.18 o                         
   1   1  49          9.52         16.55         5.28 o                         
   2   1  49         11.53         23.19         6.28 o                         
   3   1  49        185.23        233.87        10.98 o                         
   0   2  49          1.43         25.56         8.48 o                         
   1   2  49         22.06         22.97         5.72 o                         
   2   2  49         95.54        113.84         8.76 o                         
   0   0  50          0.01         15.62        12.78 o                         
   1   0  50         26.06         25.85        11.37 o                         
   2   0  50        212.22        224.43        14.61 o                         
   1   1  50        225.07        245.49        12.07 o                         
                                                                                
