# Supplementary material for: Co-crystallization of N′-benzyl­idene­pyridine-4-carbohydrazide and benzoic acid via autoxidation of benzaldehyde
Source: Acta Crystallogr E Crystallogr Commun. 2023 Jul 4;79(Pt 8):682–5. doi: 10.1107/S2056989023005698 (PMC10439410; doi:10.1107/S2056989023005698)
Supplement: Supplementary file 3 [file e-79-00682-Isup5.mol]

@<TRIPOS>MOLECULE
shelxt_a.res in Pbca
   301   308    14     0     0
SMALL
NO_CHARGES
****
Generated from the CSD

@<TRIPOS>ATOM
     1 C1       7.4885   0.4120  15.5627   C.ar      1 RES1   0.0000
     2 C2       8.4051   1.2244  16.2179   C.ar      1 RES1   0.0000
     3 H2A      9.2553   1.4030  15.8335   H         1 RES1   0.0000
     4 C3       8.0537   1.7717  17.4482   C.ar      1 RES1   0.0000
     5 H3       8.6869   2.3171  17.9000   H         1 RES1   0.0000
     6 C4       5.9919   0.7667  17.3940   C.ar      1 RES1   0.0000
     7 H4       5.1491   0.6069  17.8023   H         1 RES1   0.0000
     8 C5       6.2617   0.1624  16.1724   C.ar      1 RES1   0.0000
     9 H5       5.6231  -0.4088  15.7620   H         1 RES1   0.0000
    10 C6       7.7579  -0.2648  14.2470   C.2       1 RES1   0.0000
    11 C7       9.7729   0.3377  11.4687   C.2       1 RES1   0.0000
    12 H7      10.2415   1.0889  11.8129   H         1 RES1   0.0000
    13 C8      10.0590  -0.1468  10.1081   C.ar      1 RES1   0.0000
    14 C9       9.2108  -1.0497   9.4655   C.ar      1 RES1   0.0000
    15 H9       8.4404  -1.3759   9.9156   H         1 RES1   0.0000
    16 C10      9.4857  -1.4737   8.1736   C.ar      1 RES1   0.0000
    17 H10      8.9082  -2.0950   7.7458   H         1 RES1   0.0000
    18 C11     10.6022  -0.9924   7.5045   C.ar      1 RES1   0.0000
    19 H11     10.7854  -1.2787   6.6173   H         1 RES1   0.0000
    20 C12     11.4482  -0.0950   8.1316   C.ar      1 RES1   0.0000
    21 H12     12.2145   0.2310   7.6744   H         1 RES1   0.0000
    22 C13     11.1818   0.3323   9.4289   C.ar      1 RES1   0.0000
    23 H13     11.7645   0.9509   9.8534   H         1 RES1   0.0000
    24 N1       8.6542   0.3330  13.4282   N.am      1 RES1   0.0000
    25 N2       6.8649   1.5637  18.0219   N.ar      1 RES1   0.0000
    26 N3       8.8946  -0.2511  12.1875   N.2       1 RES1   0.0000
    27 O1       7.1870  -1.3185  13.9574   O.2       1 RES1   0.0000
    28 H1       9.1046   1.0696  13.6254   H         1 RES1   0.0000
    29 C14      7.3475   4.2950  21.9701   C.ar      2 RES2   0.0000
    30 C15      8.3398   5.1682  22.3983   C.ar      2 RES2   0.0000
    31 H15      9.0859   5.3476  21.8382   H         2 RES2   0.0000
    32 C16      8.2458   5.7787  23.6396   C.ar      2 RES2   0.0000
    33 H16      8.9284   6.3719  23.9304   H         2 RES2   0.0000
    34 C17      7.1599   5.5240  24.4523   C.ar      2 RES2   0.0000
    35 H17      7.0900   5.9505  25.2983   H         2 RES2   0.0000
    36 C18      6.1740   4.6490  24.0364   C.ar      2 RES2   0.0000
    37 H18      5.4297   4.4724  24.5998   H         2 RES2   0.0000
    38 C19      6.2671   4.0266  22.7976   C.ar      2 RES2   0.0000
    39 H19      5.5925   3.4188  22.5181   H         2 RES2   0.0000
    40 C20      7.4836   3.6417  20.6264   C.2       2 RES2   0.0000
    41 O2       6.5063   2.7931  20.3640   O.3       2 RES2   0.0000
    42 H2       6.6055   2.3869  19.5199   H         2 RES2   0.0000
    43 O3       8.4168   3.8641  19.8886   O.2       2 RES2   0.0000
    44 C1      10.0681   4.3385  15.5627   C.ar      3 RES3   0.0000
    45 C2       9.1515   5.1510  16.2179   C.ar      3 RES3   0.0000
    46 H2A      8.3013   5.3296  15.8335   H         3 RES3   0.0000
    47 C3       9.5029   5.6982  17.4482   C.ar      3 RES3   0.0000
    48 H3       8.8697   6.2437  17.9000   H         3 RES3   0.0000
    49 C4      11.5647   4.6932  17.3940   C.ar      3 RES3   0.0000
    50 H4      12.4075   4.5335  17.8023   H         3 RES3   0.0000
    51 C5      11.2949   4.0889  16.1724   C.ar      3 RES3   0.0000
    52 H5      11.9335   3.5177  15.7620   H         3 RES3   0.0000
    53 C6       9.7987   3.6617  14.2470   C.2       3 RES3   0.0000
    54 C7       7.7837   4.2643  11.4687   C.2       3 RES3   0.0000
    55 H7       7.3151   5.0155  11.8129   H         3 RES3   0.0000
    56 C8       7.4976   3.7798  10.1081   C.ar      3 RES3   0.0000
    57 C9       8.3458   2.8769   9.4655   C.ar      3 RES3   0.0000
    58 H9       9.1162   2.5506   9.9156   H         3 RES3   0.0000
    59 C10      8.0709   2.4528   8.1736   C.ar      3 RES3   0.0000
    60 H10      8.6484   1.8315   7.7458   H         3 RES3   0.0000
    61 C11      6.9544   2.9341   7.5045   C.ar      3 RES3   0.0000
    62 H11      6.7712   2.6478   6.6173   H         3 RES3   0.0000
    63 C12      6.1084   3.8316   8.1316   C.ar      3 RES3   0.0000
    64 H12      5.3421   4.1576   7.6744   H         3 RES3   0.0000
    65 C13      6.3748   4.2588   9.4289   C.ar      3 RES3   0.0000
    66 H13      5.7921   4.8775   9.8534   H         3 RES3   0.0000
    67 N1       8.9024   4.2596  13.4282   N.am      3 RES3   0.0000
    68 N2      10.6917   5.4903  18.0219   N.ar      3 RES3   0.0000
    69 N3       8.6620   3.6754  12.1875   N.2       3 RES3   0.0000
    70 O1      10.3696   2.6080  13.9574   O.2       3 RES3   0.0000
    71 H1       8.4520   4.9962  13.6254   H         3 RES3   0.0000
    72 C1       7.4885   8.2651  15.5627   C.ar      4 RES4   0.0000
    73 C2       8.4051   9.0775  16.2179   C.ar      4 RES4   0.0000
    74 H2A      9.2553   9.2561  15.8335   H         4 RES4   0.0000
    75 C3       8.0537   9.6248  17.4482   C.ar      4 RES4   0.0000
    76 H3       8.6869  10.1702  17.9000   H         4 RES4   0.0000
    77 C4       5.9919   8.6198  17.3940   C.ar      4 RES4   0.0000
    78 H4       5.1491   8.4600  17.8023   H         4 RES4   0.0000
    79 C5       6.2617   8.0155  16.1724   C.ar      4 RES4   0.0000
    80 H5       5.6231   7.4443  15.7620   H         4 RES4   0.0000
    81 C6       7.7579   7.5883  14.2470   C.2       4 RES4   0.0000
    82 C7       9.7729   8.1908  11.4687   C.2       4 RES4   0.0000
    83 H7      10.2415   8.9420  11.8129   H         4 RES4   0.0000
    84 C8      10.0590   7.7063  10.1081   C.ar      4 RES4   0.0000
    85 C9       9.2108   6.8034   9.4655   C.ar      4 RES4   0.0000
    86 H9       8.4404   6.4772   9.9156   H         4 RES4   0.0000
    87 C10      9.4857   6.3794   8.1736   C.ar      4 RES4   0.0000
    88 H10      8.9082   5.7581   7.7458   H         4 RES4   0.0000
    89 C11     10.6022   6.8607   7.5045   C.ar      4 RES4   0.0000
    90 H11     10.7854   6.5744   6.6173   H         4 RES4   0.0000
    91 C12     11.4482   7.7581   8.1316   C.ar      4 RES4   0.0000
    92 H12     12.2145   8.0841   7.6744   H         4 RES4   0.0000
    93 C13     11.1818   8.1854   9.4289   C.ar      4 RES4   0.0000
    94 H13     11.7645   8.8040   9.8534   H         4 RES4   0.0000
    95 N1       8.6542   8.1861  13.4282   N.am      4 RES4   0.0000
    96 N2       6.8649   9.4168  18.0219   N.ar      4 RES4   0.0000
    97 N3       8.8946   7.6020  12.1875   N.2       4 RES4   0.0000
    98 O1       7.1870   6.5346  13.9574   O.2       4 RES4   0.0000
    99 H1       9.1046   8.9227  13.6254   H         4 RES4   0.0000
   100 C1      10.0681  12.1916  15.5627   C.ar      5 RES5   0.0000
   101 C2       9.1515  13.0041  16.2179   C.ar      5 RES5   0.0000
   102 H2A      8.3013  13.1827  15.8335   H         5 RES5   0.0000
   103 C3       9.5029  13.5513  17.4482   C.ar      5 RES5   0.0000
   104 H3       8.8697  14.0968  17.9000   H         5 RES5   0.0000
   105 C4      11.5647  12.5463  17.3940   C.ar      5 RES5   0.0000
   106 H4      12.4075  12.3866  17.8023   H         5 RES5   0.0000
   107 C5      11.2949  11.9420  16.1724   C.ar      5 RES5   0.0000
   108 H5      11.9335  11.3708  15.7620   H         5 RES5   0.0000
   109 C6       9.7987  11.5148  14.2470   C.2       5 RES5   0.0000
   110 C7       7.7837  12.1174  11.4687   C.2       5 RES5   0.0000
   111 H7       7.3151  12.8686  11.8129   H         5 RES5   0.0000
   112 C8       7.4976  11.6329  10.1081   C.ar      5 RES5   0.0000
   113 C9       8.3458  10.7300   9.4655   C.ar      5 RES5   0.0000
   114 H9       9.1162  10.4037   9.9156   H         5 RES5   0.0000
   115 C10      8.0709  10.3059   8.1736   C.ar      5 RES5   0.0000
   116 H10      8.6484   9.6846   7.7458   H         5 RES5   0.0000
   117 C11      6.9544  10.7872   7.5045   C.ar      5 RES5   0.0000
   118 H11      6.7712  10.5009   6.6173   H         5 RES5   0.0000
   119 C12      6.1084  11.6847   8.1316   C.ar      5 RES5   0.0000
   120 H12      5.3421  12.0107   7.6744   H         5 RES5   0.0000
   121 C13      6.3748  12.1119   9.4289   C.ar      5 RES5   0.0000
   122 H13      5.7921  12.7306   9.8534   H         5 RES5   0.0000
   123 N1       8.9024  12.1127  13.4282   N.am      5 RES5   0.0000
   124 N2      10.6917  13.3434  18.0219   N.ar      5 RES5   0.0000
   125 N3       8.6620  11.5285  12.1875   N.2       5 RES5   0.0000
   126 O1      10.3696  10.4611  13.9574   O.2       5 RES5   0.0000
   127 H1       8.4520  12.8493  13.6254   H         5 RES5   0.0000
   128 C1       7.4885  16.1182  15.5627   C.ar      6 RES6   0.0000
   129 C2       8.4051  16.9306  16.2179   C.ar      6 RES6   0.0000
   130 H2A      9.2553  17.1092  15.8335   H         6 RES6   0.0000
   131 C3       8.0537  17.4779  17.4482   C.ar      6 RES6   0.0000
   132 H3       8.6869  18.0233  17.9000   H         6 RES6   0.0000
   133 C4       5.9919  16.4729  17.3940   C.ar      6 RES6   0.0000
   134 H4       5.1491  16.3131  17.8023   H         6 RES6   0.0000
   135 C5       6.2617  15.8686  16.1724   C.ar      6 RES6   0.0000
   136 H5       5.6231  15.2974  15.7620   H         6 RES6   0.0000
   137 C6       7.7579  15.4414  14.2470   C.2       6 RES6   0.0000
   138 C7       9.7729  16.0439  11.4687   C.2       6 RES6   0.0000
   139 H7      10.2415  16.7951  11.8129   H         6 RES6   0.0000
   140 C8      10.0590  15.5594  10.1081   C.ar      6 RES6   0.0000
   141 C9       9.2108  14.6565   9.4655   C.ar      6 RES6   0.0000
   142 H9       8.4404  14.3303   9.9156   H         6 RES6   0.0000
   143 C10      9.4857  14.2325   8.1736   C.ar      6 RES6   0.0000
   144 H10      8.9082  13.6112   7.7458   H         6 RES6   0.0000
   145 C11     10.6022  14.7138   7.5045   C.ar      6 RES6   0.0000
   146 H11     10.7854  14.4275   6.6173   H         6 RES6   0.0000
   147 C12     11.4482  15.6112   8.1316   C.ar      6 RES6   0.0000
   148 H12     12.2145  15.9372   7.6744   H         6 RES6   0.0000
   149 C13     11.1818  16.0385   9.4289   C.ar      6 RES6   0.0000
   150 H13     11.7645  16.6571   9.8534   H         6 RES6   0.0000
   151 N1       8.6542  16.0392  13.4282   N.am      6 RES6   0.0000
   152 N2       6.8649  17.2699  18.0219   N.ar      6 RES6   0.0000
   153 N3       8.8946  15.4551  12.1875   N.2       6 RES6   0.0000
   154 O1       7.1870  14.3877  13.9574   O.2       6 RES6   0.0000
   155 H1       9.1046  16.7758  13.6254   H         6 RES6   0.0000
   156 C1      10.0681  20.0447  15.5627   C.ar      7 RES7   0.0000
   157 C2       9.1515  20.8572  16.2179   C.ar      7 RES7   0.0000
   158 H2A      8.3013  21.0358  15.8335   H         7 RES7   0.0000
   159 C3       9.5029  21.4044  17.4482   C.ar      7 RES7   0.0000
   160 H3       8.8697  21.9499  17.9000   H         7 RES7   0.0000
   161 C4      11.5647  20.3994  17.3940   C.ar      7 RES7   0.0000
   162 H4      12.4075  20.2397  17.8023   H         7 RES7   0.0000
   163 C5      11.2949  19.7951  16.1724   C.ar      7 RES7   0.0000
   164 H5      11.9335  19.2239  15.7620   H         7 RES7   0.0000
   165 C6       9.7987  19.3679  14.2470   C.2       7 RES7   0.0000
   166 C7       7.7837  19.9705  11.4687   C.2       7 RES7   0.0000
   167 H7       7.3151  20.7217  11.8129   H         7 RES7   0.0000
   168 C8       7.4976  19.4860  10.1081   C.ar      7 RES7   0.0000
   169 C9       8.3458  18.5831   9.4655   C.ar      7 RES7   0.0000
   170 H9       9.1162  18.2568   9.9156   H         7 RES7   0.0000
   171 C10      8.0709  18.1590   8.1736   C.ar      7 RES7   0.0000
   172 H10      8.6484  17.5377   7.7458   H         7 RES7   0.0000
   173 C11      6.9544  18.6403   7.5045   C.ar      7 RES7   0.0000
   174 H11      6.7712  18.3540   6.6173   H         7 RES7   0.0000
   175 C12      6.1084  19.5378   8.1316   C.ar      7 RES7   0.0000
   176 H12      5.3421  19.8638   7.6744   H         7 RES7   0.0000
   177 C13      6.3748  19.9650   9.4289   C.ar      7 RES7   0.0000
   178 H13      5.7921  20.5837   9.8534   H         7 RES7   0.0000
   179 N1       8.9024  19.9658  13.4282   N.am      7 RES7   0.0000
   180 N2      10.6917  21.1965  18.0219   N.ar      7 RES7   0.0000
   181 N3       8.6620  19.3816  12.1875   N.2       7 RES7   0.0000
   182 O1      10.3696  18.3142  13.9574   O.2       7 RES7   0.0000
   183 H1       8.4520  20.7024  13.6254   H         7 RES7   0.0000
   184 C1      10.0681  -3.5146  15.5627   C.ar      8 RES8   0.0000
   185 C2       9.1515  -2.7021  16.2179   C.ar      8 RES8   0.0000
   186 H2A      8.3013  -2.5235  15.8335   H         8 RES8   0.0000
   187 C3       9.5029  -2.1549  17.4482   C.ar      8 RES8   0.0000
   188 H3       8.8697  -1.6094  17.9000   H         8 RES8   0.0000
   189 C4      11.5647  -3.1599  17.3940   C.ar      8 RES8   0.0000
   190 H4      12.4075  -3.3196  17.8023   H         8 RES8   0.0000
   191 C5      11.2949  -3.7642  16.1724   C.ar      8 RES8   0.0000
   192 H5      11.9335  -4.3354  15.7620   H         8 RES8   0.0000
   193 C6       9.7987  -4.1914  14.2470   C.2       8 RES8   0.0000
   194 C7       7.7837  -3.5888  11.4687   C.2       8 RES8   0.0000
   195 H7       7.3151  -2.8376  11.8129   H         8 RES8   0.0000
   196 C8       7.4976  -4.0733  10.1081   C.ar      8 RES8   0.0000
   197 C9       8.3458  -4.9762   9.4655   C.ar      8 RES8   0.0000
   198 H9       9.1162  -5.3025   9.9156   H         8 RES8   0.0000
   199 C10      8.0709  -5.4003   8.1736   C.ar      8 RES8   0.0000
   200 H10      8.6484  -6.0216   7.7458   H         8 RES8   0.0000
   201 C11      6.9544  -4.9190   7.5045   C.ar      8 RES8   0.0000
   202 H11      6.7712  -5.2053   6.6173   H         8 RES8   0.0000
   203 C12      6.1084  -4.0215   8.1316   C.ar      8 RES8   0.0000
   204 H12      5.3421  -3.6955   7.6744   H         8 RES8   0.0000
   205 C13      6.3748  -3.5943   9.4289   C.ar      8 RES8   0.0000
   206 H13      5.7921  -2.9756   9.8534   H         8 RES8   0.0000
   207 N1       8.9024  -3.5935  13.4282   N.am      8 RES8   0.0000
   208 N2      10.6917  -2.3628  18.0219   N.ar      8 RES8   0.0000
   209 N3       8.6620  -4.1777  12.1875   N.2       8 RES8   0.0000
   210 O1      10.3696  -5.2451  13.9574   O.2       8 RES8   0.0000
   211 H1       8.4520  -2.8569  13.6254   H         8 RES8   0.0000
   212 C14     10.2091   0.3685  21.9701   C.ar      9 RES9   0.0000
   213 C15      9.2168   1.2416  22.3983   C.ar      9 RES9   0.0000
   214 H15      8.4707   1.4211  21.8382   H         9 RES9   0.0000
   215 C16      9.3108   1.8521  23.6396   C.ar      9 RES9   0.0000
   216 H16      8.6282   2.4454  23.9304   H         9 RES9   0.0000
   217 C17     10.3967   1.5975  24.4523   C.ar      9 RES9   0.0000
   218 H17     10.4666   2.0239  25.2983   H         9 RES9   0.0000
   219 C18     11.3826   0.7224  24.0364   C.ar      9 RES9   0.0000
   220 H18     12.1269   0.5458  24.5998   H         9 RES9   0.0000
   221 C19     11.2895   0.1000  22.7976   C.ar      9 RES9   0.0000
   222 H19     11.9641  -0.5077  22.5181   H         9 RES9   0.0000
   223 C20     10.0730  -0.2848  20.6264   C.2       9 RES9   0.0000
   224 O2      11.0503  -1.1334  20.3640   O.3       9 RES9   0.0000
   225 H2      10.9511  -1.5396  19.5199   H         9 RES9   0.0000
   226 O3       9.1398  -0.0624  19.8886   O.2       9 RES9   0.0000
   227 C14     10.2091   8.2216  21.9701   C.ar     10 RES10   0.0000
   228 C15      9.2168   9.0947  22.3983   C.ar     10 RES10   0.0000
   229 H15      8.4707   9.2742  21.8382   H        10 RES10   0.0000
   230 C16      9.3108   9.7052  23.6396   C.ar     10 RES10   0.0000
   231 H16      8.6282  10.2985  23.9304   H        10 RES10   0.0000
   232 C17     10.3967   9.4506  24.4523   C.ar     10 RES10   0.0000
   233 H17     10.4666   9.8770  25.2983   H        10 RES10   0.0000
   234 C18     11.3826   8.5755  24.0364   C.ar     10 RES10   0.0000
   235 H18     12.1269   8.3989  24.5998   H        10 RES10   0.0000
   236 C19     11.2895   7.9531  22.7976   C.ar     10 RES10   0.0000
   237 H19     11.9641   7.3454  22.5181   H        10 RES10   0.0000
   238 C20     10.0730   7.5683  20.6264   C.2      10 RES10   0.0000
   239 O2      11.0503   6.7197  20.3640   O.3      10 RES10   0.0000
   240 H2      10.9511   6.3135  19.5199   H        10 RES10   0.0000
   241 O3       9.1398   7.7907  19.8886   O.2      10 RES10   0.0000
   242 C14      7.3475  12.1481  21.9701   C.ar     11 RES11   0.0000
   243 C15      8.3398  13.0213  22.3983   C.ar     11 RES11   0.0000
   244 H15      9.0859  13.2007  21.8382   H        11 RES11   0.0000
   245 C16      8.2458  13.6318  23.6396   C.ar     11 RES11   0.0000
   246 H16      8.9284  14.2250  23.9304   H        11 RES11   0.0000
   247 C17      7.1599  13.3771  24.4523   C.ar     11 RES11   0.0000
   248 H17      7.0900  13.8036  25.2983   H        11 RES11   0.0000
   249 C18      6.1740  12.5021  24.0364   C.ar     11 RES11   0.0000
   250 H18      5.4297  12.3255  24.5998   H        11 RES11   0.0000
   251 C19      6.2671  11.8797  22.7976   C.ar     11 RES11   0.0000
   252 H19      5.5925  11.2719  22.5181   H        11 RES11   0.0000
   253 C20      7.4836  11.4948  20.6264   C.2      11 RES11   0.0000
   254 O2       6.5063  10.6462  20.3640   O.3      11 RES11   0.0000
   255 H2       6.6055  10.2400  19.5199   H        11 RES11   0.0000
   256 O3       8.4168  11.7172  19.8886   O.2      11 RES11   0.0000
   257 C14     10.2091  16.0747  21.9701   C.ar     12 RES12   0.0000
   258 C15      9.2168  16.9478  22.3983   C.ar     12 RES12   0.0000
   259 H15      8.4707  17.1273  21.8382   H        12 RES12   0.0000
   260 C16      9.3108  17.5583  23.6396   C.ar     12 RES12   0.0000
   261 H16      8.6282  18.1516  23.9304   H        12 RES12   0.0000
   262 C17     10.3967  17.3037  24.4523   C.ar     12 RES12   0.0000
   263 H17     10.4666  17.7301  25.2983   H        12 RES12   0.0000
   264 C18     11.3826  16.4286  24.0364   C.ar     12 RES12   0.0000
   265 H18     12.1269  16.2520  24.5998   H        12 RES12   0.0000
   266 C19     11.2895  15.8062  22.7976   C.ar     12 RES12   0.0000
   267 H19     11.9641  15.1985  22.5181   H        12 RES12   0.0000
   268 C20     10.0730  15.4214  20.6264   C.2      12 RES12   0.0000
   269 O2      11.0503  14.5728  20.3640   O.3      12 RES12   0.0000
   270 H2      10.9511  14.1666  19.5199   H        12 RES12   0.0000
   271 O3       9.1398  15.6438  19.8886   O.2      12 RES12   0.0000
   272 C14      7.3475  20.0012  21.9701   C.ar     13 RES13   0.0000
   273 C15      8.3398  20.8744  22.3983   C.ar     13 RES13   0.0000
   274 H15      9.0859  21.0538  21.8382   H        13 RES13   0.0000
   275 C16      8.2458  21.4849  23.6396   C.ar     13 RES13   0.0000
   276 H16      8.9284  22.0781  23.9304   H        13 RES13   0.0000
   277 C17      7.1599  21.2302  24.4523   C.ar     13 RES13   0.0000
   278 H17      7.0900  21.6567  25.2983   H        13 RES13   0.0000
   279 C18      6.1740  20.3552  24.0364   C.ar     13 RES13   0.0000
   280 H18      5.4297  20.1786  24.5998   H        13 RES13   0.0000
   281 C19      6.2671  19.7328  22.7976   C.ar     13 RES13   0.0000
   282 H19      5.5925  19.1250  22.5181   H        13 RES13   0.0000
   283 C20      7.4836  19.3479  20.6264   C.2      13 RES13   0.0000
   284 O2       6.5063  18.4993  20.3640   O.3      13 RES13   0.0000
   285 H2       6.6055  18.0931  19.5199   H        13 RES13   0.0000
   286 O3       8.4168  19.5703  19.8886   O.2      13 RES13   0.0000
   287 C14     10.2091  23.9278  21.9701   C.ar     14 RES14   0.0000
   288 C15      9.2168  24.8009  22.3983   C.ar     14 RES14   0.0000
   289 H15      8.4707  24.9804  21.8382   H        14 RES14   0.0000
   290 C16      9.3108  25.4114  23.6396   C.ar     14 RES14   0.0000
   291 H16      8.6282  26.0047  23.9304   H        14 RES14   0.0000
   292 C17     10.3967  25.1568  24.4523   C.ar     14 RES14   0.0000
   293 H17     10.4666  25.5832  25.2983   H        14 RES14   0.0000
   294 C18     11.3826  24.2817  24.0364   C.ar     14 RES14   0.0000
   295 H18     12.1269  24.1051  24.5998   H        14 RES14   0.0000
   296 C19     11.2895  23.6593  22.7976   C.ar     14 RES14   0.0000
   297 H19     11.9641  23.0516  22.5181   H        14 RES14   0.0000
   298 C20     10.0730  23.2745  20.6264   C.2      14 RES14   0.0000
   299 O2      11.0503  22.4259  20.3640   O.3      14 RES14   0.0000
   300 H2      10.9511  22.0197  19.5199   H        14 RES14   0.0000
   301 O3       9.1398  23.4969  19.8886   O.2      14 RES14   0.0000
@<TRIPOS>BOND
     1     1     2   ar
     2     1     8   ar
     3     1    10    1
     4     2     3    1
     5     2     4   ar
     6     4     5    1
     7     4    25   ar
     8     6     7    1
     9     6     8   ar
    10     6    25   ar
    11     8     9    1
    12    10    24   am
    13    10    27    2
    14    11    12    1
    15    11    13    1
    16    11    26    2
    17    13    14   ar
    18    13    22   ar
    19    14    15    1
    20    14    16   ar
    21    16    17    1
    22    16    18   ar
    23    18    19    1
    24    18    20   ar
    25    20    21    1
    26    20    22   ar
    27    22    23    1
    28    24    26    1
    29    24    28    1
    30    29    30   ar
    31    29    38   ar
    32    29    40    1
    33    30    31    1
    34    30    32   ar
    35    32    33    1
    36    32    34   ar
    37    34    35    1
    38    34    36   ar
    39    36    37    1
    40    36    38   ar
    41    38    39    1
    42    40    41    1
    43    40    43    2
    44    41    42    1
    45    44    45   ar
    46    44    51   ar
    47    44    53    1
    48    45    46    1
    49    45    47   ar
    50    47    48    1
    51    47    68   ar
    52    49    50    1
    53    49    51   ar
    54    49    68   ar
    55    51    52    1
    56    53    67   am
    57    53    70    2
    58    54    55    1
    59    54    56    1
    60    54    69    2
    61    56    57   ar
    62    56    65   ar
    63    57    58    1
    64    57    59   ar
    65    59    60    1
    66    59    61   ar
    67    61    62    1
    68    61    63   ar
    69    63    64    1
    70    63    65   ar
    71    65    66    1
    72    67    69    1
    73    67    71    1
    74    72    73   ar
    75    72    79   ar
    76    72    81    1
    77    73    74    1
    78    73    75   ar
    79    75    76    1
    80    75    96   ar
    81    77    78    1
    82    77    79   ar
    83    77    96   ar
    84    79    80    1
    85    81    95   am
    86    81    98    2
    87    82    83    1
    88    82    84    1
    89    82    97    2
    90    84    85   ar
    91    84    93   ar
    92    85    86    1
    93    85    87   ar
    94    87    88    1
    95    87    89   ar
    96    89    90    1
    97    89    91   ar
    98    91    92    1
    99    91    93   ar
   100    93    94    1
   101    95    97    1
   102    95    99    1
   103   100   101   ar
   104   100   107   ar
   105   100   109    1
   106   101   102    1
   107   101   103   ar
   108   103   104    1
   109   103   124   ar
   110   105   106    1
   111   105   107   ar
   112   105   124   ar
   113   107   108    1
   114   109   123   am
   115   109   126    2
   116   110   111    1
   117   110   112    1
   118   110   125    2
   119   112   113   ar
   120   112   121   ar
   121   113   114    1
   122   113   115   ar
   123   115   116    1
   124   115   117   ar
   125   117   118    1
   126   117   119   ar
   127   119   120    1
   128   119   121   ar
   129   121   122    1
   130   123   125    1
   131   123   127    1
   132   128   129   ar
   133   128   135   ar
   134   128   137    1
   135   129   130    1
   136   129   131   ar
   137   131   132    1
   138   131   152   ar
   139   133   134    1
   140   133   135   ar
   141   133   152   ar
   142   135   136    1
   143   137   151   am
   144   137   154    2
   145   138   139    1
   146   138   140    1
   147   138   153    2
   148   140   141   ar
   149   140   149   ar
   150   141   142    1
   151   141   143   ar
   152   143   144    1
   153   143   145   ar
   154   145   146    1
   155   145   147   ar
   156   147   148    1
   157   147   149   ar
   158   149   150    1
   159   151   153    1
   160   151   155    1
   161   156   157   ar
   162   156   163   ar
   163   156   165    1
   164   157   158    1
   165   157   159   ar
   166   159   160    1
   167   159   180   ar
   168   161   162    1
   169   161   163   ar
   170   161   180   ar
   171   163   164    1
   172   165   179   am
   173   165   182    2
   174   166   167    1
   175   166   168    1
   176   166   181    2
   177   168   169   ar
   178   168   177   ar
   179   169   170    1
   180   169   171   ar
   181   171   172    1
   182   171   173   ar
   183   173   174    1
   184   173   175   ar
   185   175   176    1
   186   175   177   ar
   187   177   178    1
   188   179   181    1
   189   179   183    1
   190   184   185   ar
   191   184   191   ar
   192   184   193    1
   193   185   186    1
   194   185   187   ar
   195   187   188    1
   196   187   208   ar
   197   189   190    1
   198   189   191   ar
   199   189   208   ar
   200   191   192    1
   201   193   207   am
   202   193   210    2
   203   194   195    1
   204   194   196    1
   205   194   209    2
   206   196   197   ar
   207   196   205   ar
   208   197   198    1
   209   197   199   ar
   210   199   200    1
   211   199   201   ar
   212   201   202    1
   213   201   203   ar
   214   203   204    1
   215   203   205   ar
   216   205   206    1
   217   207   209    1
   218   207   211    1
   219   212   213   ar
   220   212   221   ar
   221   212   223    1
   222   213   214    1
   223   213   215   ar
   224   215   216    1
   225   215   217   ar
   226   217   218    1
   227   217   219   ar
   228   219   220    1
   229   219   221   ar
   230   221   222    1
   231   223   224    1
   232   223   226    2
   233   224   225    1
   234   227   228   ar
   235   227   236   ar
   236   227   238    1
   237   228   229    1
   238   228   230   ar
   239   230   231    1
   240   230   232   ar
   241   232   233    1
   242   232   234   ar
   243   234   235    1
   244   234   236   ar
   245   236   237    1
   246   238   239    1
   247   238   241    2
   248   239   240    1
   249   242   243   ar
   250   242   251   ar
   251   242   253    1
   252   243   244    1
   253   243   245   ar
   254   245   246    1
   255   245   247   ar
   256   247   248    1
   257   247   249   ar
   258   249   250    1
   259   249   251   ar
   260   251   252    1
   261   253   254    1
   262   253   256    2
   263   254   255    1
   264   257   258   ar
   265   257   266   ar
   266   257   268    1
   267   258   259    1
   268   258   260   ar
   269   260   261    1
   270   260   262   ar
   271   262   263    1
   272   262   264   ar
   273   264   265    1
   274   264   266   ar
   275   266   267    1
   276   268   269    1
   277   268   271    2
   278   269   270    1
   279   272   273   ar
   280   272   281   ar
   281   272   283    1
   282   273   274    1
   283   273   275   ar
   284   275   276    1
   285   275   277   ar
   286   277   278    1
   287   277   279   ar
   288   279   280    1
   289   279   281   ar
   290   281   282    1
   291   283   284    1
   292   283   286    2
   293   284   285    1
   294   287   288   ar
   295   287   296   ar
   296   287   298    1
   297   288   289    1
   298   288   290   ar
   299   290   291    1
   300   290   292   ar
   301   292   293    1
   302   292   294   ar
   303   294   295    1
   304   294   296   ar
   305   296   297    1
   306   298   299    1
   307   298   301    2
   308   299   300    1
@<TRIPOS>SUBSTRUCTURE
     1 RES1        1 GROUP             0 ****  ****    0  
     2 RES2       29 GROUP             0 ****  ****    0  
     3 RES3       44 GROUP             0 ****  ****    0  
     4 RES4       72 GROUP             0 ****  ****    0  
     5 RES5      100 GROUP             0 ****  ****    0  
     6 RES6      128 GROUP             0 ****  ****    0  
     7 RES7      156 GROUP             0 ****  ****    0  
     8 RES8      184 GROUP             0 ****  ****    0  
     9 RES9      212 GROUP             0 ****  ****    0  
    10 RES10     227 GROUP             0 ****  ****    0  
    11 RES11     242 GROUP             0 ****  ****    0  
    12 RES12     257 GROUP             0 ****  ****    0  
    13 RES13     272 GROUP             0 ****  ****    0  
    14 RES14     287 GROUP             0 ****  ****    0  
@<TRIPOS>CRYSIN
   11.7044    7.8531   38.2531   90.0000   90.0000   90.0000    61     1
